# Supplementary material for: Biginelli dihydropyrimidines: a tunable class of alkyl radical precursors
Source: Chem Sci. 2026 Mar 13;17(18):8998–9005. doi: 10.1039/d6sc00376a (PMC13000759; doi:10.1039/d6sc00376a)
Supplement: SC-017-D6SC00376A-s002 [file SC-017-D6SC00376A-s002.cif]

# Supplementary Information (SI) for Chemical Science.
# This journal is © The Royal Society of Chemistry 2026

####################################################################### 
# 
# This file contains crystal structure data downloaded from the 
# Cambridge Structural Database (CSD) hosted by the Cambridge 
# Crystallographic Data Centre (CCDC).
# 
# Full information about CCDC data access policies and citation 
# guidelines are available at http://www.ccdc.cam.ac.uk/access/V1 
# 
# Audit and citation data items may have been added by the CCDC. 
# Please retain this information to preserve the provenance of 
# this file and to allow appropriate attribution of the data. 
# 
#######################################################################

data_cu_2067_cg_0m_4
_database_code_depnum_ccdc_archive 'CCDC 2338773'
loop_
_audit_author_name
_audit_author_address
'Christopher Golz'
;Georg August University Goettingen
Germany
;
_audit_update_record             
;
2024-03-08 deposited with the CCDC.	2026-03-13 downloaded from the CCDC.
;
loop_
_audit_author_email
shahilan.ratnam@uni-goettingen.de
'cgolz@gwdg.de '
djansse@gwdg.de

_audit_creation_method           
;FinalCif V123 by Daniel Kratzert, Freiburg 2023, 
https://dkratzert.de/finalcif.html
;
_audit_creation_date             2023-08-09
_diffrn_source_power             0.05
_exptl_crystal_colour_primary    colourless
_olex2_refinement_description    
;
1. Twinned data refinement
 Scales: 0.662(4)
 0.198(3) 0.140(3)
2. Fixed Uiso
 At 1.2 times of:
  All C(H) groups, All C(H,H) groups
 At 1.5 times of:
  All C(H,H,H) groups
3.a Ternary CH refined with riding coordinates:
 C2(H2), C3(H3), C18(H18), C19(H19)
3.b Secondary CH2 refined with riding coordinates:
 C4(H4A,H4B), C5(H5A,H5B), C6(H6A,H6B), C7(H7A,H7B), C8(H8A,H8B), C15(H15A,
 H15B), C20(H20A,H20B), C21(H21A,H21B), C22(H22A,H22B), C23(H23A,H23B),
 C24(H24A,H24B), C31(H31A,H31B)
3.c Idealised Me refined as rotating group:
 C11(H11A,H11B,H11C), C13(H13A,H13B,H13C), C14(H14A,H14B,H14C), C16(H16A,H16B,
 H16C), C27(H27A,H27B,H27C), C29(H29A,H29B,H29C), C30(H30A,H30B,H30C), C32(H32A,
 H32B,H32C)
;
_olex2_submission_special_instructions 'No special instructions were received'
_shelx_SHELXL_version_number     2018/3
_chemical_name_systematic        ?
_chemical_name_common            ?
_chemical_formula_sum            'C16 H29 N3 O3'
_chemical_formula_moiety         'C16 H27 N3 O2, H2 O'
_chemical_formula_weight         311.42
_chemical_melting_point          ?
_space_group_crystal_system      monoclinic
_space_group_IT_number           14
_space_group_name_H-M_alt        'P 1 21/c 1'
_space_group_name_Hall           '-P 2ybc'
_shelx_space_group_comment       
;
The symmetry employed for this shelxl refinement is uniquely defined
by the following loop, which should always be used as a source of
symmetry information in preference to the above space-group names.
They are only intended as comments.
;

loop_
_space_group_symop_operation_xyz
'x, y, z'
'-x, y+1/2, -z+1/2'
'-x, -y, -z'
'x, -y-1/2, z-1/2'

_cell_length_a                   11.7086(15)
_cell_length_b                   9.5131(12)
_cell_length_c                   31.662(4)
_cell_angle_alpha                90
_cell_angle_beta                 94.913(3)
_cell_angle_gamma                90
_cell_volume                     3513.7(8)
_cell_formula_units_Z            8
_cell_measurement_temperature    100.00
_cell_measurement_reflns_used    2387
_cell_measurement_theta_min      2.803
_cell_measurement_theta_max      77.996
_exptl_crystal_description       block
_exptl_crystal_colour            colourless
_exptl_crystal_recrystallization_method 
'from a mixture of ethyl acetate and pentane by vapor diffusion.'
_exptl_crystal_density_meas      ?
_exptl_crystal_density_method    ?
_exptl_crystal_density_diffrn    1.177
_exptl_crystal_F_000             1360
_exptl_crystal_size_max          1.045
_exptl_crystal_size_mid          0.604
_exptl_crystal_size_min          0.372
_exptl_absorpt_coefficient_mu    0.658
_exptl_absorpt_correction_type   multi-scan
_exptl_absorpt_correction_T_min  0.253174
_exptl_absorpt_correction_T_max  0.445117
_exptl_absorpt_process_details   
;
 TWINABS-2012/1 (Bruker,2012) was used for absorption correction.
 
For component 1:
 wR2(int) was 0.1205 before and 0.0687 after correction.
 
For component 2:
 wR2(int) was 0.1787 before and 0.0736 after correction.
 
For component 3:
 wR2(int) was 0.1652 before and 0.0819 after correction.
 The Ratio of minimum to maximum transmission is 0.57.

Final HKLF 4 output contains 188191 reflections, Rint = 0.1048
 (128998 with I > 3sig(I), Rint = 0.0999)
;
_exptl_absorpt_special_details   ?
_shelx_estimated_absorpt_T_min   0.547
_shelx_estimated_absorpt_T_max   0.792
_exptl_transmission_factor_min   ?
_exptl_transmission_factor_max   ?
_exptl_special_details           ?
_diffrn_ambient_temperature      100.00
_diffrn_ambient_environment      N~2~
_diffrn_radiation_type           CuK\a
_diffrn_radiation_wavelength     1.54178
_diffrn_radiation_monochromator  'mirror optics'
_diffrn_measurement_ambient_temperature_device_make 'Oxford Cryostream 800'
_diffrn_radiation_probe          x-ray
_diffrn_source                   'microfocus sealed X-ray tube'
_diffrn_source_type              'Incoatec I\ms'
_diffrn_source_voltage           50.0
_diffrn_source_current           1.0
_diffrn_detector                 CPAD
_diffrn_detector_type            'Bruker PHOTON III'
_diffrn_detector_area_resol_mean 7.41
_diffrn_measurement_device       'four-circle diffractometer'
_diffrn_measurement_device_type  'Bruker D8 VENTURE dual wavelength Mo/Cu'
_diffrn_measurement_method       '\w and \f scans'
_diffrn_measurement_specimen_support 'MiTeGen micromount'
_diffrn_reflns_number            8927
_diffrn_reflns_av_unetI/netI     0.0462
_diffrn_reflns_av_R_equivalents  0.1048
_diffrn_reflns_theta_min         2.801
_diffrn_reflns_theta_max         78.598
_diffrn_reflns_theta_full        67.679
_diffrn_reflns_limit_h_min       -14
_diffrn_reflns_limit_h_max       14
_diffrn_reflns_limit_k_min       0
_diffrn_reflns_limit_k_max       12
_diffrn_reflns_limit_l_min       0
_diffrn_reflns_limit_l_max       39
_diffrn_standards_number         0
_diffrn_measured_fraction_theta_max 0.982
_diffrn_measured_fraction_theta_full 0.995
_diffrn_reflns_Laue_measured_fraction_max 0.982
_diffrn_reflns_Laue_measured_fraction_full 0.995
_diffrn_reflns_point_group_measured_fraction_max 0.982
_diffrn_reflns_point_group_measured_fraction_full 0.995
_reflns_number_total             8927
_reflns_number_gt                8293
_reflns_threshold_expression     'I > 2\s(I)'
_reflns_Friedel_coverage         0.000
_reflns_Friedel_fraction_max     .
_reflns_Friedel_fraction_full    .
_reflns_special_details          
;
 _reflns_Friedel_fraction is defined as the number of unique
 Friedel pairs measured divided by the number that would be
 possible theoretically, ignoring centric projections and
 systematic absences. Completness statistics refer to single and
 composite reflections containing twin component 1 only.
;
_computing_data_collection       
'Bruker BIS V6.2.15/2021-03-16 && APEX4 2022.1-1'
_computing_cell_refinement       'SAINT V8.40B (?, 2016)'
_computing_data_reduction        'SAINT V8.40B (?, 2016)'
_computing_structure_solution    'XT  (Sheldrick, 2015)'
_computing_structure_refinement  'XL  (Sheldrick, 2008)'
_computing_molecular_graphics    'Olex2 1.5 (Dolomanov et al., 2009)'
_computing_publication_material  'Olex2 1.5 (Dolomanov et al., 2009)'
_refine_special_details          
'The material is severly multicrystalline and brittle with a tendency to break even further when attempted tu cut clean. The used relatively big scpecimen was centered on a visually well defined corer, in hope to obtain a relatively clean diffraction pattern. That was only a limited success, as there were still at least two minor domains found and used for twin indexation. There are more and more minor domains that were not possible to index but cause notable interference with the data. Presumably, this is the main cause for the modest R index.,Twin'
_refine_ls_structure_factor_coef Fsqd
_refine_ls_matrix_type           full
_refine_ls_weighting_scheme      calc
_refine_ls_weighting_details     
'w=1/[\s^2^(Fo^2^)+(0.1501P)^2^+0.9557P] where P=(Fo^2^+2Fc^2^)/3'
_atom_sites_solution_primary     dual
_atom_sites_solution_secondary   ?
_atom_sites_solution_hydrogens   mixed
_refine_ls_hydrogen_treatment    mixed
_refine_ls_number_reflns         8927
_refine_ls_number_parameters     431
_refine_ls_number_restraints     0
_refine_ls_R_factor_all          0.0744
_refine_ls_R_factor_gt           0.0693
_refine_ls_wR_factor_ref         0.2248
_refine_ls_wR_factor_gt          0.2155
_refine_ls_goodness_of_fit_ref   1.091
_refine_ls_restrained_S_all      1.091
_refine_ls_shift/su_max          0.001
_refine_ls_shift/su_mean         0.000
_refine_diff_density_max         0.368
_refine_diff_density_min         -0.307
_refine_diff_density_rms         0.065
_refine_ls_extinction_method     none
_refine_ls_extinction_coef       .

loop_
_twin_individual_id
_twin_individual_mass_fraction_refined
1 0.662(4)
2 0.198(3)
3 0.140(3)

loop_
_atom_type_symbol
_atom_type_description
_atom_type_scat_dispersion_real
_atom_type_scat_dispersion_imag
_atom_type_scat_source
C C 0.0181 0.0091 'International Tables Vol C Tables 4.2.6.8 and 6.1.1.4'
H H 0.0000 0.0000 'International Tables Vol C Tables 4.2.6.8 and 6.1.1.4'
N N 0.0311 0.0180 'International Tables Vol C Tables 4.2.6.8 and 6.1.1.4'
O O 0.0492 0.0322 'International Tables Vol C Tables 4.2.6.8 and 6.1.1.4'

_geom_special_details            
;
 All esds (except the esd in the dihedral angle between two l.s. planes)
 are estimated using the full covariance matrix.  The cell esds are taken
 into account individually in the estimation of esds in distances, angles
 and torsion angles; correlations between esds in cell parameters are only
 used when they are defined by crystal symmetry.  An approximate (isotropic)
 treatment of cell esds is used for estimating esds involving l.s. planes.
;

loop_
_exptl_crystal_face_index_h
_exptl_crystal_face_index_k
_exptl_crystal_face_index_l
_exptl_crystal_face_perp_dist
-2.00 -1.00 2.00 0.5110
-1.00 0.00 -1.00 0.4790
-1.00 -1.00 2.00 0.4710
-1.00 -1.00 -1.00 0.5420
-1.00 0.00 2.00 0.3470
-1.00 1.00 2.00 0.3670
0.00 0.00 1.00 0.0520
0.00 0.00 -1.00 0.1860
0.00 2.00 1.00 0.2130
0.00 -2.00 -1.00 0.3540
0.00 -1.00 1.00 0.3130
0.00 1.00 -1.00 0.2470
1.00 0.00 1.00 0.1610
1.00 1.00 -1.00 0.1230
1.00 0.00 2.00 0.1470
1.00 1.00 -2.00 0.1240
1.00 1.00 1.00 0.1290
1.00 0.00 -2.00 0.1830
1.00 -1.00 -2.00 0.1530
2.00 1.00 -2.00 0.1280
2.00 -2.00 -1.00 0.1410

loop_
_atom_site_label
_atom_site_type_symbol
_atom_site_fract_x
_atom_site_fract_y
_atom_site_fract_z
_atom_site_U_iso_or_equiv
_atom_site_adp_type
_atom_site_occupancy
_atom_site_site_symmetry_order
_atom_site_calc_flag
_atom_site_refinement_flags_posn
_atom_site_refinement_flags_adp
_atom_site_refinement_flags_occupancy
_atom_site_disorder_assembly
_atom_site_disorder_group
O1 O 0.32561(12) 0.22411(13) 0.40255(5) 0.0336(3) Uani 1 1 d . . . . .
O2 O 0.44079(11) 0.38000(13) 0.37367(4) 0.0303(3) Uani 1 1 d . . . . .
N1 N 0.27685(13) 0.72553(15) 0.41580(5) 0.0263(3) Uani 1 1 d . . . . .
H1 H 0.3106(19) 0.806(3) 0.4150(7) 0.024(5) Uiso 1 1 d . . . . .
N2 N 0.14642(12) 0.58119(15) 0.44823(5) 0.0268(3) Uani 1 1 d . . . . .
N3 N 0.13352(13) 0.82185(15) 0.45317(5) 0.0276(3) Uani 1 1 d . . . . .
C1 C 0.18651(15) 0.70786(18) 0.43842(5) 0.0252(4) Uani 1 1 d . . . . .
C2 C 0.31855(14) 0.61129(17) 0.39000(6) 0.0259(4) Uani 1 1 d . . . . .
H2 H 0.403755 0.620595 0.390646 0.031 Uiso 1 1 calc R U . . .
C3 C 0.26960(16) 0.62031(18) 0.34312(6) 0.0289(4) Uani 1 1 d . . . . .
H3 H 0.304301 0.541147 0.327841 0.035 Uiso 1 1 calc R U . . .
C4 C 0.13932(17) 0.6017(2) 0.33669(6) 0.0351(4) Uani 1 1 d . . . . .
H4A H 0.101249 0.679629 0.350751 0.042 Uiso 1 1 calc R U . . .
H4B H 0.117310 0.512334 0.349800 0.042 Uiso 1 1 calc R U . . .
C5 C 0.0993(2) 0.6004(3) 0.28907(7) 0.0436(5) Uani 1 1 d . . . . .
H5A H 0.132433 0.517783 0.275543 0.052 Uiso 1 1 calc R U . . .
H5B H 0.014789 0.591963 0.285405 0.052 Uiso 1 1 calc R U . . .
C6 C 0.1359(2) 0.7338(3) 0.26744(8) 0.0518(6) Uani 1 1 d . . . . .
H6A H 0.094661 0.815121 0.278395 0.062 Uiso 1 1 calc R U . . .
H6B H 0.114314 0.726756 0.236591 0.062 Uiso 1 1 calc R U . . .
C7 C 0.2651(2) 0.7587(3) 0.27498(7) 0.0473(5) Uani 1 1 d . . . . .
H7A H 0.306135 0.685023 0.260189 0.057 Uiso 1 1 calc R U . . .
H7B H 0.284250 0.850826 0.262896 0.057 Uiso 1 1 calc R U . . .
C8 C 0.30524(19) 0.7562(2) 0.32218(7) 0.0376(4) Uani 1 1 d . . . . .
H8A H 0.389750 0.765229 0.325755 0.045 Uiso 1 1 calc R U . . .
H8B H 0.271979 0.837446 0.336357 0.045 Uiso 1 1 calc R U . . .
C9 C 0.29290(15) 0.47143(17) 0.41040(6) 0.0259(4) Uani 1 1 d . . . . .
C10 C 0.20858(15) 0.46573(17) 0.43768(6) 0.0261(4) Uani 1 1 d . . . . .
C11 C 0.17012(15) 0.33574(18) 0.45971(6) 0.0287(4) Uani 1 1 d . . . . .
H11A H 0.100136 0.299063 0.444387 0.043 Uiso 1 1 calc R U . . .
H11B H 0.154709 0.359341 0.488806 0.043 Uiso 1 1 calc R U . . .
H11C H 0.230528 0.264287 0.460244 0.043 Uiso 1 1 calc R U . . .
C12 C 0.35149(15) 0.34704(18) 0.39645(6) 0.0272(4) Uani 1 1 d . . . . .
C13 C 0.16604(16) 0.96465(18) 0.44279(6) 0.0312(4) Uani 1 1 d . . . . .
H13A H 0.231073 0.994588 0.462256 0.047 Uiso 1 1 calc R U . . .
H13B H 0.101050 1.027942 0.445516 0.047 Uiso 1 1 calc R U . . .
H13C H 0.187899 0.967523 0.413607 0.047 Uiso 1 1 calc R U . . .
C14 C 0.05182(15) 0.80915(19) 0.48533(6) 0.0296(4) Uani 1 1 d . . . . .
H14A H -0.025793 0.827573 0.472397 0.044 Uiso 1 1 calc R U . . .
H14B H 0.070982 0.877463 0.508000 0.044 Uiso 1 1 calc R U . . .
H14C H 0.055456 0.713908 0.497157 0.044 Uiso 1 1 calc R U . . .
C15 C 0.49323(17) 0.26431(19) 0.35291(6) 0.0319(4) Uani 1 1 d . . . . .
H15A H 0.435158 0.214388 0.333899 0.038 Uiso 1 1 calc R U . . .
H15B H 0.527108 0.196745 0.374225 0.038 Uiso 1 1 calc R U . . .
C16 C 0.5850(2) 0.3246(2) 0.32775(7) 0.0428(5) Uani 1 1 d . . . . .
H16A H 0.550676 0.392146 0.307018 0.064 Uiso 1 1 calc R U . . .
H16B H 0.621567 0.248638 0.312913 0.064 Uiso 1 1 calc R U . . .
H16C H 0.642681 0.372319 0.346947 0.064 Uiso 1 1 calc R U . . .
O3 O 0.42080(12) -0.04286(14) 0.41003(6) 0.0434(4) Uani 1 1 d . . . . .
H3A H 0.491(4) -0.037(4) 0.4241(13) 0.077(11) Uiso 1 1 d . . . . .
H3B H 0.401(3) 0.044(4) 0.4081(11) 0.062(9) Uiso 1 1 d . . . . .
O4 O 0.88027(15) 0.26330(16) 0.40140(6) 0.0445(4) Uani 1 1 d . . . . .
O5 O 0.96077(11) 0.09193(14) 0.36588(4) 0.0322(3) Uani 1 1 d . . . . .
N4 N 0.65132(13) -0.05110(16) 0.44375(5) 0.0287(3) Uani 1 1 d . . . . .
N5 N 0.77741(13) -0.21931(15) 0.41884(5) 0.0272(3) Uani 1 1 d . . . . .
H5 H 0.807(2) -0.305(3) 0.4219(8) 0.032(6) Uiso 1 1 d . . . . .
N6 N 0.62408(13) -0.28763(16) 0.45573(5) 0.0302(3) Uani 1 1 d . . . . .
C17 C 0.68558(15) -0.18442(19) 0.43897(5) 0.0271(4) Uani 1 1 d . . . . .
C18 C 0.82619(15) -0.12064(18) 0.38955(6) 0.0274(4) Uani 1 1 d . . . . .
H18 H 0.910555 -0.138628 0.390761 0.033 Uiso 1 1 calc R U . . .
C19 C 0.77624(15) -0.14484(18) 0.34322(6) 0.0294(4) Uani 1 1 d . . . . .
H19 H 0.818598 -0.081348 0.324813 0.035 Uiso 1 1 calc R U . . .
C20 C 0.64835(16) -0.1089(2) 0.33536(6) 0.0329(4) Uani 1 1 d . . . . .
H20A H 0.603625 -0.170069 0.353129 0.039 Uiso 1 1 calc R U . . .
H20B H 0.635839 -0.010105 0.343665 0.039 Uiso 1 1 calc R U . . .
C21 C 0.6061(2) -0.1291(2) 0.28856(7) 0.0419(5) Uani 1 1 d . . . . .
H21A H 0.522889 -0.109202 0.284528 0.050 Uiso 1 1 calc R U . . .
H21B H 0.645920 -0.061821 0.271004 0.050 Uiso 1 1 calc R U . . .
C22 C 0.6285(2) -0.2784(3) 0.27412(7) 0.0495(6) Uani 1 1 d . . . . .
H22A H 0.605292 -0.286946 0.243417 0.059 Uiso 1 1 calc R U . . .
H22B H 0.581571 -0.344800 0.289366 0.059 Uiso 1 1 calc R U . . .
C23 C 0.7548(2) -0.3172(3) 0.28248(8) 0.0494(6) Uani 1 1 d . . . . .
H23A H 0.800841 -0.258271 0.264539 0.059 Uiso 1 1 calc R U . . .
H23B H 0.765627 -0.416692 0.274588 0.059 Uiso 1 1 calc R U . . .
C24 C 0.79730(19) -0.2961(2) 0.32908(7) 0.0386(5) Uani 1 1 d . . . . .
H24A H 0.880323 -0.317130 0.333119 0.046 Uiso 1 1 calc R U . . .
H24B H 0.756916 -0.362099 0.346844 0.046 Uiso 1 1 calc R U . . .
C25 C 0.80935(15) 0.02774(18) 0.40542(6) 0.0275(4) Uani 1 1 d . . . . .
C26 C 0.72130(15) 0.05263(18) 0.43039(6) 0.0284(4) Uani 1 1 d . . . . .
C27 C 0.68831(17) 0.19614(19) 0.44569(7) 0.0344(4) Uani 1 1 d . . . . .
H27A H 0.736386 0.220009 0.471563 0.052 Uiso 1 1 calc R U . . .
H27B H 0.607601 0.195394 0.451718 0.052 Uiso 1 1 calc R U . . .
H27C H 0.699541 0.266172 0.423726 0.052 Uiso 1 1 calc R U . . .
C28 C 0.88291(16) 0.13969(19) 0.39181(6) 0.0305(4) Uani 1 1 d . . . . .
C29 C 0.54342(16) -0.2584(2) 0.48729(6) 0.0346(4) Uani 1 1 d . . . . .
H29A H 0.547222 -0.158465 0.494840 0.052 Uiso 1 1 calc R U . . .
H29B H 0.563323 -0.315279 0.512660 0.052 Uiso 1 1 calc R U . . .
H29C H 0.465538 -0.281698 0.475579 0.052 Uiso 1 1 calc R U . . .
C30 C 0.64103(16) -0.43607(19) 0.44668(7) 0.0337(4) Uani 1 1 d . . . . .
H30A H 0.667316 -0.446093 0.418271 0.051 Uiso 1 1 calc R U . . .
H30B H 0.568481 -0.486578 0.448016 0.051 Uiso 1 1 calc R U . . .
H30C H 0.698699 -0.475330 0.467679 0.051 Uiso 1 1 calc R U . . .
C31 C 1.03649(17) 0.1981(2) 0.35065(6) 0.0354(4) Uani 1 1 d . . . . .
H31A H 1.083513 0.240885 0.374775 0.042 Uiso 1 1 calc R U . . .
H31B H 0.991058 0.273228 0.335517 0.042 Uiso 1 1 calc R U . . .
C32 C 1.11236(19) 0.1273(2) 0.32116(7) 0.0421(5) Uani 1 1 d . . . . .
H32A H 1.064925 0.084142 0.297639 0.063 Uiso 1 1 calc R U . . .
H32B H 1.158084 0.054492 0.336607 0.063 Uiso 1 1 calc R U . . .
H32C H 1.163542 0.196980 0.309987 0.063 Uiso 1 1 calc R U . . .
O6 O 0.90887(13) -0.46153(15) 0.43260(6) 0.0427(4) Uani 1 1 d . . . . .
H6C H 0.991(3) -0.448(4) 0.4384(11) 0.066(9) Uiso 1 1 d . . . . .
H6D H 0.904(3) -0.541(4) 0.4212(11) 0.055(8) Uiso 1 1 d . . . . .

loop_
_atom_site_aniso_label
_atom_site_aniso_U_11
_atom_site_aniso_U_22
_atom_site_aniso_U_33
_atom_site_aniso_U_23
_atom_site_aniso_U_13
_atom_site_aniso_U_12
O1 0.0382(7) 0.0203(6) 0.0429(8) 0.0012(5) 0.0077(6) 0.0016(5)
O2 0.0328(6) 0.0230(6) 0.0360(7) -0.0016(5) 0.0076(5) 0.0026(4)
N1 0.0298(7) 0.0175(7) 0.0320(8) -0.0005(5) 0.0048(6) -0.0017(5)
N2 0.0284(7) 0.0211(7) 0.0313(7) 0.0003(5) 0.0052(6) -0.0004(5)
N3 0.0314(7) 0.0197(7) 0.0322(8) -0.0010(5) 0.0063(6) 0.0003(5)
C1 0.0285(8) 0.0210(8) 0.0258(8) -0.0007(6) 0.0007(6) 0.0004(6)
C2 0.0286(8) 0.0201(7) 0.0295(8) 0.0010(6) 0.0051(6) 0.0016(6)
C3 0.0341(9) 0.0243(8) 0.0287(8) 0.0014(6) 0.0052(7) 0.0023(6)
C4 0.0356(10) 0.0379(10) 0.0314(9) -0.0006(7) 0.0004(7) 0.0002(7)
C5 0.0461(11) 0.0488(12) 0.0346(10) -0.0032(9) -0.0039(8) 0.0010(9)
C6 0.0676(16) 0.0490(13) 0.0363(11) 0.0063(10) -0.0093(10) 0.0056(11)
C7 0.0633(14) 0.0426(11) 0.0361(11) 0.0108(9) 0.0051(10) -0.0002(10)
C8 0.0465(11) 0.0315(9) 0.0350(10) 0.0079(8) 0.0050(8) -0.0019(7)
C9 0.0294(8) 0.0191(8) 0.0291(8) 0.0004(6) 0.0020(6) 0.0011(6)
C10 0.0289(8) 0.0205(8) 0.0285(8) -0.0005(6) 0.0001(6) -0.0004(6)
C11 0.0321(8) 0.0220(8) 0.0323(9) 0.0025(6) 0.0039(7) -0.0010(6)
C12 0.0295(8) 0.0224(8) 0.0293(8) 0.0007(6) 0.0004(6) 0.0023(6)
C13 0.0342(9) 0.0195(8) 0.0403(10) -0.0003(7) 0.0064(7) 0.0014(6)
C14 0.0297(8) 0.0266(8) 0.0333(9) -0.0039(7) 0.0069(7) -0.0008(6)
C15 0.0382(9) 0.0251(8) 0.0330(9) -0.0029(7) 0.0067(7) 0.0055(7)
C16 0.0505(12) 0.0353(10) 0.0453(11) 0.0001(9) 0.0196(9) 0.0057(8)
O3 0.0300(7) 0.0212(7) 0.0784(12) 0.0049(6) 0.0017(7) 0.0000(5)
O4 0.0542(9) 0.0258(7) 0.0558(10) -0.0111(6) 0.0178(7) -0.0100(6)
O5 0.0341(7) 0.0277(6) 0.0355(7) -0.0006(5) 0.0076(5) -0.0045(5)
N4 0.0292(7) 0.0255(7) 0.0316(7) -0.0011(6) 0.0044(6) 0.0028(5)
N5 0.0295(7) 0.0209(7) 0.0315(8) -0.0001(5) 0.0047(6) 0.0007(5)
N6 0.0323(8) 0.0260(8) 0.0329(8) 0.0021(6) 0.0067(6) -0.0002(5)
C17 0.0293(8) 0.0257(8) 0.0262(8) -0.0009(6) 0.0011(6) -0.0004(6)
C18 0.0295(8) 0.0231(8) 0.0301(8) -0.0023(6) 0.0053(6) -0.0006(6)
C19 0.0330(9) 0.0267(8) 0.0290(8) -0.0029(6) 0.0054(7) -0.0029(6)
C20 0.0357(9) 0.0309(9) 0.0315(9) -0.0009(7) 0.0002(7) 0.0004(7)
C21 0.0497(12) 0.0424(11) 0.0325(10) 0.0029(8) -0.0026(8) -0.0056(9)
C22 0.0655(15) 0.0480(13) 0.0335(11) -0.0081(9) -0.0045(10) -0.0087(10)
C23 0.0641(15) 0.0465(12) 0.0380(11) -0.0165(9) 0.0066(10) 0.0003(10)
C24 0.0445(11) 0.0322(10) 0.0392(11) -0.0103(8) 0.0055(8) 0.0027(7)
C25 0.0304(8) 0.0226(8) 0.0294(8) -0.0022(6) 0.0023(7) -0.0014(6)
C26 0.0310(8) 0.0246(8) 0.0291(8) -0.0023(6) -0.0002(7) 0.0013(6)
C27 0.0350(9) 0.0252(9) 0.0433(10) -0.0060(7) 0.0051(8) 0.0036(6)
C28 0.0346(9) 0.0256(8) 0.0313(9) -0.0033(7) 0.0016(7) -0.0024(7)
C29 0.0334(9) 0.0379(10) 0.0335(9) 0.0046(8) 0.0075(7) 0.0013(7)
C30 0.0351(9) 0.0262(9) 0.0397(10) 0.0007(7) 0.0024(7) -0.0041(7)
C31 0.0385(10) 0.0340(9) 0.0341(9) 0.0002(7) 0.0058(7) -0.0105(7)
C32 0.0425(11) 0.0473(12) 0.0377(10) 0.0038(9) 0.0102(8) -0.0030(8)
O6 0.0339(7) 0.0227(7) 0.0707(11) -0.0084(7) -0.0013(7) 0.0018(5)

loop_
_geom_bond_atom_site_label_1
_geom_bond_atom_site_label_2
_geom_bond_distance
_geom_bond_site_symmetry_2
_geom_bond_publ_flag
O1 C12 1.228(2) . ?
O2 C12 1.357(2) . ?
O2 C15 1.445(2) . ?
N1 H1 0.86(2) . ?
N1 C1 1.338(2) . ?
N1 C2 1.468(2) . ?
N2 C1 1.339(2) . ?
N2 C10 1.374(2) . ?
N3 C1 1.352(2) . ?
N3 C13 1.456(2) . ?
N3 C14 1.461(2) . ?
C2 H2 1.0000 . ?
C2 C3 1.547(2) . ?
C2 C9 1.520(2) . ?
C3 H3 1.0000 . ?
C3 C4 1.532(3) . ?
C3 C8 1.527(2) . ?
C4 H4A 0.9900 . ?
C4 H4B 0.9900 . ?
C4 C5 1.540(3) . ?
C5 H5A 0.9900 . ?
C5 H5B 0.9900 . ?
C5 C6 1.521(3) . ?
C6 H6A 0.9900 . ?
C6 H6B 0.9900 . ?
C6 C7 1.529(4) . ?
C7 H7A 0.9900 . ?
C7 H7B 0.9900 . ?
C7 C8 1.528(3) . ?
C8 H8A 0.9900 . ?
C8 H8B 0.9900 . ?
C9 C10 1.367(2) . ?
C9 C12 1.455(2) . ?
C10 C11 1.507(2) . ?
C11 H11A 0.9800 . ?
C11 H11B 0.9800 . ?
C11 H11C 0.9800 . ?
C13 H13A 0.9800 . ?
C13 H13B 0.9800 . ?
C13 H13C 0.9800 . ?
C14 H14A 0.9800 . ?
C14 H14B 0.9800 . ?
C14 H14C 0.9800 . ?
C15 H15A 0.9900 . ?
C15 H15B 0.9900 . ?
C15 C16 1.505(3) . ?
C16 H16A 0.9800 . ?
C16 H16B 0.9800 . ?
C16 H16C 0.9800 . ?
O3 H3A 0.90(4) . ?
O3 H3B 0.86(4) . ?
O4 C28 1.216(2) . ?
O5 C28 1.356(2) . ?
O5 C31 1.453(2) . ?
N4 C17 1.343(2) . ?
N4 C26 1.372(2) . ?
N5 H5 0.88(3) . ?
N5 C17 1.338(2) . ?
N5 C18 1.469(2) . ?
N6 C17 1.353(2) . ?
N6 C29 1.459(2) . ?
N6 C30 1.458(2) . ?
C18 H18 1.0000 . ?
C18 C19 1.549(2) . ?
C18 C25 1.517(2) . ?
C19 H19 1.0000 . ?
C19 C20 1.535(3) . ?
C19 C24 1.533(3) . ?
C20 H20A 0.9900 . ?
C20 H20B 0.9900 . ?
C20 C21 1.534(3) . ?
C21 H21A 0.9900 . ?
C21 H21B 0.9900 . ?
C21 C22 1.522(3) . ?
C22 H22A 0.9900 . ?
C22 H22B 0.9900 . ?
C22 C23 1.525(4) . ?
C23 H23A 0.9900 . ?
C23 H23B 0.9900 . ?
C23 C24 1.529(3) . ?
C24 H24A 0.9900 . ?
C24 H24B 0.9900 . ?
C25 C26 1.372(3) . ?
C25 C28 1.458(2) . ?
C26 C27 1.510(2) . ?
C27 H27A 0.9800 . ?
C27 H27B 0.9800 . ?
C27 H27C 0.9800 . ?
C29 H29A 0.9800 . ?
C29 H29B 0.9800 . ?
C29 H29C 0.9800 . ?
C30 H30A 0.9800 . ?
C30 H30B 0.9800 . ?
C30 H30C 0.9800 . ?
C31 H31A 0.9900 . ?
C31 H31B 0.9900 . ?
C31 C32 1.502(3) . ?
C32 H32A 0.9800 . ?
C32 H32B 0.9800 . ?
C32 H32C 0.9800 . ?
O6 H6C 0.98(4) . ?
O6 H6D 0.84(4) . ?

loop_
_geom_angle_atom_site_label_1
_geom_angle_atom_site_label_2
_geom_angle_atom_site_label_3
_geom_angle
_geom_angle_site_symmetry_1
_geom_angle_site_symmetry_3
_geom_angle_publ_flag
C12 O2 C15 116.26(14) . . ?
C1 N1 H1 120.9(15) . . ?
C1 N1 C2 121.38(14) . . ?
C2 N1 H1 117.7(15) . . ?
C1 N2 C10 117.34(15) . . ?
C1 N3 C13 122.25(15) . . ?
C1 N3 C14 121.45(14) . . ?
C13 N3 C14 115.73(14) . . ?
N1 C1 N2 123.10(15) . . ?
N1 C1 N3 119.42(15) . . ?
N2 C1 N3 117.46(15) . . ?
N1 C2 H2 107.6 . . ?
N1 C2 C3 112.29(14) . . ?
N1 C2 C9 108.92(14) . . ?
C3 C2 H2 107.6 . . ?
C9 C2 H2 107.6 . . ?
C9 C2 C3 112.69(14) . . ?
C2 C3 H3 106.9 . . ?
C4 C3 C2 113.83(15) . . ?
C4 C3 H3 106.9 . . ?
C8 C3 C2 111.77(15) . . ?
C8 C3 H3 106.9 . . ?
C8 C3 C4 110.24(16) . . ?
C3 C4 H4A 109.6 . . ?
C3 C4 H4B 109.6 . . ?
C3 C4 C5 110.29(17) . . ?
H4A C4 H4B 108.1 . . ?
C5 C4 H4A 109.6 . . ?
C5 C4 H4B 109.6 . . ?
C4 C5 H5A 109.4 . . ?
C4 C5 H5B 109.4 . . ?
H5A C5 H5B 108.0 . . ?
C6 C5 C4 111.13(19) . . ?
C6 C5 H5A 109.4 . . ?
C6 C5 H5B 109.4 . . ?
C5 C6 H6A 109.3 . . ?
C5 C6 H6B 109.3 . . ?
C5 C6 C7 111.80(19) . . ?
H6A C6 H6B 107.9 . . ?
C7 C6 H6A 109.3 . . ?
C7 C6 H6B 109.3 . . ?
C6 C7 H7A 109.3 . . ?
C6 C7 H7B 109.3 . . ?
H7A C7 H7B 108.0 . . ?
C8 C7 C6 111.6(2) . . ?
C8 C7 H7A 109.3 . . ?
C8 C7 H7B 109.3 . . ?
C3 C8 C7 111.40(18) . . ?
C3 C8 H8A 109.3 . . ?
C3 C8 H8B 109.3 . . ?
C7 C8 H8A 109.3 . . ?
C7 C8 H8B 109.3 . . ?
H8A C8 H8B 108.0 . . ?
C10 C9 C2 118.86(15) . . ?
C10 C9 C12 122.97(15) . . ?
C12 C9 C2 117.86(15) . . ?
N2 C10 C11 110.97(15) . . ?
C9 C10 N2 123.21(15) . . ?
C9 C10 C11 125.82(15) . . ?
C10 C11 H11A 109.5 . . ?
C10 C11 H11B 109.5 . . ?
C10 C11 H11C 109.5 . . ?
H11A C11 H11B 109.5 . . ?
H11A C11 H11C 109.5 . . ?
H11B C11 H11C 109.5 . . ?
O1 C12 O2 121.04(16) . . ?
O1 C12 C9 126.70(17) . . ?
O2 C12 C9 112.22(15) . . ?
N3 C13 H13A 109.5 . . ?
N3 C13 H13B 109.5 . . ?
N3 C13 H13C 109.5 . . ?
H13A C13 H13B 109.5 . . ?
H13A C13 H13C 109.5 . . ?
H13B C13 H13C 109.5 . . ?
N3 C14 H14A 109.5 . . ?
N3 C14 H14B 109.5 . . ?
N3 C14 H14C 109.5 . . ?
H14A C14 H14B 109.5 . . ?
H14A C14 H14C 109.5 . . ?
H14B C14 H14C 109.5 . . ?
O2 C15 H15A 110.2 . . ?
O2 C15 H15B 110.2 . . ?
O2 C15 C16 107.51(15) . . ?
H15A C15 H15B 108.5 . . ?
C16 C15 H15A 110.2 . . ?
C16 C15 H15B 110.2 . . ?
C15 C16 H16A 109.5 . . ?
C15 C16 H16B 109.5 . . ?
C15 C16 H16C 109.5 . . ?
H16A C16 H16B 109.5 . . ?
H16A C16 H16C 109.5 . . ?
H16B C16 H16C 109.5 . . ?
H3A O3 H3B 102(3) . . ?
C28 O5 C31 115.40(15) . . ?
C17 N4 C26 116.90(15) . . ?
C17 N5 H5 119.6(16) . . ?
C17 N5 C18 120.93(15) . . ?
C18 N5 H5 119.3(16) . . ?
C17 N6 C29 121.85(15) . . ?
C17 N6 C30 122.69(16) . . ?
C30 N6 C29 115.23(15) . . ?
N4 C17 N6 117.86(16) . . ?
N5 C17 N4 123.23(16) . . ?
N5 C17 N6 118.91(16) . . ?
N5 C18 H18 107.6 . . ?
N5 C18 C19 111.54(14) . . ?
N5 C18 C25 108.47(14) . . ?
C19 C18 H18 107.6 . . ?
C25 C18 H18 107.6 . . ?
C25 C18 C19 113.75(14) . . ?
C18 C19 H19 107.2 . . ?
C20 C19 C18 113.85(15) . . ?
C20 C19 H19 107.2 . . ?
C24 C19 C18 111.04(15) . . ?
C24 C19 H19 107.2 . . ?
C24 C19 C20 109.92(15) . . ?
C19 C20 H20A 109.4 . . ?
C19 C20 H20B 109.4 . . ?
H20A C20 H20B 108.0 . . ?
C21 C20 C19 110.99(17) . . ?
C21 C20 H20A 109.4 . . ?
C21 C20 H20B 109.4 . . ?
C20 C21 H21A 109.4 . . ?
C20 C21 H21B 109.4 . . ?
H21A C21 H21B 108.0 . . ?
C22 C21 C20 110.96(18) . . ?
C22 C21 H21A 109.4 . . ?
C22 C21 H21B 109.4 . . ?
C21 C22 H22A 109.4 . . ?
C21 C22 H22B 109.4 . . ?
C21 C22 C23 111.31(19) . . ?
H22A C22 H22B 108.0 . . ?
C23 C22 H22A 109.4 . . ?
C23 C22 H22B 109.4 . . ?
C22 C23 H23A 109.3 . . ?
C22 C23 H23B 109.3 . . ?
C22 C23 C24 111.50(19) . . ?
H23A C23 H23B 108.0 . . ?
C24 C23 H23A 109.3 . . ?
C24 C23 H23B 109.3 . . ?
C19 C24 H24A 109.4 . . ?
C19 C24 H24B 109.4 . . ?
C23 C24 C19 110.97(18) . . ?
C23 C24 H24A 109.4 . . ?
C23 C24 H24B 109.4 . . ?
H24A C24 H24B 108.0 . . ?
C26 C25 C18 118.47(16) . . ?
C26 C25 C28 122.42(16) . . ?
C28 C25 C18 119.02(15) . . ?
N4 C26 C27 112.04(16) . . ?
C25 C26 N4 123.46(16) . . ?
C25 C26 C27 124.49(17) . . ?
C26 C27 H27A 109.5 . . ?
C26 C27 H27B 109.5 . . ?
C26 C27 H27C 109.5 . . ?
H27A C27 H27B 109.5 . . ?
H27A C27 H27C 109.5 . . ?
H27B C27 H27C 109.5 . . ?
O4 C28 O5 120.54(18) . . ?
O4 C28 C25 127.20(18) . . ?
O5 C28 C25 112.26(15) . . ?
N6 C29 H29A 109.5 . . ?
N6 C29 H29B 109.5 . . ?
N6 C29 H29C 109.5 . . ?
H29A C29 H29B 109.5 . . ?
H29A C29 H29C 109.5 . . ?
H29B C29 H29C 109.5 . . ?
N6 C30 H30A 109.5 . . ?
N6 C30 H30B 109.5 . . ?
N6 C30 H30C 109.5 . . ?
H30A C30 H30B 109.5 . . ?
H30A C30 H30C 109.5 . . ?
H30B C30 H30C 109.5 . . ?
O5 C31 H31A 110.2 . . ?
O5 C31 H31B 110.2 . . ?
O5 C31 C32 107.74(16) . . ?
H31A C31 H31B 108.5 . . ?
C32 C31 H31A 110.2 . . ?
C32 C31 H31B 110.2 . . ?
C31 C32 H32A 109.5 . . ?
C31 C32 H32B 109.5 . . ?
C31 C32 H32C 109.5 . . ?
H32A C32 H32B 109.5 . . ?
H32A C32 H32C 109.5 . . ?
H32B C32 H32C 109.5 . . ?
H6C O6 H6D 103(3) . . ?

loop_
_geom_hbond_atom_site_label_D
_geom_hbond_atom_site_label_H
_geom_hbond_atom_site_label_A
_geom_hbond_distance_DH
_geom_hbond_distance_HA
_geom_hbond_distance_DA
_geom_hbond_angle_DHA
_geom_hbond_site_symmetry_A
_geom_hbond_publ_flag
N1 H1 O3 0.86(2) 1.95(2) 2.790(2) 165(2) 1_565 yes
C11 H11C O1 0.98 2.25 2.878(2) 120.6 . yes
O3 H3A N4 0.90(4) 1.93(4) 2.817(2) 167(4) . yes
O3 H3B O1 0.86(4) 1.93(4) 2.7755(19) 169(3) . yes
N5 H5 O6 0.88(3) 1.93(3) 2.785(2) 164(2) . yes
O6 H6C N2 0.98(4) 1.84(4) 2.813(2) 179(3) 1_645 yes
O6 H6D O4 0.84(4) 1.97(4) 2.808(2) 172(3) 1_545 yes

loop_
_geom_torsion_atom_site_label_1
_geom_torsion_atom_site_label_2
_geom_torsion_atom_site_label_3
_geom_torsion_atom_site_label_4
_geom_torsion
_geom_torsion_site_symmetry_1
_geom_torsion_site_symmetry_2
_geom_torsion_site_symmetry_3
_geom_torsion_site_symmetry_4
_geom_torsion_publ_flag
N1 C2 C3 C4 -64.17(19) . . . . ?
N1 C2 C3 C8 61.54(19) . . . . ?
N1 C2 C9 C10 21.4(2) . . . . ?
N1 C2 C9 C12 -164.83(15) . . . . ?
C1 N1 C2 C3 95.67(19) . . . . ?
C1 N1 C2 C9 -29.9(2) . . . . ?
C1 N2 C10 C9 -14.3(3) . . . . ?
C1 N2 C10 C11 166.21(15) . . . . ?
C2 N1 C1 N2 17.7(3) . . . . ?
C2 N1 C1 N3 -163.86(16) . . . . ?
C2 C3 C4 C5 -175.52(16) . . . . ?
C2 C3 C8 C7 175.21(17) . . . . ?
C2 C9 C10 N2 -1.0(3) . . . . ?
C2 C9 C10 C11 178.34(16) . . . . ?
C2 C9 C12 O1 -164.14(18) . . . . ?
C2 C9 C12 O2 14.0(2) . . . . ?
C3 C2 C9 C10 -103.88(18) . . . . ?
C3 C2 C9 C12 69.9(2) . . . . ?
C3 C4 C5 C6 -57.0(2) . . . . ?
C4 C3 C8 C7 -57.1(2) . . . . ?
C4 C5 C6 C7 54.6(3) . . . . ?
C5 C6 C7 C8 -53.4(3) . . . . ?
C6 C7 C8 C3 54.7(3) . . . . ?
C8 C3 C4 C5 58.0(2) . . . . ?
C9 C2 C3 C4 59.28(19) . . . . ?
C9 C2 C3 C8 -175.01(15) . . . . ?
C10 N2 C1 N1 6.2(3) . . . . ?
C10 N2 C1 N3 -172.29(15) . . . . ?
C10 C9 C12 O1 9.3(3) . . . . ?
C10 C9 C12 O2 -172.54(16) . . . . ?
C12 O2 C15 C16 176.95(16) . . . . ?
C12 C9 C10 N2 -174.44(16) . . . . ?
C12 C9 C10 C11 4.9(3) . . . . ?
C13 N3 C1 N1 4.5(3) . . . . ?
C13 N3 C1 N2 -176.92(16) . . . . ?
C14 N3 C1 N1 -166.44(16) . . . . ?
C14 N3 C1 N2 12.1(2) . . . . ?
C15 O2 C12 O1 7.5(2) . . . . ?
C15 O2 C12 C9 -170.76(15) . . . . ?
N5 C18 C19 C20 67.16(19) . . . . ?
N5 C18 C19 C24 -57.53(19) . . . . ?
N5 C18 C25 C26 -24.9(2) . . . . ?
N5 C18 C25 C28 158.39(16) . . . . ?
C17 N4 C26 C25 13.4(3) . . . . ?
C17 N4 C26 C27 -167.67(16) . . . . ?
C17 N5 C18 C19 -93.28(19) . . . . ?
C17 N5 C18 C25 32.8(2) . . . . ?
C18 N5 C17 N4 -19.1(3) . . . . ?
C18 N5 C17 N6 161.44(16) . . . . ?
C18 C19 C20 C21 177.50(15) . . . . ?
C18 C19 C24 C23 -176.38(17) . . . . ?
C18 C25 C26 N4 3.7(3) . . . . ?
C18 C25 C26 C27 -175.06(17) . . . . ?
C18 C25 C28 O4 179.7(2) . . . . ?
C18 C25 C28 O5 -0.7(2) . . . . ?
C19 C18 C25 C26 99.86(19) . . . . ?
C19 C18 C25 C28 -76.9(2) . . . . ?
C19 C20 C21 C22 56.7(2) . . . . ?
C20 C19 C24 C23 56.7(2) . . . . ?
C20 C21 C22 C23 -55.3(3) . . . . ?
C21 C22 C23 C24 55.2(3) . . . . ?
C22 C23 C24 C19 -56.0(3) . . . . ?
C24 C19 C20 C21 -57.2(2) . . . . ?
C25 C18 C19 C20 -55.9(2) . . . . ?
C25 C18 C19 C24 179.39(15) . . . . ?
C26 N4 C17 N5 -6.0(3) . . . . ?
C26 N4 C17 N6 173.52(16) . . . . ?
C26 C25 C28 O4 3.1(3) . . . . ?
C26 C25 C28 O5 -177.29(16) . . . . ?
C28 O5 C31 C32 -177.51(16) . . . . ?
C28 C25 C26 N4 -179.67(17) . . . . ?
C28 C25 C26 C27 1.5(3) . . . . ?
C29 N6 C17 N4 -16.3(3) . . . . ?
C29 N6 C17 N5 163.27(17) . . . . ?
C30 N6 C17 N4 169.57(16) . . . . ?
C30 N6 C17 N5 -10.9(3) . . . . ?
C31 O5 C28 O4 -0.9(3) . . . . ?
C31 O5 C28 C25 179.39(15) . . . . ?

_shelx_res_file                  
;
TITL cu_2067_cg_0m_4_a.res in P2(1)/c
    cu_2067_cg_0m_4.res
    created by SHELXL-2018/3 at 14:36:37 on 09-Aug-2023
REM Old TITL cu_2067_CG_0m_4 in P2(1)/c
REM SHELXT solution in P2(1)/c: R1 0.170, Rweak 0.004, Alpha 0.025
REM <I/s> 1.140 for 456 systematic absences, Orientation as input
REM Formula found by SHELXT: C32 N6 O6
CELL 1.54178 11.7086 9.5131 31.6619 90 94.913 90
ZERR 8 0.0015 0.0012 0.004 0 0.003 0
LATT 1
SYMM -X,0.5+Y,0.5-Z
SFAC C H N O
UNIT 128 232 24 24
EQIV $1 +X,1+Y,+Z
EQIV $2 1+X,-1+Y,+Z
EQIV $3 +X,-1+Y,+Z

L.S. 4
PLAN  12
SIZE 0.372 0.604 1.045
TEMP -173.15
CONF
HTAB N1 O3_$1
HTAB C11 O1
HTAB O3 O1
HTAB O3 N4
HTAB N5 O6
HTAB O6 N2_$2
HTAB O6 O4_$3
BOND
list 4
MORE -1
BOND $H
fmap 2
acta
REM <olex2.extras>
REM <HklSrc "%.\\cu_2067_CG_0m_5.hkl">
REM </olex2.extras>

WGHT    0.150100    0.955700
BASF   0.19812   0.14018
FVAR       0.32826
O1    4    0.325605    0.224113    0.402550    11.00000    0.03824    0.02028 =
         0.04290    0.00116    0.00765    0.00161
O2    4    0.440792    0.380003    0.373668    11.00000    0.03282    0.02295 =
         0.03597   -0.00162    0.00757    0.00259
N1    3    0.276854    0.725528    0.415799    11.00000    0.02981    0.01747 =
         0.03196   -0.00047    0.00477   -0.00171
H1    2    0.310648    0.806008    0.414980    11.00000    0.02413
N2    3    0.146423    0.581188    0.448227    11.00000    0.02844    0.02107 =
         0.03127    0.00032    0.00519   -0.00035
N3    3    0.133525    0.821849    0.453168    11.00000    0.03136    0.01971 =
         0.03224   -0.00105    0.00631    0.00027
C1    1    0.186515    0.707855    0.438419    11.00000    0.02851    0.02099 =
         0.02584   -0.00071    0.00074    0.00044
C2    1    0.318551    0.611293    0.389998    11.00000    0.02860    0.02013 =
         0.02950    0.00097    0.00506    0.00164
AFIX  13
H2    2    0.403755    0.620595    0.390646    11.00000   -1.20000
AFIX   0
C3    1    0.269600    0.620307    0.343124    11.00000    0.03413    0.02434 =
         0.02867    0.00140    0.00520    0.00231
AFIX  13
H3    2    0.304301    0.541147    0.327841    11.00000   -1.20000
AFIX   0
C4    1    0.139318    0.601722    0.336691    11.00000    0.03558    0.03786 =
         0.03138   -0.00065    0.00039    0.00015
AFIX  23
H4A   2    0.101249    0.679629    0.350751    11.00000   -1.20000
H4B   2    0.117310    0.512334    0.349800    11.00000   -1.20000
AFIX   0
C5    1    0.099331    0.600430    0.289066    11.00000    0.04614    0.04879 =
         0.03461   -0.00322   -0.00393    0.00100
AFIX  23
H5A   2    0.132433    0.517783    0.275543    11.00000   -1.20000
H5B   2    0.014789    0.591963    0.285405    11.00000   -1.20000
AFIX   0
C6    1    0.135879    0.733817    0.267441    11.00000    0.06763    0.04903 =
         0.03632    0.00626   -0.00925    0.00557
AFIX  23
H6A   2    0.094661    0.815121    0.278395    11.00000   -1.20000
H6B   2    0.114314    0.726756    0.236591    11.00000   -1.20000
AFIX   0
C7    1    0.265069    0.758676    0.274983    11.00000    0.06328    0.04264 =
         0.03607    0.01081    0.00515   -0.00017
AFIX  23
H7A   2    0.306135    0.685023    0.260189    11.00000   -1.20000
H7B   2    0.284250    0.850826    0.262896    11.00000   -1.20000
AFIX   0
C8    1    0.305239    0.756216    0.322184    11.00000    0.04655    0.03154 =
         0.03501    0.00792    0.00502   -0.00194
AFIX  23
H8A   2    0.389750    0.765229    0.325755    11.00000   -1.20000
H8B   2    0.271979    0.837446    0.336357    11.00000   -1.20000
AFIX   0
C9    1    0.292896    0.471426    0.410400    11.00000    0.02943    0.01907 =
         0.02908    0.00036    0.00201    0.00113
C10   1    0.208580    0.465731    0.437680    11.00000    0.02886    0.02048 =
         0.02850   -0.00049    0.00009   -0.00040
C11   1    0.170125    0.335736    0.459706    11.00000    0.03207    0.02196 =
         0.03226    0.00252    0.00392   -0.00105
AFIX 137
H11A  2    0.100136    0.299063    0.444387    11.00000   -1.50000
H11B  2    0.154709    0.359341    0.488806    11.00000   -1.50000
H11C  2    0.230528    0.264287    0.460244    11.00000   -1.50000
AFIX   0
C12   1    0.351494    0.347044    0.396451    11.00000    0.02951    0.02237 =
         0.02927    0.00069    0.00041    0.00227
C13   1    0.166044    0.964645    0.442788    11.00000    0.03421    0.01954 =
         0.04032   -0.00028    0.00640    0.00135
AFIX 137
H13A  2    0.231073    0.994588    0.462256    11.00000   -1.50000
H13B  2    0.101050    1.027942    0.445516    11.00000   -1.50000
H13C  2    0.187899    0.967523    0.413607    11.00000   -1.50000
AFIX   0
C14   1    0.051822    0.809154    0.485326    11.00000    0.02970    0.02663 =
         0.03331   -0.00386    0.00693   -0.00077
AFIX 137
H14A  2   -0.025793    0.827573    0.472397    11.00000   -1.50000
H14B  2    0.070982    0.877463    0.508000    11.00000   -1.50000
H14C  2    0.055456    0.713908    0.497157    11.00000   -1.50000
AFIX   0
C15   1    0.493225    0.264314    0.352911    11.00000    0.03823    0.02509 =
         0.03299   -0.00293    0.00674    0.00554
AFIX  23
H15A  2    0.435158    0.214388    0.333899    11.00000   -1.20000
H15B  2    0.527108    0.196745    0.374225    11.00000   -1.20000
AFIX   0
C16   1    0.585049    0.324616    0.327752    11.00000    0.05054    0.03533 =
         0.04533    0.00009    0.01955    0.00567
AFIX 137
H16A  2    0.550676    0.392146    0.307018    11.00000   -1.50000
H16B  2    0.621567    0.248638    0.312913    11.00000   -1.50000
H16C  2    0.642681    0.372319    0.346947    11.00000   -1.50000
AFIX   0

O3    4    0.420802   -0.042855    0.410027    11.00000    0.03000    0.02118 =
         0.07845    0.00494    0.00168   -0.00003
H3A   2    0.491158   -0.036750    0.424076    11.00000    0.07737
H3B   2    0.400658    0.044045    0.408139    11.00000    0.06190
O4    4    0.880270    0.263300    0.401402    11.00000    0.05425    0.02578 =
         0.05581   -0.01115    0.01777   -0.01000
O5    4    0.960771    0.091930    0.365885    11.00000    0.03412    0.02770 =
         0.03553   -0.00061    0.00760   -0.00452
N4    3    0.651323   -0.051099    0.443748    11.00000    0.02922    0.02555 =
         0.03157   -0.00113    0.00436    0.00280
N5    3    0.777411   -0.219308    0.418835    11.00000    0.02948    0.02093 =
         0.03151   -0.00008    0.00470    0.00074
H5    2    0.806570   -0.304503    0.421933    11.00000    0.03200
N6    3    0.624082   -0.287629    0.455730    11.00000    0.03230    0.02596 =
         0.03288    0.00208    0.00667   -0.00017
C17   1    0.685575   -0.184421    0.438971    11.00000    0.02932    0.02565 =
         0.02624   -0.00088    0.00112   -0.00037
C18   1    0.826190   -0.120638    0.389547    11.00000    0.02953    0.02306 =
         0.03011   -0.00226    0.00528   -0.00059
AFIX  13
H18   2    0.910555   -0.138628    0.390761    11.00000   -1.20000
AFIX   0
C19   1    0.776245   -0.144837    0.343224    11.00000    0.03301    0.02673 =
         0.02899   -0.00287    0.00537   -0.00285
AFIX  13
H19   2    0.818598   -0.081348    0.324813    11.00000   -1.20000
AFIX   0
C20   1    0.648351   -0.108876    0.335360    11.00000    0.03574    0.03088 =
         0.03147   -0.00088    0.00018    0.00041
AFIX  23
H20A  2    0.603625   -0.170069    0.353129    11.00000   -1.20000
H20B  2    0.635839   -0.010105    0.343665    11.00000   -1.20000
AFIX   0
C21   1    0.606104   -0.129091    0.288556    11.00000    0.04974    0.04239 =
         0.03249    0.00290   -0.00263   -0.00564
AFIX  23
H21A  2    0.522889   -0.109202    0.284528    11.00000   -1.20000
H21B  2    0.645920   -0.061821    0.271004    11.00000   -1.20000
AFIX   0
C22   1    0.628538   -0.278396    0.274116    11.00000    0.06549    0.04798 =
         0.03352   -0.00806   -0.00446   -0.00867
AFIX  23
H22A  2    0.605292   -0.286946    0.243417    11.00000   -1.20000
H22B  2    0.581571   -0.344800    0.289366    11.00000   -1.20000
AFIX   0
C23   1    0.754787   -0.317184    0.282482    11.00000    0.06415    0.04649 =
         0.03796   -0.01651    0.00662    0.00034
AFIX  23
H23A  2    0.800841   -0.258271    0.264539    11.00000   -1.20000
H23B  2    0.765627   -0.416692    0.274588    11.00000   -1.20000
AFIX   0
C24   1    0.797302   -0.296069    0.329080    11.00000    0.04454    0.03223 =
         0.03922   -0.01033    0.00551    0.00273
AFIX  23
H24A  2    0.880323   -0.317130    0.333119    11.00000   -1.20000
H24B  2    0.756916   -0.362099    0.346844    11.00000   -1.20000
AFIX   0
C25   1    0.809346    0.027740    0.405418    11.00000    0.03037    0.02265 =
         0.02942   -0.00216    0.00235   -0.00136
C26   1    0.721299    0.052628    0.430385    11.00000    0.03102    0.02456 =
         0.02906   -0.00232   -0.00021    0.00133
C27   1    0.688312    0.196144    0.445691    11.00000    0.03495    0.02523 =
         0.04327   -0.00603    0.00506    0.00361
AFIX 137
H27A  2    0.736386    0.220009    0.471563    11.00000   -1.50000
H27B  2    0.607601    0.195394    0.451718    11.00000   -1.50000
H27C  2    0.699541    0.266172    0.423726    11.00000   -1.50000
AFIX   0
C28   1    0.882912    0.139692    0.391812    11.00000    0.03456    0.02555 =
         0.03132   -0.00332    0.00160   -0.00243
C29   1    0.543416   -0.258364    0.487295    11.00000    0.03344    0.03786 =
         0.03346    0.00460    0.00754    0.00125
AFIX 137
H29A  2    0.547222   -0.158465    0.494840    11.00000   -1.50000
H29B  2    0.563323   -0.315279    0.512660    11.00000   -1.50000
H29C  2    0.465538   -0.281698    0.475579    11.00000   -1.50000
AFIX   0
C30   1    0.641034   -0.436072    0.446682    11.00000    0.03515    0.02623 =
         0.03973    0.00067    0.00244   -0.00414
AFIX 137
H30A  2    0.667316   -0.446093    0.418271    11.00000   -1.50000
H30B  2    0.568481   -0.486578    0.448016    11.00000   -1.50000
H30C  2    0.698699   -0.475330    0.467679    11.00000   -1.50000
AFIX   0
C31   1    1.036494    0.198081    0.350654    11.00000    0.03847    0.03404 =
         0.03413    0.00016    0.00576   -0.01050
AFIX  23
H31A  2    1.083513    0.240885    0.374775    11.00000   -1.20000
H31B  2    0.991058    0.273228    0.335517    11.00000   -1.20000
AFIX   0
C32   1    1.112355    0.127269    0.321158    11.00000    0.04250    0.04728 =
         0.03771    0.00378    0.01016   -0.00301
AFIX 137
H32A  2    1.064925    0.084142    0.297639    11.00000   -1.50000
H32B  2    1.158084    0.054492    0.336607    11.00000   -1.50000
H32C  2    1.163542    0.196980    0.309987    11.00000   -1.50000
AFIX   0

O6    4    0.908868   -0.461529    0.432600    11.00000    0.03391    0.02266 =
         0.07065   -0.00844   -0.00130    0.00177
H6C   2    0.991400   -0.447720    0.438398    11.00000    0.06552
H6D   2    0.903880   -0.541360    0.421192    11.00000    0.05509
HKLF 5


REM  cu_2067_cg_0m_4_a.res in P2(1)/c
REM wR2 = 0.224767, GooF = S = 1.09056, Restrained GooF = 1.09056 for all data
REM R1 = 0.069340 for 8293 Fo > 4sig(Fo) and 0.074376 for all 8927 data
REM 431 parameters refined using 0 restraints

END

WGHT      0.1503      0.9546

REM Highest difference peak  0.368,  deepest hole -0.307,  1-sigma level  0.065
Q1    1   0.4180 -0.0266  0.4378  11.00000  0.05    0.37
Q2    1   0.9217 -0.4494  0.4060  11.00000  0.05    0.33
Q3    1   0.6740  0.1885  0.4773  11.00000  0.05    0.28
Q4    1   0.2932  0.6086  0.3660  11.00000  0.05    0.28
Q5    1   0.2839  0.4723  0.4334  11.00000  0.05    0.28
Q6    1   0.7913  0.0355  0.4204  11.00000  0.05    0.26
Q7    1   0.7858 -0.2151  0.3407  11.00000  0.05    0.26
Q8    1   0.4237 -0.0243  0.3723  11.00000  0.05    0.25
Q9    1   0.8122 -0.0463  0.3971  11.00000  0.05    0.22
Q10   1   0.6507 -0.4820  0.4759  11.00000  0.05    0.22
Q11   1   0.9074 -0.4616  0.4723  11.00000  0.05    0.22
Q12   1   0.3164  0.2170  0.4379  11.00000  0.05    0.21
;
_shelx_res_checksum              39465
####################################################################### 
# 
# This file contains crystal structure data downloaded from the 
# Cambridge Structural Database (CSD) hosted by the Cambridge 
# Crystallographic Data Centre (CCDC).
# 
# Full information about CCDC data access policies and citation 
# guidelines are available at http://www.ccdc.cam.ac.uk/access/V1 
# 
# Audit and citation data items may have been added by the CCDC. 
# Please retain this information to preserve the provenance of 
# this file and to allow appropriate attribution of the data. 
# 
#######################################################################

data_2234_pna21
_database_code_depnum_ccdc_archive 'CCDC 2338775'
loop_
_audit_author_name
_audit_author_address
'Christopher Golz'
;Georg August University Goettingen
Germany
;
_audit_update_record             
;
2024-03-08 deposited with the CCDC.	2026-03-13 downloaded from the CCDC.
;
loop_
_audit_author_email
djansse@gwdg.de
'cgolz@gwdg.de '

_audit_creation_method           
;FinalCif V134 by Daniel Kratzert, Freiburg 2024, 
https://dkratzert.de/finalcif.html
;
_audit_creation_date             2024-02-13
_diffrn_source_power             0.05
_exptl_crystal_colour_primary    colourless
_olex2_refinement_description    
;
1. Fixed Uiso
 At 1.2 times of:
  All C(H) groups, All C(H,H) groups, All N(H) groups
 At 1.5 times of:
  All C(H,H,H) groups
2. Restrained distances
 N1'-H1' = N1-H1
 0.88 with sigma of 0.02
3.a Ternary CH refined with riding coordinates:
 C3(H3), C4(H4), C3'(H3'), C4'(H4')
3.b Secondary CH2 refined with riding coordinates:
 C5(H5A,H5B), C6(H6A,H6B), C7(H7A,H7B), C8(H8A,H8B), C9(H9A,H9B), C15(H15A,
 H15B), C5'(H5'A,H5'B), C6'(H6'A,H6'B), C7'(H7'A,H7'B), C8'(H8'A,H8'B),
 C9'(H9'A,H9'B), C15'(H15C,H15D)
3.c Aromatic/amide H refined with riding coordinates:
 C13(H13), C14(H14), C13'(H13'), C14'(H14')
3.d Idealised Me refined as rotating group:
 C11(H11A,H11B,H11C), C16(H16A,H16B,H16C), C11'(H11D,H11E,H11F), C16'(H16D,
 H16E,H16F)
;
_olex2_submission_special_instructions 'No special instructions were received'
_shelx_SHELXL_version_number     2018/3
_chemical_name_systematic        ?
_chemical_name_common            ?
_chemical_formula_sum            'C16 H23 N3 O2'
_chemical_formula_moiety         'C16 H23 N3 O2'
_chemical_formula_weight         289.37
_chemical_melting_point          ?
_chemical_absolute_configuration unk
_space_group_crystal_system      orthorhombic
_space_group_IT_number           33
_space_group_name_H-M_alt        'P n a 21'
_space_group_name_Hall           'P 2c -2n'
_shelx_space_group_comment       
;
The symmetry employed for this shelxl refinement is uniquely defined
by the following loop, which should always be used as a source of
symmetry information in preference to the above space-group names.
They are only intended as comments.
;

loop_
_space_group_symop_operation_xyz
'x, y, z'
'-x, -y, z+1/2'
'x+1/2, -y+1/2, z'
'-x+1/2, y+1/2, z+1/2'

_cell_length_a                   18.2950(5)
_cell_length_b                   10.1722(3)
_cell_length_c                   16.2289(5)
_cell_angle_alpha                90
_cell_angle_beta                 90
_cell_angle_gamma                90
_cell_volume                     3020.21(15)
_cell_formula_units_Z            8
_cell_measurement_temperature    100.00
_cell_measurement_reflns_used    9952
_cell_measurement_theta_min      2.363
_cell_measurement_theta_max      27.838
_exptl_crystal_description       block
_exptl_crystal_colour            colourless
_exptl_crystal_recrystallization_method 
'from a mixture of ethyl acetate and pentane.'
_exptl_crystal_density_meas      ?
_exptl_crystal_density_method    ?
_exptl_crystal_density_diffrn    1.273
_exptl_crystal_F_000             1248
_exptl_crystal_size_max          0.299
_exptl_crystal_size_mid          0.158
_exptl_crystal_size_min          0.102
_exptl_absorpt_coefficient_mu    0.085
_exptl_absorpt_correction_type   numerical
_exptl_absorpt_correction_T_min  0.8155
_exptl_absorpt_correction_T_max  1.0000
_exptl_absorpt_process_details   
;
SADABS-2016/2 (Bruker,2016/2) was used for absorption correction.
wR2(int) was 0.1313 before and 0.0577 after correction.
The Ratio of minimum to maximum transmission is 0.8155.
The \l/2 correction factor is Not present.
;
_exptl_absorpt_special_details   ?
_shelx_estimated_absorpt_T_min   0.975
_shelx_estimated_absorpt_T_max   0.991
_exptl_transmission_factor_min   ?
_exptl_transmission_factor_max   ?
_exptl_special_details           ?
_diffrn_ambient_temperature      100.00
_diffrn_ambient_environment      N~2~
_diffrn_radiation_type           MoK\a
_diffrn_radiation_wavelength     0.71073
_diffrn_radiation_monochromator  'mirror optics'
_diffrn_measurement_ambient_temperature_device_make 'Oxford Cryostream 800'
_diffrn_radiation_probe          x-ray
_diffrn_source                   'microfocus sealed X-ray tube'
_diffrn_source_type              'Incoatec I\ms'
_diffrn_source_voltage           50.0
_diffrn_source_current           1.0
_diffrn_detector                 CPAD
_diffrn_detector_type            'Bruker PHOTON III'
_diffrn_detector_area_resol_mean 7.41
_diffrn_measurement_device       'four-circle diffractometer'
_diffrn_measurement_device_type  'Bruker D8 VENTURE dual wavelength Mo/Cu'
_diffrn_measurement_method       '\w and \f scans'
_diffrn_measurement_specimen_support 'MiTeGen micromount'
_diffrn_reflns_number            55755
_diffrn_reflns_av_unetI/netI     0.0346
_diffrn_reflns_av_R_equivalents  0.0601
_diffrn_reflns_theta_min         2.226
_diffrn_reflns_theta_max         27.910
_diffrn_reflns_theta_full        25.242
_diffrn_reflns_limit_h_min       -24
_diffrn_reflns_limit_h_max       24
_diffrn_reflns_limit_k_min       -12
_diffrn_reflns_limit_k_max       13
_diffrn_reflns_limit_l_min       -21
_diffrn_reflns_limit_l_max       21
_diffrn_standards_number         0
_diffrn_measured_fraction_theta_max 1.000
_diffrn_measured_fraction_theta_full 1.000
_diffrn_reflns_Laue_measured_fraction_max 1.000
_diffrn_reflns_Laue_measured_fraction_full 1.000
_diffrn_reflns_point_group_measured_fraction_max 0.999
_diffrn_reflns_point_group_measured_fraction_full 1.000
_reflns_number_total             7221
_reflns_number_gt                6352
_reflns_threshold_expression     'I > 2\s(I)'
_reflns_Friedel_coverage         0.931
_reflns_Friedel_fraction_max     0.998
_reflns_Friedel_fraction_full    0.999
_reflns_special_details          
;
 Reflections were merged by SHELXL according to the crystal
 class for the calculation of statistics and refinement.
 
 _reflns_Friedel_fraction is defined as the number of unique
 Friedel pairs measured divided by the number that would be
 possible theoretically, ignoring centric projections and
 systematic absences.
;
_computing_data_collection       
'Bruker BIS V6.2.15/2021-03-16 and APEX4 2022.1-1'
_computing_cell_refinement       'SAINT V8.40B (?, 2016)'
_computing_data_reduction        'SAINT V8.40B (?, 2016)'
_computing_structure_solution    'SHELXT 2018/2 (Sheldrick, 2018)'
_computing_structure_refinement  'XL  (Sheldrick, 2008)'
_computing_molecular_graphics    'Olex2 1.5 (Dolomanov et al., 2009)'
_computing_publication_material  'Olex2 1.5 (Dolomanov et al., 2009)'
_refine_special_details          ?
_refine_ls_structure_factor_coef Fsqd
_refine_ls_matrix_type           full
_refine_ls_weighting_scheme      calc
_refine_ls_weighting_details     
'w=1/[\s^2^(Fo^2^)+(0.0727P)^2^+1.5480P] where P=(Fo^2^+2Fc^2^)/3'
_atom_sites_solution_primary     dual
_atom_sites_solution_secondary   ?
_atom_sites_solution_hydrogens   mixed
_refine_ls_hydrogen_treatment    mixed
_refine_ls_number_reflns         7221
_refine_ls_number_parameters     389
_refine_ls_number_restraints     3
_refine_ls_R_factor_all          0.0586
_refine_ls_R_factor_gt           0.0515
_refine_ls_wR_factor_ref         0.1371
_refine_ls_wR_factor_gt          0.1313
_refine_ls_goodness_of_fit_ref   1.070
_refine_ls_restrained_S_all      1.070
_refine_ls_shift/su_max          0.000
_refine_ls_shift/su_mean         0.000
_refine_diff_density_max         0.442
_refine_diff_density_min         -0.284
_refine_diff_density_rms         0.077
_refine_ls_extinction_method     none
_refine_ls_extinction_coef       .
_refine_ls_abs_structure_Flack   0.2(4)
_refine_ls_abs_structure_details 
;
 Flack x determined using 2726 quotients [(I+)-(I-)]/[(I+)+(I-)]
 (Parsons, Flack and Wagner, Acta Cryst. B69 (2013) 249-259).
;

loop_
_atom_type_symbol
_atom_type_description
_atom_type_scat_dispersion_real
_atom_type_scat_dispersion_imag
_atom_type_scat_source
C C 0.0033 0.0016 'International Tables Vol C Tables 4.2.6.8 and 6.1.1.4'
H H 0.0000 0.0000 'International Tables Vol C Tables 4.2.6.8 and 6.1.1.4'
N N 0.0061 0.0033 'International Tables Vol C Tables 4.2.6.8 and 6.1.1.4'
O O 0.0106 0.0060 'International Tables Vol C Tables 4.2.6.8 and 6.1.1.4'

_geom_special_details            
;
 All esds (except the esd in the dihedral angle between two l.s. planes)
 are estimated using the full covariance matrix.  The cell esds are taken
 into account individually in the estimation of esds in distances, angles
 and torsion angles; correlations between esds in cell parameters are only
 used when they are defined by crystal symmetry.  An approximate (isotropic)
 treatment of cell esds is used for estimating esds involving l.s. planes.
;

loop_
_exptl_crystal_face_index_h
_exptl_crystal_face_index_k
_exptl_crystal_face_index_l
_exptl_crystal_face_perp_dist
1.00 -2.00 0.00 0.1240
2.00 -1.00 0.00 0.1510
-1.00 -1.00 0.00 0.0360
1.00 -1.00 -1.00 0.1300
2.00 -1.00 -2.00 0.1300
-1.00 -1.00 2.00 0.0530
2.00 -1.00 2.00 0.1330
2.00 0.00 -1.00 0.1260
-2.00 0.00 1.00 0.1260
0.00 0.00 -1.00 0.0330
0.00 0.00 1.00 0.0510
2.00 1.00 0.00 0.0790
1.00 1.00 0.00 0.0960
-1.00 1.00 1.00 0.1060
-2.00 1.00 2.00 0.1060
1.00 1.00 -2.00 0.0700
-2.00 1.00 -2.00 0.0960
2.00 1.00 1.00 0.0840
-2.00 1.00 -1.00 0.1030
-1.00 2.00 0.00 0.1190
-2.00 2.00 1.00 0.1130
-1.00 2.00 2.00 0.0980

loop_
_atom_site_label
_atom_site_type_symbol
_atom_site_fract_x
_atom_site_fract_y
_atom_site_fract_z
_atom_site_U_iso_or_equiv
_atom_site_adp_type
_atom_site_occupancy
_atom_site_site_symmetry_order
_atom_site_calc_flag
_atom_site_refinement_flags_posn
_atom_site_refinement_flags_adp
_atom_site_refinement_flags_occupancy
_atom_site_disorder_assembly
_atom_site_disorder_group
O1 O 0.72003(13) 0.7217(2) 0.42973(16) 0.0232(5) Uani 1 1 d . . . . .
O2 O 0.69294(14) 0.5592(2) 0.34052(17) 0.0269(6) Uani 1 1 d . . . . .
N1 N 0.48104(16) 0.5613(3) 0.44851(18) 0.0186(6) Uani 1 1 d D . . . .
H1 H 0.4466(18) 0.506(3) 0.443(3) 0.022 Uiso 1 1 d D U . . .
N2 N 0.42211(15) 0.6195(3) 0.57629(16) 0.0166(5) Uani 1 1 d . . . . .
N3 N 0.52656(15) 0.7177(2) 0.54210(16) 0.0146(5) Uani 1 1 d . . . . .
C1 C 0.67271(18) 0.6381(3) 0.3920(2) 0.0190(6) Uani 1 1 d . . . . .
C2 C 0.59890(17) 0.6526(3) 0.42478(19) 0.0155(6) Uani 1 1 d . . . . .
C3 C 0.58329(16) 0.7639(3) 0.48535(18) 0.0141(6) Uani 1 1 d . . . . .
H3 H 0.628741 0.781426 0.517772 0.017 Uiso 1 1 calc R U . . .
C4 C 0.55794(17) 0.8949(3) 0.44538(19) 0.0134(6) Uani 1 1 d . . . . .
H4 H 0.549873 0.958679 0.491369 0.016 Uiso 1 1 calc R U . . .
C5 C 0.61596(16) 0.9551(3) 0.3890(2) 0.0159(6) Uani 1 1 d . . . . .
H5A H 0.625648 0.895009 0.342261 0.019 Uiso 1 1 calc R U . . .
H5B H 0.662098 0.966753 0.420032 0.019 Uiso 1 1 calc R U . . .
C6 C 0.58991(17) 1.0885(3) 0.35617(19) 0.0173(6) Uani 1 1 d . . . . .
H6A H 0.584446 1.150607 0.402722 0.021 Uiso 1 1 calc R U . . .
H6B H 0.627134 1.124585 0.318121 0.021 Uiso 1 1 calc R U . . .
C7 C 0.51727(18) 1.0762(3) 0.3111(2) 0.0187(6) Uani 1 1 d . . . . .
H7A H 0.500584 1.164632 0.293817 0.022 Uiso 1 1 calc R U . . .
H7B H 0.524104 1.022395 0.260845 0.022 Uiso 1 1 calc R U . . .
C8 C 0.45934(17) 1.0134(3) 0.3651(2) 0.0192(6) Uani 1 1 d . . . . .
H8A H 0.414363 0.999388 0.332317 0.023 Uiso 1 1 calc R U . . .
H8B H 0.447283 1.073512 0.411081 0.023 Uiso 1 1 calc R U . . .
C9 C 0.48532(17) 0.8818(3) 0.3999(2) 0.0181(6) Uani 1 1 d . . . . .
H9A H 0.447908 0.847128 0.438272 0.022 Uiso 1 1 calc R U . . .
H9B H 0.490888 0.817972 0.354305 0.022 Uiso 1 1 calc R U . . .
C10 C 0.54567(18) 0.5627(3) 0.4058(2) 0.0158(6) Uani 1 1 d . . . . .
C11 C 0.5499(2) 0.4580(3) 0.3407(2) 0.0233(7) Uani 1 1 d . . . . .
H11A H 0.582598 0.387612 0.359303 0.035 Uiso 1 1 calc R U . . .
H11B H 0.568957 0.496165 0.289604 0.035 Uiso 1 1 calc R U . . .
H11C H 0.501053 0.421937 0.330831 0.035 Uiso 1 1 calc R U . . .
C12 C 0.47493(17) 0.6306(3) 0.52118(19) 0.0154(6) Uani 1 1 d . . . . .
C13 C 0.44221(18) 0.7088(3) 0.6371(2) 0.0180(7) Uani 1 1 d . . . . .
H13 H 0.415131 0.724450 0.686082 0.022 Uiso 1 1 calc R U . . .
C14 C 0.50553(17) 0.7706(3) 0.61736(19) 0.0166(6) Uani 1 1 d . . . . .
H14 H 0.530229 0.836201 0.648389 0.020 Uiso 1 1 calc R U . . .
C15 C 0.79666(19) 0.7108(4) 0.4071(2) 0.0255(7) Uani 1 1 d . . . . .
H15A H 0.809169 0.617038 0.398638 0.031 Uiso 1 1 calc R U . . .
H15B H 0.827336 0.744793 0.452569 0.031 Uiso 1 1 calc R U . . .
C16 C 0.8131(2) 0.7864(4) 0.3296(3) 0.0307(8) Uani 1 1 d . . . . .
H16A H 0.784195 0.750579 0.284004 0.046 Uiso 1 1 calc R U . . .
H16B H 0.865223 0.778812 0.316669 0.046 Uiso 1 1 calc R U . . .
H16C H 0.800508 0.879170 0.337757 0.046 Uiso 1 1 calc R U . . .
O1' O 0.06486(12) 0.2751(2) 0.56620(14) 0.0201(5) Uani 1 1 d . . . . .
O2' O 0.09075(14) 0.4328(2) 0.65883(16) 0.0243(5) Uani 1 1 d . . . . .
N1' N 0.30300(15) 0.4396(3) 0.54951(17) 0.0177(5) Uani 1 1 d D . . . .
H1' H 0.3381(17) 0.493(3) 0.566(2) 0.021 Uiso 1 1 d D U . . .
N2' N 0.36339(15) 0.3809(3) 0.42292(17) 0.0186(5) Uani 1 1 d . . . . .
N3' N 0.25935(14) 0.2807(2) 0.45587(16) 0.0151(5) Uani 1 1 d . . . . .
C1' C 0.11145(18) 0.3581(3) 0.60536(19) 0.0171(6) Uani 1 1 d . . . . .
C2' C 0.18574(17) 0.3463(3) 0.5723(2) 0.0149(6) Uani 1 1 d . . . . .
C3' C 0.20225(16) 0.2341(3) 0.51219(19) 0.0150(6) Uani 1 1 d . . . . .
H3' H 0.157143 0.215944 0.479301 0.018 Uiso 1 1 calc R U . . .
C4' C 0.22752(17) 0.1039(3) 0.55261(19) 0.0155(6) Uani 1 1 d . . . . .
H4' H 0.237512 0.040514 0.506858 0.019 Uiso 1 1 calc R U . . .
C5' C 0.16816(18) 0.0420(3) 0.6068(2) 0.0184(7) Uani 1 1 d . . . . .
H5'A H 0.156682 0.101771 0.653158 0.022 Uiso 1 1 calc R U . . .
H5'B H 0.123062 0.029613 0.573958 0.022 Uiso 1 1 calc R U . . .
C6' C 0.1937(2) -0.0904(3) 0.6404(2) 0.0226(7) Uani 1 1 d . . . . .
H6'A H 0.155540 -0.126674 0.677248 0.027 Uiso 1 1 calc R U . . .
H6'B H 0.200297 -0.152562 0.594055 0.027 Uiso 1 1 calc R U . . .
C7' C 0.2651(2) -0.0788(3) 0.6878(2) 0.0232(7) Uani 1 1 d . . . . .
H7'A H 0.256919 -0.026706 0.738521 0.028 Uiso 1 1 calc R U . . .
H7'B H 0.281782 -0.167565 0.704458 0.028 Uiso 1 1 calc R U . . .
C8' C 0.32371(19) -0.0138(3) 0.6365(2) 0.0246(7) Uani 1 1 d . . . . .
H8'A H 0.337381 -0.072942 0.590567 0.030 Uiso 1 1 calc R U . . .
H8'B H 0.367690 0.000247 0.670915 0.030 Uiso 1 1 calc R U . . .
C9' C 0.29853(18) 0.1186(3) 0.6012(2) 0.0205(7) Uani 1 1 d . . . . .
H9'A H 0.291032 0.181782 0.646804 0.025 Uiso 1 1 calc R U . . .
H9'B H 0.337033 0.154278 0.564604 0.025 Uiso 1 1 calc R U . . .
C10' C 0.23798(18) 0.4377(3) 0.59169(19) 0.0161(6) Uani 1 1 d . . . . .
C11' C 0.23230(19) 0.5413(3) 0.6575(2) 0.0195(6) Uani 1 1 d . . . . .
H11D H 0.276702 0.595149 0.657420 0.029 Uiso 1 1 calc R U . . .
H11E H 0.226717 0.498955 0.711395 0.029 Uiso 1 1 calc R U . . .
H11F H 0.189763 0.597191 0.646610 0.029 Uiso 1 1 calc R U . . .
C12' C 0.31051(17) 0.3698(3) 0.47768(19) 0.0165(6) Uani 1 1 d . . . . .
C13' C 0.34458(18) 0.2902(3) 0.3627(2) 0.0188(6) Uani 1 1 d . . . . .
H13' H 0.372607 0.274237 0.314474 0.023 Uiso 1 1 calc R U . . .
C14' C 0.28142(18) 0.2270(3) 0.38105(19) 0.0173(7) Uani 1 1 d . . . . .
H14' H 0.257539 0.160736 0.349776 0.021 Uiso 1 1 calc R U . . .
C15' C -0.01101(18) 0.2796(4) 0.5925(2) 0.0249(7) Uani 1 1 d . . . . .
H15C H -0.042722 0.248532 0.547061 0.030 Uiso 1 1 calc R U . . .
H15D H -0.024618 0.371634 0.605108 0.030 Uiso 1 1 calc R U . . .
C16' C -0.0236(2) 0.1958(4) 0.6673(2) 0.0304(8) Uani 1 1 d . . . . .
H16D H -0.010065 0.104643 0.654989 0.046 Uiso 1 1 calc R U . . .
H16E H -0.075296 0.199567 0.682853 0.046 Uiso 1 1 calc R U . . .
H16F H 0.006442 0.228380 0.712975 0.046 Uiso 1 1 calc R U . . .

loop_
_atom_site_aniso_label
_atom_site_aniso_U_11
_atom_site_aniso_U_22
_atom_site_aniso_U_33
_atom_site_aniso_U_23
_atom_site_aniso_U_13
_atom_site_aniso_U_12
O1 0.0113(11) 0.0298(13) 0.0285(13) -0.0024(11) 0.0026(9) 0.0039(9)
O2 0.0246(13) 0.0253(12) 0.0309(13) -0.0065(11) 0.0098(10) 0.0049(10)
N1 0.0184(14) 0.0192(14) 0.0182(13) -0.0034(11) 0.0029(11) -0.0036(11)
N2 0.0183(13) 0.0179(13) 0.0137(11) -0.0004(10) 0.0038(10) -0.0030(10)
N3 0.0165(12) 0.0144(11) 0.0130(11) 0.0018(10) 0.0014(10) 0.0002(10)
C1 0.0170(15) 0.0188(15) 0.0213(15) 0.0038(12) 0.0058(12) 0.0053(12)
C2 0.0141(14) 0.0169(14) 0.0156(14) 0.0007(11) 0.0029(11) 0.0036(11)
C3 0.0120(13) 0.0143(13) 0.0160(14) 0.0011(11) 0.0016(11) 0.0013(11)
C4 0.0129(14) 0.0127(13) 0.0146(14) 0.0012(11) 0.0022(11) -0.0003(11)
C5 0.0117(14) 0.0175(14) 0.0184(15) -0.0009(12) 0.0005(12) -0.0015(11)
C6 0.0185(15) 0.0174(14) 0.0160(14) 0.0037(12) 0.0014(12) -0.0040(11)
C7 0.0193(16) 0.0198(15) 0.0170(15) 0.0027(12) 0.0005(12) 0.0006(12)
C8 0.0136(14) 0.0199(15) 0.0241(17) 0.0054(13) -0.0014(12) 0.0008(12)
C9 0.0118(15) 0.0200(15) 0.0224(16) 0.0042(13) -0.0016(12) -0.0024(12)
C10 0.0179(15) 0.0139(14) 0.0157(14) 0.0016(12) 0.0001(12) 0.0040(11)
C11 0.0284(18) 0.0175(15) 0.0239(17) -0.0047(14) 0.0030(14) -0.0006(13)
C12 0.0148(14) 0.0146(13) 0.0169(15) -0.0006(11) 0.0005(11) 0.0004(11)
C13 0.0194(16) 0.0196(15) 0.0150(15) -0.0022(12) 0.0029(12) -0.0010(12)
C14 0.0184(15) 0.0169(14) 0.0145(14) -0.0011(11) 0.0014(12) 0.0005(12)
C15 0.0115(15) 0.0345(19) 0.0304(18) 0.0024(15) 0.0023(13) 0.0035(14)
C16 0.0224(18) 0.0334(19) 0.036(2) 0.0078(16) 0.0027(15) 0.0001(14)
O1' 0.0116(10) 0.0267(12) 0.0219(12) -0.0029(9) 0.0009(9) -0.0024(9)
O2' 0.0204(12) 0.0241(12) 0.0285(13) -0.0061(10) 0.0057(10) 0.0020(9)
N1' 0.0170(13) 0.0188(13) 0.0174(13) -0.0019(11) 0.0022(10) -0.0046(10)
N2' 0.0177(13) 0.0199(13) 0.0181(12) 0.0006(11) 0.0004(10) -0.0012(11)
N3' 0.0151(12) 0.0155(12) 0.0146(12) 0.0003(10) -0.0004(10) -0.0002(10)
C1' 0.0163(15) 0.0160(14) 0.0188(15) 0.0020(12) -0.0030(12) -0.0002(12)
C2' 0.0139(14) 0.0147(13) 0.0160(13) 0.0021(12) -0.0022(12) 0.0020(11)
C3' 0.0112(14) 0.0172(14) 0.0164(14) 0.0014(12) -0.0003(11) -0.0004(11)
C4' 0.0138(14) 0.0166(14) 0.0162(15) 0.0020(12) -0.0022(11) 0.0004(12)
C5' 0.0160(16) 0.0190(15) 0.0201(16) 0.0041(13) -0.0031(12) -0.0030(13)
C6' 0.0258(19) 0.0171(15) 0.0248(18) 0.0075(14) -0.0054(14) -0.0059(12)
C7' 0.0274(19) 0.0179(14) 0.0243(16) 0.0059(13) -0.0041(14) -0.0006(13)
C8' 0.0202(17) 0.0203(16) 0.0333(19) 0.0078(14) -0.0089(14) 0.0022(13)
C9' 0.0179(16) 0.0178(15) 0.0259(16) 0.0055(13) -0.0030(13) 0.0009(12)
C10' 0.0167(15) 0.0169(14) 0.0148(14) 0.0011(12) 0.0000(12) 0.0012(12)
C11' 0.0183(16) 0.0192(15) 0.0212(16) -0.0048(13) 0.0011(13) -0.0018(12)
C12' 0.0176(15) 0.0156(14) 0.0163(14) 0.0020(11) -0.0024(12) -0.0020(12)
C13' 0.0196(15) 0.0197(15) 0.0172(14) 0.0000(12) 0.0021(12) 0.0028(12)
C14' 0.0216(16) 0.0179(15) 0.0126(14) -0.0018(12) -0.0004(12) 0.0022(12)
C15' 0.0115(15) 0.036(2) 0.0267(18) 0.0018(15) 0.0023(13) -0.0005(14)
C16' 0.0263(19) 0.0356(19) 0.0295(19) -0.0008(15) 0.0071(15) -0.0091(15)

loop_
_geom_bond_atom_site_label_1
_geom_bond_atom_site_label_2
_geom_bond_distance
_geom_bond_site_symmetry_2
_geom_bond_publ_flag
O1 C1 1.359(4) . ?
O1 C15 1.454(4) . ?
O2 C1 1.216(4) . ?
N1 H1 0.85(2) . ?
N1 C10 1.370(4) . ?
N1 C12 1.379(4) . ?
N2 C12 1.322(4) . ?
N2 C13 1.391(4) . ?
N3 C3 1.465(4) . ?
N3 C12 1.339(4) . ?
N3 C14 1.389(4) . ?
C1 C2 1.459(4) . ?
C2 C3 1.527(4) . ?
C2 C10 1.371(5) . ?
C3 H3 1.0000 . ?
C3 C4 1.553(4) . ?
C4 H4 1.0000 . ?
C4 C5 1.529(4) . ?
C4 C9 1.525(4) . ?
C5 H5A 0.9900 . ?
C5 H5B 0.9900 . ?
C5 C6 1.534(4) . ?
C6 H6A 0.9900 . ?
C6 H6B 0.9900 . ?
C6 C7 1.522(4) . ?
C7 H7A 0.9900 . ?
C7 H7B 0.9900 . ?
C7 C8 1.517(5) . ?
C8 H8A 0.9900 . ?
C8 H8B 0.9900 . ?
C8 C9 1.529(4) . ?
C9 H9A 0.9900 . ?
C9 H9B 0.9900 . ?
C10 C11 1.502(5) . ?
C11 H11A 0.9800 . ?
C11 H11B 0.9800 . ?
C11 H11C 0.9800 . ?
C13 H13 0.9500 . ?
C13 C14 1.357(4) . ?
C14 H14 0.9500 . ?
C15 H15A 0.9900 . ?
C15 H15B 0.9900 . ?
C15 C16 1.504(5) . ?
C16 H16A 0.9800 . ?
C16 H16B 0.9800 . ?
C16 H16C 0.9800 . ?
O1' C1' 1.358(4) . ?
O1' C15' 1.453(4) . ?
O2' C1' 1.214(4) . ?
N1' H1' 0.89(2) . ?
N1' C10' 1.372(4) . ?
N1' C12' 1.372(4) . ?
N2' C12' 1.318(4) . ?
N2' C13' 1.387(4) . ?
N3' C3' 1.467(4) . ?
N3' C12' 1.350(4) . ?
N3' C14' 1.391(4) . ?
C1' C2' 1.466(4) . ?
C2' C3' 1.532(4) . ?
C2' C10' 1.370(4) . ?
C3' H3' 1.0000 . ?
C3' C4' 1.549(4) . ?
C4' H4' 1.0000 . ?
C4' C5' 1.532(5) . ?
C4' C9' 1.527(4) . ?
C5' H5'A 0.9900 . ?
C5' H5'B 0.9900 . ?
C5' C6' 1.527(4) . ?
C6' H6'A 0.9900 . ?
C6' H6'B 0.9900 . ?
C6' C7' 1.522(5) . ?
C7' H7'A 0.9900 . ?
C7' H7'B 0.9900 . ?
C7' C8' 1.510(5) . ?
C8' H8'A 0.9900 . ?
C8' H8'B 0.9900 . ?
C8' C9' 1.534(4) . ?
C9' H9'A 0.9900 . ?
C9' H9'B 0.9900 . ?
C10' C11' 1.504(4) . ?
C11' H11D 0.9800 . ?
C11' H11E 0.9800 . ?
C11' H11F 0.9800 . ?
C13' H13' 0.9500 . ?
C13' C14' 1.355(5) . ?
C14' H14' 0.9500 . ?
C15' H15C 0.9900 . ?
C15' H15D 0.9900 . ?
C15' C16' 1.502(5) . ?
C16' H16D 0.9800 . ?
C16' H16E 0.9800 . ?
C16' H16F 0.9800 . ?

loop_
_geom_angle_atom_site_label_1
_geom_angle_atom_site_label_2
_geom_angle_atom_site_label_3
_geom_angle
_geom_angle_site_symmetry_1
_geom_angle_site_symmetry_3
_geom_angle_publ_flag
C1 O1 C15 116.9(3) . . ?
C10 N1 H1 126(3) . . ?
C10 N1 C12 119.8(3) . . ?
C12 N1 H1 112(3) . . ?
C12 N2 C13 103.3(2) . . ?
C12 N3 C3 123.6(3) . . ?
C12 N3 C14 106.5(3) . . ?
C14 N3 C3 128.6(3) . . ?
O1 C1 C2 111.2(3) . . ?
O2 C1 O1 121.9(3) . . ?
O2 C1 C2 126.8(3) . . ?
C1 C2 C3 118.9(3) . . ?
C10 C2 C1 120.5(3) . . ?
C10 C2 C3 120.4(3) . . ?
N3 C3 C2 107.4(2) . . ?
N3 C3 H3 108.4 . . ?
N3 C3 C4 109.0(2) . . ?
C2 C3 H3 108.4 . . ?
C2 C3 C4 115.0(2) . . ?
C4 C3 H3 108.4 . . ?
C3 C4 H4 106.8 . . ?
C5 C4 C3 112.7(2) . . ?
C5 C4 H4 106.8 . . ?
C9 C4 C3 112.8(2) . . ?
C9 C4 H4 106.8 . . ?
C9 C4 C5 110.5(3) . . ?
C4 C5 H5A 109.6 . . ?
C4 C5 H5B 109.6 . . ?
C4 C5 C6 110.3(2) . . ?
H5A C5 H5B 108.1 . . ?
C6 C5 H5A 109.6 . . ?
C6 C5 H5B 109.6 . . ?
C5 C6 H6A 109.3 . . ?
C5 C6 H6B 109.3 . . ?
H6A C6 H6B 108.0 . . ?
C7 C6 C5 111.5(3) . . ?
C7 C6 H6A 109.3 . . ?
C7 C6 H6B 109.3 . . ?
C6 C7 H7A 109.3 . . ?
C6 C7 H7B 109.3 . . ?
H7A C7 H7B 108.0 . . ?
C8 C7 C6 111.5(3) . . ?
C8 C7 H7A 109.3 . . ?
C8 C7 H7B 109.3 . . ?
C7 C8 H8A 109.3 . . ?
C7 C8 H8B 109.3 . . ?
C7 C8 C9 111.4(3) . . ?
H8A C8 H8B 108.0 . . ?
C9 C8 H8A 109.3 . . ?
C9 C8 H8B 109.3 . . ?
C4 C9 C8 111.9(3) . . ?
C4 C9 H9A 109.2 . . ?
C4 C9 H9B 109.2 . . ?
C8 C9 H9A 109.2 . . ?
C8 C9 H9B 109.2 . . ?
H9A C9 H9B 107.9 . . ?
N1 C10 C2 120.4(3) . . ?
N1 C10 C11 113.1(3) . . ?
C2 C10 C11 126.4(3) . . ?
C10 C11 H11A 109.5 . . ?
C10 C11 H11B 109.5 . . ?
C10 C11 H11C 109.5 . . ?
H11A C11 H11B 109.5 . . ?
H11A C11 H11C 109.5 . . ?
H11B C11 H11C 109.5 . . ?
N2 C12 N1 126.5(3) . . ?
N2 C12 N3 113.6(3) . . ?
N3 C12 N1 119.9(3) . . ?
N2 C13 H13 124.4 . . ?
C14 C13 N2 111.2(3) . . ?
C14 C13 H13 124.4 . . ?
N3 C14 H14 127.3 . . ?
C13 C14 N3 105.3(3) . . ?
C13 C14 H14 127.3 . . ?
O1 C15 H15A 109.3 . . ?
O1 C15 H15B 109.3 . . ?
O1 C15 C16 111.4(3) . . ?
H15A C15 H15B 108.0 . . ?
C16 C15 H15A 109.3 . . ?
C16 C15 H15B 109.3 . . ?
C15 C16 H16A 109.5 . . ?
C15 C16 H16B 109.5 . . ?
C15 C16 H16C 109.5 . . ?
H16A C16 H16B 109.5 . . ?
H16A C16 H16C 109.5 . . ?
H16B C16 H16C 109.5 . . ?
C1' O1' C15' 116.3(3) . . ?
C10' N1' H1' 119(3) . . ?
C12' N1' H1' 121(3) . . ?
C12' N1' C10' 120.2(3) . . ?
C12' N2' C13' 103.6(3) . . ?
C12' N3' C3' 123.2(3) . . ?
C12' N3' C14' 106.9(3) . . ?
C14' N3' C3' 128.6(3) . . ?
O1' C1' C2' 111.1(3) . . ?
O2' C1' O1' 121.9(3) . . ?
O2' C1' C2' 127.0(3) . . ?
C1' C2' C3' 118.5(3) . . ?
C10' C2' C1' 120.5(3) . . ?
C10' C2' C3' 121.0(3) . . ?
N3' C3' C2' 107.2(2) . . ?
N3' C3' H3' 108.3 . . ?
N3' C3' C4' 109.1(2) . . ?
C2' C3' H3' 108.3 . . ?
C2' C3' C4' 115.2(3) . . ?
C4' C3' H3' 108.3 . . ?
C3' C4' H4' 106.9 . . ?
C5' C4' C3' 112.5(3) . . ?
C5' C4' H4' 106.9 . . ?
C9' C4' C3' 112.9(3) . . ?
C9' C4' H4' 106.9 . . ?
C9' C4' C5' 110.3(3) . . ?
C4' C5' H5'A 109.5 . . ?
C4' C5' H5'B 109.5 . . ?
H5'A C5' H5'B 108.1 . . ?
C6' C5' C4' 110.5(3) . . ?
C6' C5' H5'A 109.5 . . ?
C6' C5' H5'B 109.5 . . ?
C5' C6' H6'A 109.2 . . ?
C5' C6' H6'B 109.2 . . ?
H6'A C6' H6'B 107.9 . . ?
C7' C6' C5' 112.0(3) . . ?
C7' C6' H6'A 109.2 . . ?
C7' C6' H6'B 109.2 . . ?
C6' C7' H7'A 109.4 . . ?
C6' C7' H7'B 109.4 . . ?
H7'A C7' H7'B 108.0 . . ?
C8' C7' C6' 111.4(3) . . ?
C8' C7' H7'A 109.4 . . ?
C8' C7' H7'B 109.4 . . ?
C7' C8' H8'A 109.2 . . ?
C7' C8' H8'B 109.2 . . ?
C7' C8' C9' 112.2(3) . . ?
H8'A C8' H8'B 107.9 . . ?
C9' C8' H8'A 109.2 . . ?
C9' C8' H8'B 109.2 . . ?
C4' C9' C8' 111.2(3) . . ?
C4' C9' H9'A 109.4 . . ?
C4' C9' H9'B 109.4 . . ?
C8' C9' H9'A 109.4 . . ?
C8' C9' H9'B 109.4 . . ?
H9'A C9' H9'B 108.0 . . ?
N1' C10' C11' 113.9(3) . . ?
C2' C10' N1' 120.0(3) . . ?
C2' C10' C11' 126.2(3) . . ?
C10' C11' H11D 109.5 . . ?
C10' C11' H11E 109.5 . . ?
C10' C11' H11F 109.5 . . ?
H11D C11' H11E 109.5 . . ?
H11D C11' H11F 109.5 . . ?
H11E C11' H11F 109.5 . . ?
N2' C12' N1' 127.0(3) . . ?
N2' C12' N3' 112.9(3) . . ?
N3' C12' N1' 120.0(3) . . ?
N2' C13' H13' 124.1 . . ?
C14' C13' N2' 111.9(3) . . ?
C14' C13' H13' 124.1 . . ?
N3' C14' H14' 127.7 . . ?
C13' C14' N3' 104.6(3) . . ?
C13' C14' H14' 127.7 . . ?
O1' C15' H15C 109.3 . . ?
O1' C15' H15D 109.3 . . ?
O1' C15' C16' 111.4(3) . . ?
H15C C15' H15D 108.0 . . ?
C16' C15' H15C 109.3 . . ?
C16' C15' H15D 109.3 . . ?
C15' C16' H16D 109.5 . . ?
C15' C16' H16E 109.5 . . ?
C15' C16' H16F 109.5 . . ?
H16D C16' H16E 109.5 . . ?
H16D C16' H16F 109.5 . . ?
H16E C16' H16F 109.5 . . ?

loop_
_geom_hbond_atom_site_label_D
_geom_hbond_atom_site_label_H
_geom_hbond_atom_site_label_A
_geom_hbond_distance_DH
_geom_hbond_distance_HA
_geom_hbond_distance_DA
_geom_hbond_angle_DHA
_geom_hbond_site_symmetry_A
_geom_hbond_publ_flag
N1 H1 N2' 0.85(2) 2.01(2) 2.859(4) 177(4) . yes
N1' H1' N2 0.89(2) 2.01(3) 2.878(4) 166(4) . yes

loop_
_geom_torsion_atom_site_label_1
_geom_torsion_atom_site_label_2
_geom_torsion_atom_site_label_3
_geom_torsion_atom_site_label_4
_geom_torsion
_geom_torsion_site_symmetry_1
_geom_torsion_site_symmetry_2
_geom_torsion_site_symmetry_3
_geom_torsion_site_symmetry_4
_geom_torsion_publ_flag
O1 C1 C2 C3 7.2(4) . . . . ?
O1 C1 C2 C10 -168.5(3) . . . . ?
O2 C1 C2 C3 -176.1(3) . . . . ?
O2 C1 C2 C10 8.2(5) . . . . ?
N2 C13 C14 N3 -0.7(4) . . . . ?
N3 C3 C4 C5 176.4(2) . . . . ?
N3 C3 C4 C9 -57.6(3) . . . . ?
C1 O1 C15 C16 83.5(4) . . . . ?
C1 C2 C3 N3 -147.9(3) . . . . ?
C1 C2 C3 C4 90.5(3) . . . . ?
C1 C2 C10 N1 167.3(3) . . . . ?
C1 C2 C10 C11 -11.9(5) . . . . ?
C2 C3 C4 C5 -62.8(3) . . . . ?
C2 C3 C4 C9 63.1(3) . . . . ?
C3 N3 C12 N1 12.1(4) . . . . ?
C3 N3 C12 N2 -169.0(3) . . . . ?
C3 N3 C14 C13 168.1(3) . . . . ?
C3 C2 C10 N1 -8.3(5) . . . . ?
C3 C2 C10 C11 172.5(3) . . . . ?
C3 C4 C5 C6 -176.1(2) . . . . ?
C3 C4 C9 C8 176.9(3) . . . . ?
C4 C5 C6 C7 -56.8(3) . . . . ?
C5 C4 C9 C8 -55.9(3) . . . . ?
C5 C6 C7 C8 55.5(3) . . . . ?
C6 C7 C8 C9 -53.8(4) . . . . ?
C7 C8 C9 C4 54.4(4) . . . . ?
C9 C4 C5 C6 56.7(3) . . . . ?
C10 N1 C12 N2 -166.4(3) . . . . ?
C10 N1 C12 N3 12.3(5) . . . . ?
C10 C2 C3 N3 27.8(4) . . . . ?
C10 C2 C3 C4 -93.8(3) . . . . ?
C12 N1 C10 C2 -13.6(5) . . . . ?
C12 N1 C10 C11 165.7(3) . . . . ?
C12 N2 C13 C14 0.1(4) . . . . ?
C12 N3 C3 C2 -30.1(4) . . . . ?
C12 N3 C3 C4 95.1(3) . . . . ?
C12 N3 C14 C13 0.9(3) . . . . ?
C13 N2 C12 N1 179.4(3) . . . . ?
C13 N2 C12 N3 0.5(4) . . . . ?
C14 N3 C3 C2 164.7(3) . . . . ?
C14 N3 C3 C4 -70.1(4) . . . . ?
C14 N3 C12 N1 -179.9(3) . . . . ?
C14 N3 C12 N2 -1.0(4) . . . . ?
C15 O1 C1 O2 -1.3(5) . . . . ?
C15 O1 C1 C2 175.7(3) . . . . ?
O1' C1' C2' C3' -9.2(4) . . . . ?
O1' C1' C2' C10' 167.5(3) . . . . ?
O2' C1' C2' C3' 172.7(3) . . . . ?
O2' C1' C2' C10' -10.6(5) . . . . ?
N2' C13' C14' N3' 0.3(4) . . . . ?
N3' C3' C4' C5' -175.0(3) . . . . ?
N3' C3' C4' C9' 59.4(3) . . . . ?
C1' O1' C15' C16' -83.7(4) . . . . ?
C1' C2' C3' N3' 149.1(3) . . . . ?
C1' C2' C3' C4' -89.2(3) . . . . ?
C1' C2' C10' N1' -168.4(3) . . . . ?
C1' C2' C10' C11' 11.9(5) . . . . ?
C2' C3' C4' C5' 64.3(3) . . . . ?
C2' C3' C4' C9' -61.3(4) . . . . ?
C3' N3' C12' N1' -12.4(4) . . . . ?
C3' N3' C12' N2' 169.1(3) . . . . ?
C3' N3' C14' C13' -167.9(3) . . . . ?
C3' C2' C10' N1' 8.2(5) . . . . ?
C3' C2' C10' C11' -171.4(3) . . . . ?
C3' C4' C5' C6' 176.1(3) . . . . ?
C3' C4' C9' C8' -177.1(3) . . . . ?
C4' C5' C6' C7' 56.3(4) . . . . ?
C5' C4' C9' C8' 56.1(4) . . . . ?
C5' C6' C7' C8' -54.3(4) . . . . ?
C6' C7' C8' C9' 53.2(4) . . . . ?
C7' C8' C9' C4' -54.7(4) . . . . ?
C9' C4' C5' C6' -56.9(4) . . . . ?
C10' N1' C12' N2' 166.2(3) . . . . ?
C10' N1' C12' N3' -12.0(4) . . . . ?
C10' C2' C3' N3' -27.6(4) . . . . ?
C10' C2' C3' C4' 94.1(4) . . . . ?
C12' N1' C10' C2' 13.5(5) . . . . ?
C12' N1' C10' C11' -166.8(3) . . . . ?
C12' N2' C13' C14' 0.4(4) . . . . ?
C12' N3' C3' C2' 29.9(4) . . . . ?
C12' N3' C3' C4' -95.5(3) . . . . ?
C12' N3' C14' C13' -0.9(3) . . . . ?
C13' N2' C12' N1' -179.4(3) . . . . ?
C13' N2' C12' N3' -1.0(4) . . . . ?
C14' N3' C3' C2' -164.9(3) . . . . ?
C14' N3' C3' C4' 69.6(4) . . . . ?
C14' N3' C12' N1' 179.7(3) . . . . ?
C14' N3' C12' N2' 1.2(4) . . . . ?
C15' O1' C1' O2' -0.7(4) . . . . ?
C15' O1' C1' C2' -178.8(3) . . . . ?

_shelx_res_file                  
;
TITL 2234_pna21_a.res in Pna2(1)
    2234_pna21.res
    created by SHELXL-2018/3 at 11:02:29 on 13-Feb-2024
REM Old TITL 2234_Pna21 in Pna2(1)
REM SHELXT solution in Pna2(1): R1 0.111, Rweak 0.007, Alpha 0.002
REM <I/s> 1.255 for 294 systematic absences, Orientation as input
REM Flack x = 0.276 ( 0.427 ) from 2513 Parsons' quotients
REM Formula found by SHELXT: C32 N7 O3
CELL 0.71073 18.295 10.1722 16.2289 90 90 90
ZERR 8 0.0005 0.0003 0.0005 0 0 0
LATT -1
SYMM -X,-Y,0.5+Z
SYMM 0.5+X,0.5-Y,+Z
SYMM 0.5-X,0.5+Y,0.5+Z
SFAC C H N O
UNIT 128 184 24 16
DFIX 0.88 N1' H1' N1 H1

L.S. 4
PLAN  4
SIZE 0.102 0.158 0.299
TEMP -173.15
CONF
HTAB N1 N2'
HTAB N1' N2
BOND
list 4
fmap 2
MORE -1
BOND $H
ACTA
REM <olex2.extras>
REM <HklSrc "%.\\2234_Pna21.hkl">
REM </olex2.extras>

WGHT    0.072700    1.548000
FVAR       0.26628
O1    4    0.720031    0.721664    0.429730    11.00000    0.01134    0.02979 =
         0.02854   -0.00237    0.00260    0.00394
O2    4    0.692944    0.559249    0.340519    11.00000    0.02463    0.02525 =
         0.03090   -0.00649    0.00975    0.00487
N1    3    0.481039    0.561259    0.448509    11.00000    0.01836    0.01919 =
         0.01824   -0.00343    0.00293   -0.00360
H1    2    0.446552    0.505827    0.442748    11.00000   -1.20000
N2    3    0.422107    0.619457    0.576291    11.00000    0.01832    0.01791 =
         0.01369   -0.00036    0.00384   -0.00303
N3    3    0.526559    0.717700    0.542101    11.00000    0.01651    0.01441 =
         0.01296    0.00181    0.00142    0.00019
C1    1    0.672707    0.638102    0.392001    11.00000    0.01705    0.01880 =
         0.02129    0.00380    0.00580    0.00530
C2    1    0.598895    0.652587    0.424778    11.00000    0.01408    0.01687 =
         0.01559    0.00072    0.00290    0.00358
C3    1    0.583290    0.763917    0.485350    11.00000    0.01200    0.01434 =
         0.01596    0.00110    0.00163    0.00132
AFIX  13
H3    2    0.628741    0.781426    0.517772    11.00000   -1.20000
AFIX   0
C4    1    0.557936    0.894879    0.445379    11.00000    0.01292    0.01268 =
         0.01461    0.00120    0.00221   -0.00032
AFIX  13
H4    2    0.549873    0.958679    0.491369    11.00000   -1.20000
AFIX   0
C5    1    0.615963    0.955075    0.389001    11.00000    0.01173    0.01751 =
         0.01839   -0.00088    0.00051   -0.00149
AFIX  23
H5A   2    0.625648    0.895009    0.342261    11.00000   -1.20000
H5B   2    0.662098    0.966753    0.420032    11.00000   -1.20000
AFIX   0
C6    1    0.589906    1.088481    0.356171    11.00000    0.01848    0.01742 =
         0.01600    0.00370    0.00141   -0.00402
AFIX  23
H6A   2    0.584446    1.150607    0.402722    11.00000   -1.20000
H6B   2    0.627134    1.124585    0.318121    11.00000   -1.20000
AFIX   0
C7    1    0.517269    1.076238    0.311074    11.00000    0.01929    0.01980 =
         0.01696    0.00272    0.00046    0.00061
AFIX  23
H7A   2    0.500584    1.164632    0.293817    11.00000   -1.20000
H7B   2    0.524104    1.022395    0.260845    11.00000   -1.20000
AFIX   0
C8    1    0.459342    1.013390    0.365077    11.00000    0.01362    0.01992 =
         0.02410    0.00538   -0.00142    0.00081
AFIX  23
H8A   2    0.414363    0.999388    0.332317    11.00000   -1.20000
H8B   2    0.447283    1.073512    0.411081    11.00000   -1.20000
AFIX   0
C9    1    0.485325    0.881792    0.399931    11.00000    0.01178    0.01997 =
         0.02242    0.00417   -0.00160   -0.00244
AFIX  23
H9A   2    0.447908    0.847128    0.438272    11.00000   -1.20000
H9B   2    0.490888    0.817972    0.354305    11.00000   -1.20000
AFIX   0
C10   1    0.545674    0.562652    0.405833    11.00000    0.01794    0.01386 =
         0.01571    0.00162    0.00011    0.00399
C11   1    0.549941    0.458002    0.340739    11.00000    0.02841    0.01745 =
         0.02391   -0.00470    0.00300   -0.00063
AFIX 137
H11A  2    0.582598    0.387612    0.359303    11.00000   -1.50000
H11B  2    0.568957    0.496165    0.289604    11.00000   -1.50000
H11C  2    0.501053    0.421937    0.330831    11.00000   -1.50000
AFIX   0
C12   1    0.474928    0.630598    0.521175    11.00000    0.01480    0.01458 =
         0.01688   -0.00064    0.00045    0.00039
C13   1    0.442211    0.708794    0.637108    11.00000    0.01937    0.01959 =
         0.01498   -0.00225    0.00295   -0.00104
AFIX  43
H13   2    0.415131    0.724450    0.686082    11.00000   -1.20000
AFIX   0
C14   1    0.505530    0.770643    0.617359    11.00000    0.01839    0.01693 =
         0.01445   -0.00113    0.00144    0.00051
AFIX  43
H14   2    0.530229    0.836201    0.648389    11.00000   -1.20000
AFIX   0
C15   1    0.796663    0.710769    0.407063    11.00000    0.01154    0.03454 =
         0.03038    0.00243    0.00232    0.00347
AFIX  23
H15A  2    0.809169    0.617038    0.398638    11.00000   -1.20000
H15B  2    0.827336    0.744793    0.452569    11.00000   -1.20000
AFIX   0
C16   1    0.813077    0.786421    0.329630    11.00000    0.02237    0.03345 =
         0.03638    0.00776    0.00275    0.00014
AFIX 137
H16A  2    0.784195    0.750579    0.284004    11.00000   -1.50000
H16B  2    0.865223    0.778812    0.316669    11.00000   -1.50000
H16C  2    0.800508    0.879170    0.337757    11.00000   -1.50000
AFIX   0

O1'   4    0.064863    0.275075    0.566200    11.00000    0.01165    0.02674 =
         0.02186   -0.00291    0.00090   -0.00237
O2'   4    0.090748    0.432835    0.658829    11.00000    0.02038    0.02411 =
         0.02847   -0.00610    0.00567    0.00199
N1'   3    0.303000    0.439569    0.549515    11.00000    0.01704    0.01877 =
         0.01740   -0.00192    0.00215   -0.00463
H1'   2    0.338126    0.493029    0.566442    11.00000   -1.20000
N2'   3    0.363389    0.380875    0.422919    11.00000    0.01769    0.01990 =
         0.01808    0.00057    0.00044   -0.00121
N3'   3    0.259349    0.280709    0.455867    11.00000    0.01512    0.01549 =
         0.01455    0.00025   -0.00037   -0.00022
C1'   1    0.111449    0.358103    0.605362    11.00000    0.01635    0.01603 =
         0.01883    0.00203   -0.00303   -0.00019
C2'   1    0.185743    0.346303    0.572335    11.00000    0.01391    0.01466 =
         0.01604    0.00207   -0.00219    0.00199
C3'   1    0.202254    0.234070    0.512190    11.00000    0.01125    0.01724 =
         0.01642    0.00141   -0.00032   -0.00041
AFIX  13
H3'   2    0.157143    0.215944    0.479301    11.00000   -1.20000
AFIX   0
C4'   1    0.227520    0.103856    0.552614    11.00000    0.01381    0.01662 =
         0.01620    0.00198   -0.00222    0.00036
AFIX  13
H4'   2    0.237512    0.040514    0.506858    11.00000   -1.20000
AFIX   0
C5'   1    0.168156    0.042032    0.606769    11.00000    0.01605    0.01898 =
         0.02010    0.00414   -0.00311   -0.00301
AFIX  23
H5'A  2    0.156682    0.101771    0.653158    11.00000   -1.20000
H5'B  2    0.123062    0.029613    0.573958    11.00000   -1.20000
AFIX   0
C6'   1    0.193681   -0.090436    0.640415    11.00000    0.02582    0.01707 =
         0.02478    0.00751   -0.00543   -0.00595
AFIX  23
H6'A  2    0.155540   -0.126674    0.677248    11.00000   -1.20000
H6'B  2    0.200297   -0.152562    0.594055    11.00000   -1.20000
AFIX   0
C7'   1    0.265130   -0.078836    0.687846    11.00000    0.02742    0.01795 =
         0.02426    0.00592   -0.00411   -0.00064
AFIX  23
H7'A  2    0.256919   -0.026706    0.738521    11.00000   -1.20000
H7'B  2    0.281782   -0.167565    0.704458    11.00000   -1.20000
AFIX   0
C8'   1    0.323706   -0.013777    0.636483    11.00000    0.02018    0.02032 =
         0.03327    0.00780   -0.00889    0.00222
AFIX  23
H8'A  2    0.337381   -0.072942    0.590567    11.00000   -1.20000
H8'B  2    0.367690    0.000247    0.670915    11.00000   -1.20000
AFIX   0
C9'   1    0.298530    0.118609    0.601176    11.00000    0.01791    0.01780 =
         0.02590    0.00551   -0.00303    0.00090
AFIX  23
H9'A  2    0.291032    0.181782    0.646804    11.00000   -1.20000
H9'B  2    0.337033    0.154278    0.564604    11.00000   -1.20000
AFIX   0
C10'  1    0.237984    0.437706    0.591693    11.00000    0.01668    0.01687 =
         0.01483    0.00115   -0.00003    0.00118
C11'  1    0.232296    0.541269    0.657511    11.00000    0.01827    0.01915 =
         0.02115   -0.00484    0.00113   -0.00179
AFIX 137
H11D  2    0.276702    0.595149    0.657420    11.00000   -1.50000
H11E  2    0.226717    0.498955    0.711395    11.00000   -1.50000
H11F  2    0.189763    0.597191    0.646610    11.00000   -1.50000
AFIX   0
C12'  1    0.310513    0.369774    0.477679    11.00000    0.01757    0.01557 =
         0.01626    0.00205   -0.00241   -0.00199
C13'  1    0.344583    0.290160    0.362733    11.00000    0.01962    0.01970 =
         0.01717    0.00004    0.00210    0.00283
AFIX  43
H13'  2    0.372607    0.274237    0.314474    11.00000   -1.20000
AFIX   0
C14'  1    0.281423    0.226970    0.381051    11.00000    0.02159    0.01786 =
         0.01257   -0.00183   -0.00042    0.00224
AFIX  43
H14'  2    0.257539    0.160736    0.349776    11.00000   -1.20000
AFIX   0
C15'  1   -0.011007    0.279617    0.592486    11.00000    0.01148    0.03641 =
         0.02667    0.00178    0.00233   -0.00048
AFIX  23
H15C  2   -0.042722    0.248532    0.547061    11.00000   -1.20000
H15D  2   -0.024618    0.371634    0.605108    11.00000   -1.20000
AFIX   0
C16'  1   -0.023573    0.195768    0.667327    11.00000    0.02632    0.03558 =
         0.02945   -0.00077    0.00710   -0.00911
AFIX 137
H16D  2   -0.010065    0.104643    0.654989    11.00000   -1.50000
H16E  2   -0.075296    0.199567    0.682853    11.00000   -1.50000
H16F  2    0.006442    0.228380    0.712975    11.00000   -1.50000
AFIX   0
HKLF 4


REM  2234_pna21_a.res in Pna2(1)
REM wR2 = 0.137131, GooF = S = 1.06963, Restrained GooF = 1.06955 for all data
REM R1 = 0.051545 for 6352 Fo > 4sig(Fo) and 0.058627 for all 7221 data
REM 389 parameters refined using 3 restraints

END

WGHT      0.0727      1.5480

REM Highest difference peak  0.442,  deepest hole -0.284,  1-sigma level  0.077
Q1    1   0.0769  0.2192  0.6154  11.00000  0.05    0.44
Q2    1   0.5204  0.8714  0.4266  11.00000  0.05    0.41
Q3    1   0.1506  0.3729  0.5748  11.00000  0.05    0.36
Q4    1   0.2375  0.4880  0.6268  11.00000  0.05    0.35
;
_shelx_res_checksum              64598
####################################################################### 
# 
# This file contains crystal structure data downloaded from the 
# Cambridge Structural Database (CSD) hosted by the Cambridge 
# Crystallographic Data Centre (CCDC).
# 
# Full information about CCDC data access policies and citation 
# guidelines are available at http://www.ccdc.cam.ac.uk/access/V1 
# 
# Audit and citation data items may have been added by the CCDC. 
# Please retain this information to preserve the provenance of 
# this file and to allow appropriate attribution of the data. 
# 
#######################################################################

data_2076_P21c
_database_code_depnum_ccdc_archive 'CCDC 2338774'
loop_
_audit_author_name
_audit_author_address
'Christopher Golz'
;Georg August University Goettingen
Germany
;
_audit_update_record             
;
2024-03-08 deposited with the CCDC.	2026-03-13 downloaded from the CCDC.
;
loop_
_audit_author_email
shahilan.ratnam@uni-goettingen.de
'cgolz@gwdg.de '
djansse@gwdg.de

_audit_creation_method           
;FinalCif V123 by Daniel Kratzert, Freiburg 2023, 
https://dkratzert.de/finalcif.html
;
_audit_creation_date             2023-08-16
_diffrn_source_power             0.05
_exptl_crystal_colour_primary    colourless
_olex2_refine_details            
;
Refinement using NoSpherA2, an implementation of
NOn-SPHERical Atom-form-factors in Olex2.
Please cite:
F. Kleemiss et al. Chem. Sci. DOI 10.1039/D0SC05526C - 2021
NoSpherA2 implementation of HAR makes use of
tailor-made aspherical atomic form factors calculated
on-the-fly from a Hirshfeld-partitioned electron density (ED) - not from
spherical-atom form factors.

The ED is calculated from a gaussian basis set single determinant SCF
wavefunction - either Hartree-Fock or DFT using selected funtionals
 - for a fragment of the crystal.
This fragment can be embedded in an electrostatic crystal field by employing cluster charges
or modelled using implicit solvation models, depending on the software used.
The following options were used:
   SOFTWARE:       ORCA 5.0
   PARTITIONING:   NoSpherA2
   INT ACCURACY:   Normal
   METHOD:         R2SCAN
   BASIS SET:      def2-TZVP
   CHARGE:         0
   MULTIPLICITY:   1
   DATE:           2023-08-16_09-10-10
;
_olex2_refinement_description    
;
1. Fixed Uiso
 At 1.2 times of:
  All C(H) groups, All C(H,H) groups, All N(H) groups
 At 1.5 times of:
  All C(H,H,H) groups
;
_olex2_submission_special_instructions 'No special instructions were received'
_refine_ls_d_res_high            0.6504
_refine_ls_d_res_low             7.5045
_chemical_name_systematic        ?
_chemical_name_common            ?
_chemical_formula_sum            'C15 H24 N2 O2 S'
_chemical_formula_moiety         'C15 H24 N2 O2 S'
_chemical_formula_weight         296.436
_chemical_melting_point          ?
_space_group_crystal_system      monoclinic
_symmetry_Int_Tables_number      14
_space_group_IT_number           14
_space_group_name_H-M_alt        'P 1 21/c 1'
_space_group_name_Hall           '-P 2ybc'
_vrf_PLAT230_2076_P21c           
;PROBLEM: Hirshfeld Test Diff for    S1       --C1       .       10.3 s.u.  
RESPONSE: ADP of S1 may have been influenced by absorption effects that become 
more apparent in non-spherical refinements. Indeed the highest residual 
densities are located around S1. However, the ellipsoids do not appear 
particularly problematic, given that C1 is a terminal methyl group.
;

loop_
_space_group_symop_id
_space_group_symop_operation_xyz
1 x,y,z
2 -x,y+1/2,-z+1/2
3 -x,-y,-z
4 x,-y-1/2,z-1/2

_cell_length_a                   13.3817(7)
_cell_length_b                   9.0674(5)
_cell_length_c                   12.4298(8)
_cell_angle_alpha                90
_cell_angle_beta                 92.322(2)
_cell_angle_gamma                90
_cell_volume                     1506.96(15)
_cell_formula_units_Z            4
_cell_measurement_temperature    100.00
_cell_measurement_reflns_used    9639
_cell_measurement_theta_min      2.715
_cell_measurement_theta_max      33.151
_exptl_crystal_description       block
_exptl_crystal_colour            colourless
_exptl_crystal_recrystallization_method 
'from a mixture of ethyl acetate and pentane.'
_exptl_crystal_density_meas      ?
_exptl_crystal_density_method    ?
_exptl_crystal_density_diffrn    1.307
_exptl_crystal_F_000             640.849
_exptl_crystal_size_max          0.594
_exptl_crystal_size_mid          0.226
_exptl_crystal_size_min          0.102
_exptl_absorpt_coefficient_mu    0.219
_exptl_absorpt_correction_type   numerical
_exptl_absorpt_correction_T_min  0.7542
_exptl_absorpt_correction_T_max  1.0000
_exptl_absorpt_process_details   
;
SADABS-2016/2 (Bruker,2016/2) was used for absorption correction.
wR2(int) was 0.1592 before and 0.0474 after correction.
The Ratio of minimum to maximum transmission is 0.7542.
The \l/2 correction factor is Not present.
;
_exptl_special_details           ?
_diffrn_ambient_temperature      100.00
_diffrn_ambient_environment      N~2~
_diffrn_radiation_type           'Mo K\a'
_diffrn_radiation_wavelength     0.71073
_diffrn_radiation_monochromator  'mirror optics'
_diffrn_measurement_ambient_temperature_device_make 'Oxford Cryostream 800'
_diffrn_radiation_probe          x-ray
_diffrn_source                   'microfocus sealed X-ray tube'
_diffrn_source_type              'Incoatec I\ms'
_diffrn_source_voltage           50.0
_diffrn_source_current           1.0
_diffrn_detector                 CPAD
_diffrn_detector_type            'Bruker PHOTON III'
_diffrn_detector_area_resol_mean 7.41
_diffrn_measurement_device       'four-circle diffractometer'
_diffrn_measurement_device_type  'Bruker D8 VENTURE dual wavelength Mo/Cu'
_diffrn_measurement_method       '\w and \f scans'
_diffrn_measurement_specimen_support 'MiTeGen micromount'
_diffrn_reflns_number            53044
_diffrn_reflns_av_unetI/netI     0.0169
_diffrn_reflns_av_R_equivalents  0.0358
_diffrn_reflns_theta_min         2.71
_diffrn_reflns_theta_max         33.12
_diffrn_reflns_theta_full        25.2417
_diffrn_reflns_limit_h_min       -17
_diffrn_reflns_limit_h_max       20
_diffrn_reflns_limit_k_min       -13
_diffrn_reflns_limit_k_max       13
_diffrn_reflns_limit_l_min       -18
_diffrn_reflns_limit_l_max       18
_diffrn_standards_number         0
_diffrn_measured_fraction_theta_max 0.9527
_diffrn_measured_fraction_theta_full 0.9996
_diffrn_reflns_Laue_measured_fraction_max 0.9527
_diffrn_reflns_Laue_measured_fraction_full 0.9996
_diffrn_reflns_point_group_measured_fraction_max 0.9527
_diffrn_reflns_point_group_measured_fraction_full 0.9996
_reflns_number_total             5461
_reflns_number_gt                5179
_reflns_threshold_expression     I>=2u(I)
_reflns_Friedel_coverage         0.0
_reflns_Friedel_fraction_max     ?
_reflns_Friedel_fraction_full    ?
_reflns_limit_h_min              -20
_reflns_limit_h_max              20
_reflns_limit_k_min              0
_reflns_limit_k_max              13
_reflns_limit_l_min              0
_reflns_limit_l_max              18
_reflns_special_details          ?
_computing_data_collection       
'Bruker BIS V6.2.15/2021-03-16 && APEX4 2022.1-1'
_computing_cell_refinement       'SAINT V8.40B (?, 2016)'
_computing_data_reduction        'SAINT V8.40B (?, 2016)'
_computing_structure_solution    'XT  (Sheldrick, 2015)'
_computing_structure_refinement  'olex2.refine 1.5 (Bourhis et al., 2015)'
_computing_molecular_graphics    'Olex2 1.5 (Dolomanov et al., 2009)'
_computing_publication_material  'Olex2 1.5 (Dolomanov et al., 2009)'
_refine_special_details          ?
_refine_ls_structure_factor_coef Fsqd
_refine_ls_matrix_type           full
_refine_ls_weighting_scheme      calc
_refine_ls_weighting_details     
'w=1/[\s^2^(Fo^2^)+(0.0141P)^2^+0.0246P] where P=(Fo^2^+2Fc^2^)/3'
_atom_sites_solution_primary     dual
_atom_sites_solution_hydrogens   ?
_refine_ls_hydrogen_treatment    refall
_refine_ls_number_reflns         5461
_refine_ls_number_parameters     397
_refine_ls_number_restraints     0
_refine_ls_number_constraints    0
_refine_ls_R_factor_all          0.0162
_refine_ls_R_factor_gt           0.0144
_refine_ls_wR_factor_ref         0.0334
_refine_ls_wR_factor_gt          0.0325
_refine_ls_goodness_of_fit_ref   1.1160
_refine_ls_restrained_S_all      1.1160
_refine_ls_shift/su_max          -0.0002
_refine_ls_shift/su_mean         0.0000
_refine_diff_density_max         0.1678
_refine_diff_density_min         -0.1356
_refine_diff_density_rms         0.0297
_refine_ls_extinction_method     ?
_refine_ls_extinction_coef       ?

loop_
_atom_type_symbol
_atom_type_scat_dispersion_real
_atom_type_scat_dispersion_imag
_atom_type_scat_source
_atom_type_scat_dispersion_source
C 0.00347 0.00161 'NoSpherA2: Chem.Sci. 2021, DOI:10.1039/D0SC05526C'
'Henke, Gullikson and Davis, At. Data and Nucl. Data Tables, 1993, 54, 2'
H 0.00000 0.00000 'NoSpherA2: Chem.Sci. 2021, DOI:10.1039/D0SC05526C'
'Henke, Gullikson and Davis, At. Data and Nucl. Data Tables, 1993, 54, 2'
N 0.00653 0.00323 'NoSpherA2: Chem.Sci. 2021, DOI:10.1039/D0SC05526C'
'Henke, Gullikson and Davis, At. Data and Nucl. Data Tables, 1993, 54, 2'
O 0.01158 0.00611 'NoSpherA2: Chem.Sci. 2021, DOI:10.1039/D0SC05526C'
'Henke, Gullikson and Davis, At. Data and Nucl. Data Tables, 1993, 54, 2'
S 0.12424 0.12443 'NoSpherA2: Chem.Sci. 2021, DOI:10.1039/D0SC05526C'
'Henke, Gullikson and Davis, At. Data and Nucl. Data Tables, 1993, 54, 2'

_geom_special_details            ?

loop_
_exptl_crystal_face_index_h
_exptl_crystal_face_index_k
_exptl_crystal_face_index_l
_exptl_crystal_face_perp_dist
0.00 -1.00 -2.00 0.2540
-2.00 -1.00 -2.00 0.2110
-1.00 0.00 -2.00 0.2790
0.00 1.00 -2.00 0.2620
1.00 2.00 -2.00 0.2040
1.00 0.00 -1.00 0.2310
-1.00 -1.00 -1.00 0.1740
0.00 0.00 -1.00 0.2960
-2.00 2.00 -1.00 0.1270
2.00 1.00 0.00 0.0680
-2.00 -1.00 0.00 0.0800
-1.00 0.00 0.00 0.0510
1.00 0.00 0.00 0.0450
-2.00 1.00 0.00 0.0720
1.00 -1.00 0.00 0.1110
-1.00 1.00 0.00 0.0720
0.00 1.00 0.00 0.0760
0.00 -1.00 0.00 0.1130
-1.00 0.00 1.00 0.2170
1.00 1.00 1.00 0.1870
0.00 0.00 1.00 0.2650
0.00 -2.00 1.00 0.1770
0.00 1.00 2.00 0.2540
2.00 1.00 2.00 0.2050
1.00 0.00 2.00 0.2450
0.00 -1.00 2.00 0.2450

loop_
_atom_site_label
_atom_site_type_symbol
_atom_site_fract_x
_atom_site_fract_y
_atom_site_fract_z
_atom_site_U_iso_or_equiv
_atom_site_adp_type
_atom_site_occupancy
_atom_site_refinement_flags_posn
S1 S 0.306917(6) 0.528079(8) 0.824539(6) 0.01330(2) Uani 1.000000 .
O1 O 0.357891(16) 0.42755(2) 0.316690(17) 0.01272(4) Uani 1.000000 .
O2 O 0.442050(17) 0.64251(2) 0.317054(17) 0.01384(4) Uani 1.000000 .
N1 N 0.368649(19) 0.65769(3) 0.64966(2) 0.01155(5) Uani 1.000000 .
H1 H 0.4015(4) 0.7217(6) 0.7047(5) 0.0305(13) Uani 1.000000 .
N2 N 0.262633(19) 0.45162(3) 0.62054(2) 0.01149(5) Uani 1.000000 .
C1 C 0.21243(2) 0.38840(4) 0.83656(3) 0.01633(6) Uani 1.000000 .
H1a H 0.1501(4) 0.4117(7) 0.7815(5) 0.0427(16) Uani 1.000000 .
H1b H 0.1883(5) 0.3927(7) 0.9179(4) 0.0506(18) Uani 1.000000 .
H1c H 0.2420(5) 0.2815(6) 0.8199(6) 0.0564(19) Uani 1.000000 .
C2 C 0.30961(2) 0.54156(3) 0.68284(2) 0.01052(5) Uani 1.000000 .
C3 C 0.48496(2) 0.76366(3) 0.52577(2) 0.01298(5) Uani 1.000000 .
H3a H 0.4604(4) 0.8550(6) 0.4751(5) 0.0379(15) Uani 1.000000 .
H3b H 0.5432(4) 0.7080(6) 0.4830(5) 0.0389(15) Uani 1.000000 .
H3c H 0.5161(4) 0.8060(6) 0.6007(4) 0.0410(15) Uani 1.000000 .
C4 C 0.39950(2) 0.66101(3) 0.54480(2) 0.00999(5) Uani 1.000000 .
C5 C 0.35184(2) 0.57085(3) 0.47154(2) 0.00978(5) Uani 1.000000 .
C6 C 0.26053(2) 0.48451(3) 0.50442(2) 0.01022(5) Uani 1.000000 .
H6 H 0.2599(3) 0.3770(5) 0.4632(4) 0.0219(11) Uani 1.000000 .
C7 C 0.15999(2) 0.56127(3) 0.47285(2) 0.01117(5) Uani 1.000000 .
H7 H 0.1018(4) 0.4881(5) 0.5045(4) 0.0248(12) Uani 1.000000 .
C8 C 0.14226(2) 0.57138(4) 0.35035(2) 0.01487(6) Uani 1.000000 .
H8a H 0.1998(4) 0.6426(6) 0.3166(4) 0.0335(13) Uani 1.000000 .
H8b H 0.1507(4) 0.4619(6) 0.3138(4) 0.0315(13) Uani 1.000000 .
C9 C 0.03897(2) 0.63527(4) 0.32048(3) 0.01868(6) Uani 1.000000 .
H9a H 0.0286(4) 0.6448(7) 0.2330(4) 0.0391(15) Uani 1.000000 .
H9b H -0.0185(4) 0.5590(6) 0.3477(4) 0.0354(14) Uani 1.000000 .
C10 C 0.02451(3) 0.78619(4) 0.37253(3) 0.02253(7) Uani 1.000000 .
H10a H -0.0513(4) 0.8269(7) 0.3541(5) 0.0443(16) Uani 1.000000 .
H10b H 0.0770(5) 0.8653(6) 0.3362(5) 0.0455(16) Uani 1.000000 .
C11 C 0.04496(2) 0.78017(4) 0.49453(3) 0.01912(6) Uani 1.000000 .
H11a H -0.0133(4) 0.7135(6) 0.5316(4) 0.0369(14) Uani 1.000000 .
H11b H 0.0395(4) 0.8910(6) 0.5289(5) 0.0403(15) Uani 1.000000 .
C12 C 0.14776(2) 0.71377(3) 0.52390(3) 0.01441(6) Uani 1.000000 .
H12a H 0.1574(4) 0.7067(6) 0.6118(4) 0.0304(13) Uani 1.000000 .
H12b H 0.2058(4) 0.7866(5) 0.4956(4) 0.0298(12) Uani 1.000000 .
C13 C 0.38875(2) 0.55478(3) 0.36287(2) 0.01010(5) Uani 1.000000 .
C14 C 0.38821(2) 0.39622(3) 0.20846(2) 0.01403(6) Uani 1.000000 .
H14a H 0.3984(4) 0.2787(5) 0.2068(4) 0.0332(13) Uani 1.000000 .
H14b H 0.4589(4) 0.4518(6) 0.1948(4) 0.0313(13) Uani 1.000000 .
C15 C 0.30786(3) 0.44247(4) 0.12644(3) 0.01796(6) Uani 1.000000 .
H15a H 0.3332(5) 0.4192(7) 0.0466(4) 0.0457(16) Uani 1.000000 .
H15b H 0.2910(5) 0.5583(6) 0.1316(5) 0.0428(16) Uani 1.000000 .
H15c H 0.2397(4) 0.3812(7) 0.1373(5) 0.0392(14) Uani 1.000000 .

loop_
_atom_site_aniso_label
_atom_site_aniso_U_11
_atom_site_aniso_U_22
_atom_site_aniso_U_33
_atom_site_aniso_U_12
_atom_site_aniso_U_13
_atom_site_aniso_U_23
S1 0.01494(4) 0.01782(4) 0.00700(4) -0.00160(2) -0.00098(3) 0.00061(2)
O1 0.01633(11) 0.01299(9) 0.00888(9) -0.00090(7) 0.00091(7) -0.00169(7)
O2 0.01655(10) 0.01483(9) 0.01022(10) -0.00205(7) 0.00164(7) 0.00176(7)
N1 0.01497(12) 0.01175(10) 0.00785(10) -0.00210(8) -0.00063(8) -0.00104(8)
H1 0.036(3) 0.030(3) 0.025(3) -0.004(3) 0.002(3) -0.003(3)
N2 0.01567(12) 0.01055(10) 0.00818(11) -0.00192(8) -0.00059(8) 0.00086(8)
C1 0.01841(15) 0.01836(14) 0.01222(14) -0.00144(11) 0.00058(11) 0.00332(10)
H1a 0.033(3) 0.049(4) 0.044(4) -0.013(3) -0.019(3) 0.012(3)
H1b 0.060(4) 0.067(5) 0.026(3) -0.034(4) 0.015(3) -0.006(3)
H1c 0.063(5) 0.025(3) 0.082(6) 0.001(3) 0.017(4) 0.001(3)
C2 0.01337(13) 0.01100(11) 0.00710(12) -0.00014(9) -0.00082(9) 0.00032(9)
C3 0.01305(13) 0.01357(12) 0.01214(13) -0.00259(10) -0.00165(10) 0.00111(10)
H3a 0.034(3) 0.029(3) 0.049(4) -0.003(3) -0.011(3) 0.013(3)
H3b 0.026(3) 0.034(3) 0.058(4) -0.004(3) 0.014(3) -0.008(3)
H3c 0.044(4) 0.046(4) 0.032(3) -0.019(3) -0.007(3) -0.003(3)
C4 0.01155(12) 0.00990(11) 0.00840(12) -0.00069(9) -0.00108(9) 0.00012(8)
C5 0.01175(12) 0.01049(11) 0.00703(12) -0.00083(9) -0.00035(9) -0.00040(8)
C6 0.01325(13) 0.00968(11) 0.00764(12) -0.00160(9) -0.00045(9) -0.00037(9)
H6 0.025(3) 0.018(3) 0.023(3) -0.006(2) 0.001(2) -0.005(2)
C7 0.01173(13) 0.01286(11) 0.00884(12) -0.00203(9) -0.00076(9) 0.00018(9)
H7 0.026(3) 0.024(3) 0.025(3) -0.004(2) 0.005(2) 0.003(2)
C8 0.01309(14) 0.02184(14) 0.00949(13) -0.00087(11) -0.00177(10) 0.00062(10)
H8a 0.024(3) 0.051(4) 0.026(3) -0.004(3) 0.004(2) 0.012(3)
H8b 0.033(3) 0.033(3) 0.028(3) 0.002(2) -0.002(3) -0.009(2)
C9 0.01321(14) 0.02909(16) 0.01340(14) -0.00099(12) -0.00360(11) 0.00282(12)
H9a 0.036(3) 0.057(4) 0.024(3) 0.004(3) -0.007(3) 0.006(3)
H9b 0.023(3) 0.050(4) 0.033(4) -0.009(3) -0.002(3) 0.004(3)
C10 0.01838(16) 0.02443(16) 0.02425(17) 0.00382(12) -0.00582(12) 0.00514(13)
H10a 0.035(3) 0.054(4) 0.044(4) 0.013(3) -0.009(3) 0.001(3)
H10b 0.050(4) 0.038(4) 0.048(4) -0.012(3) -0.003(3) 0.018(3)
C11 0.01600(15) 0.01896(14) 0.02214(16) 0.00392(11) -0.00227(12) -0.00120(12)
H11a 0.026(3) 0.052(4) 0.033(3) -0.002(3) 0.005(3) 0.006(3)
H11b 0.037(3) 0.034(3) 0.048(4) 0.014(3) -0.016(3) -0.009(3)
C12 0.01410(13) 0.01404(12) 0.01488(14) 0.00080(10) -0.00229(10) -0.00159(10)
H12a 0.038(3) 0.036(3) 0.017(3) 0.004(3) -0.002(2) -0.009(2)
H12b 0.022(3) 0.024(3) 0.044(4) -0.004(2) 0.000(2) 0.003(2)
C13 0.01164(12) 0.01108(11) 0.00749(12) 0.00065(9) -0.00053(9) 0.00072(9)
C14 0.01584(14) 0.01673(13) 0.00948(12) 0.00262(10) 0.00016(10) -0.00244(10)
H14a 0.048(4) 0.021(3) 0.031(3) 0.006(2) 0.002(3) -0.006(2)
H14b 0.030(3) 0.042(3) 0.022(3) -0.004(3) 0.000(2) -0.003(2)
C15 0.02009(16) 0.02248(15) 0.01106(14) 0.00249(12) -0.00247(11) -0.00009(11)
H15a 0.051(4) 0.069(5) 0.017(3) 0.007(3) 0.002(3) -0.002(3)
H15b 0.051(4) 0.035(3) 0.041(4) 0.012(3) -0.012(3) 0.004(3)
H15c 0.028(3) 0.048(4) 0.041(4) -0.007(3) -0.005(3) 0.001(3)

loop_
_geom_bond_atom_site_label_1
_geom_bond_atom_site_label_2
_geom_bond_distance
_geom_bond_site_symmetry_2
_geom_bond_publ_flag
S1 C1 1.8001(3) . ?
S1 C2 1.7673(3) . ?
O1 C13 1.3460(3) . ?
O1 C14 1.4490(4) . ?
O2 C13 1.2242(4) . ?
N1 H1 0.987(6) . ?
N1 C2 1.3890(4) . ?
N1 C4 1.3835(4) . ?
N2 C2 1.2729(4) . ?
N2 C6 1.4731(4) . ?
C1 H1a 1.079(5) . ?
C1 H1b 1.074(5) . ?
C1 H1c 1.070(6) . ?
C3 H3a 1.084(5) . ?
C3 H3b 1.086(5) . ?
C3 H3c 1.076(5) . ?
C3 C4 1.5006(4) . ?
C4 C5 1.3628(4) . ?
C5 C6 1.5210(4) . ?
C5 C13 1.4641(4) . ?
C6 H6 1.101(4) . ?
C6 C7 1.5510(4) . ?
C7 H7 1.108(5) . ?
C7 C8 1.5342(4) . ?
C7 C12 1.5329(4) . ?
C8 H8a 1.101(5) . ?
C8 H8b 1.099(5) . ?
C8 C9 1.5305(4) . ?
C9 H9a 1.094(5) . ?
C9 H9b 1.098(5) . ?
C9 C10 1.5293(5) . ?
C10 H10a 1.095(5) . ?
C10 H10b 1.112(5) . ?
C10 C11 1.5309(5) . ?
C11 H11a 1.102(5) . ?
C11 H11b 1.095(5) . ?
C11 C12 1.5321(4) . ?
C12 H12a 1.096(5) . ?
C12 H12b 1.089(5) . ?
C14 H14a 1.074(5) . ?
C14 H14b 1.091(5) . ?
C14 C15 1.5108(4) . ?
C15 H15a 1.082(5) . ?
C15 H15b 1.077(6) . ?
C15 H15c 1.081(5) . ?

loop_
_geom_angle_atom_site_label_1
_geom_angle_atom_site_label_2
_geom_angle_atom_site_label_3
_geom_angle
_geom_angle_site_symmetry_1
_geom_angle_site_symmetry_3
_geom_angle_publ_flag
C2 S1 C1 100.029(14) . . ?
C14 O1 C13 118.13(2) . . ?
C2 N1 H1 118.9(3) . . ?
C4 N1 H1 119.9(3) . . ?
C4 N1 C2 119.43(2) . . ?
C6 N2 C2 117.11(2) . . ?
H1a C1 S1 109.7(3) . . ?
H1b C1 S1 107.0(3) . . ?
H1b C1 H1a 109.6(5) . . ?
H1c C1 S1 110.7(3) . . ?
H1c C1 H1a 109.7(5) . . ?
H1c C1 H1b 110.1(5) . . ?
N1 C2 S1 112.53(2) . . ?
N2 C2 S1 122.17(2) . . ?
N2 C2 N1 125.30(3) . . ?
H3b C3 H3a 106.1(5) . . ?
H3c C3 H3a 109.2(4) . . ?
H3c C3 H3b 109.3(4) . . ?
C4 C3 H3a 110.5(3) . . ?
C4 C3 H3b 110.8(3) . . ?
C4 C3 H3c 110.8(3) . . ?
C3 C4 N1 114.86(2) . . ?
C5 C4 N1 117.84(3) . . ?
C5 C4 C3 127.28(3) . . ?
C6 C5 C4 119.25(3) . . ?
C13 C5 C4 120.65(3) . . ?
C13 C5 C6 120.09(2) . . ?
C5 C6 N2 112.57(2) . . ?
H6 C6 N2 106.0(2) . . ?
H6 C6 C5 108.8(2) . . ?
C7 C6 N2 108.71(2) . . ?
C7 C6 C5 113.52(2) . . ?
C7 C6 H6 106.8(2) . . ?
H7 C7 C6 104.9(3) . . ?
C8 C7 C6 112.06(2) . . ?
C8 C7 H7 107.8(3) . . ?
C12 C7 C6 113.96(2) . . ?
C12 C7 H7 107.7(3) . . ?
C12 C7 C8 110.01(2) . . ?
H8a C8 C7 109.3(3) . . ?
H8b C8 C7 110.0(3) . . ?
H8b C8 H8a 106.7(4) . . ?
C9 C8 C7 111.42(3) . . ?
C9 C8 H8a 108.9(3) . . ?
C9 C8 H8b 110.4(3) . . ?
H9a C9 C8 110.3(3) . . ?
H9b C9 C8 108.9(3) . . ?
H9b C9 H9a 107.1(4) . . ?
C10 C9 C8 111.38(3) . . ?
C10 C9 H9a 109.7(3) . . ?
C10 C9 H9b 109.3(3) . . ?
H10a C10 C9 110.2(3) . . ?
H10b C10 C9 108.2(3) . . ?
H10b C10 H10a 107.0(4) . . ?
C11 C10 C9 111.50(3) . . ?
C11 C10 H10a 110.3(3) . . ?
C11 C10 H10b 109.5(3) . . ?
H11a C11 C10 109.4(3) . . ?
H11b C11 C10 110.0(3) . . ?
H11b C11 H11a 106.3(4) . . ?
C12 C11 C10 111.89(3) . . ?
C12 C11 H11a 109.2(3) . . ?
C12 C11 H11b 109.9(3) . . ?
C11 C12 C7 111.45(2) . . ?
H12a C12 C7 110.5(3) . . ?
H12a C12 C11 109.2(3) . . ?
H12b C12 C7 108.9(3) . . ?
H12b C12 C11 109.3(3) . . ?
H12b C12 H12a 107.5(4) . . ?
O2 C13 O1 122.21(3) . . ?
C5 C13 O1 111.69(2) . . ?
C5 C13 O2 126.10(3) . . ?
H14a C14 O1 104.6(3) . . ?
H14b C14 O1 109.3(3) . . ?
H14b C14 H14a 110.0(4) . . ?
C15 C14 O1 110.71(3) . . ?
C15 C14 H14a 110.5(3) . . ?
C15 C14 H14b 111.4(3) . . ?
H15a C15 C14 108.9(3) . . ?
H15b C15 C14 112.0(3) . . ?
H15b C15 H15a 108.6(5) . . ?
H15c C15 C14 110.8(3) . . ?
H15c C15 H15a 108.1(5) . . ?
H15c C15 H15b 108.3(5) . . ?

loop_
_geom_torsion_atom_site_label_1
_geom_torsion_atom_site_label_2
_geom_torsion_atom_site_label_3
_geom_torsion_atom_site_label_4
_geom_torsion
_geom_torsion_site_symmetry_1
_geom_torsion_site_symmetry_2
_geom_torsion_site_symmetry_3
_geom_torsion_site_symmetry_4
_geom_torsion_publ_flag
S1 C2 N1 C4 163.430(19) . . . . ?
S1 C2 N2 C6 172.80(2) . . . . ?
O1 C13 C5 C4 157.38(2) . . . . ?
O1 C13 C5 C6 -21.54(3) . . . . ?
O2 C13 C5 C4 -21.88(3) . . . . ?
O2 C13 C5 C6 159.21(3) . . . . ?
N1 C2 N2 C6 -8.09(3) . . . . ?
N1 C4 C5 C6 6.74(3) . . . . ?
N1 C4 C5 C13 -172.18(2) . . . . ?
N2 C6 C5 C4 -28.10(3) . . . . ?
N2 C6 C5 C13 150.83(2) . . . . ?
N2 C6 C7 C8 -168.49(2) . . . . ?
N2 C6 C7 C12 65.77(2) . . . . ?
C3 C4 C5 C6 -174.72(3) . . . . ?
C3 C4 C5 C13 6.36(3) . . . . ?
C4 C5 C6 C7 95.93(3) . . . . ?
C5 C6 C7 C8 65.41(3) . . . . ?
C5 C6 C7 C12 -60.34(3) . . . . ?
C6 C7 C8 C9 175.13(2) . . . . ?
C6 C7 C12 C11 -176.97(3) . . . . ?
C7 C8 C9 C10 56.18(3) . . . . ?
C7 C12 C11 C10 -54.91(3) . . . . ?
C8 C9 C10 C11 -53.86(3) . . . . ?
C9 C10 C11 C12 53.36(3) . . . . ?

loop_
_diffrn_refln_index_h
_diffrn_refln_index_k
_diffrn_refln_index_l
_diffrn_refln_intensity_net
_diffrn_refln_intensity_u
0 0 2 0.24 0.02
0 0 2 0.2 0.08
0 0 -2 0.47 0.1
0 0 -2 0.23 0.02
0 0 2 0.23 0.02
0 0 -2 0.23 0.02
0 0 2 0.23 0.02
0 0 -2 0.32 0.1
0 0 -2 0.26 0.02
0 0 -2 0.27 0.1
0 0 2 0.1 0.1
0 0 -2 0.2 0.02
0 0 2 0.29 0.02
0 0 2 0.23 0.02
0 0 -2 0.31 0.08
0 0 2 0.27 0.08
0 0 -2 0.25 0.02
0 0 2 0.25 0.1
0 0 -2 0.29 0.09
0 0 3 0.01 0.01
0 0 -3 0.01 0.01
0 0 -3 -0.05 0.1
0 0 -3 0.09 0.09
0 0 -3 -0.02 0.1
0 0 3 0.01 0.01
0 0 3 -0.01 0.11
0 0 -3 0.01 0.01
0 0 3 0.02 0.01
0 0 3 0.08 0.1
0 0 -3 -0.06 0.08
0 0 3 -0.1 0.07
0 0 -3 0.01 0.01
0 0 3 -0.08 0.09
0 0 -3 0 0.01
0 0 3 0 0.01
0 0 -3 -0.05 0.09
0 0 -3 0.01 0.01
0 0 3 -0.01 0.01
0 0 3 0 0.01
0 0 -4 24.9 1.31
0 0 -4 25.03 1.32
0 0 -4 26.36 1.03
0 0 -4 26.87 1.28
0 0 4 24.9 1.03
0 0 4 25.26 1.25
0 0 4 24.87 1.03
0 0 4 25.13 1.03
0 0 -4 25.66 1.03
0 0 4 25.81 1.03
0 0 -4 23.8 1.04
0 0 -4 24.52 1.28
0 0 4 24.25 1.28
0 0 -4 24.07 1.25
0 0 4 25.59 1.03
0 0 4 25.33 1.32
0 0 -4 23.41 1.03
0 0 4 23.91 1.28
0 0 -4 25.42 1.03
0 0 5 -0.29 0.17
0 0 -5 0 0.01
0 0 -5 0 0.01
0 0 -5 0.01 0.01
0 0 5 0.34 0.19
0 0 5 0.15 0.16
0 0 -5 0.01 0.14
0 0 -5 -0.01 0.01
0 0 -5 0 0.01
0 0 5 0.07 0.18
0 0 5 -0.08 0.14
0 0 -5 -0.06 0.18
0 0 -5 -0.08 0.15
0 0 -5 -0.13 0.18
0 0 -5 0.07 0.18
0 0 -5 -0.01 0.01
0 0 5 0.01 0.01
0 0 5 0 0.01
0 0 5 0.02 0.01
0 0 5 0 0.01
0 0 6 961.01 38.95
0 0 6 965.18 38.93
0 0 -6 905.28 38.81
0 0 6 969.52 38.88
0 0 6 937.07 38.86
0 0 -6 987.2 38.94
0 0 6 936.01 38.78
0 0 -6 935.09 39.18
0 0 -6 1000 38.87
0 0 -7 0.03 0.26
0 0 -7 0.04 0.02
0 0 -7 0.02 0.01
0 0 7 0.04 0.28
0 0 7 0.1 0.26
0 0 -7 0.02 0.02
0 0 -7 0.1 0.27
0 0 -7 -0.1 0.22
0 0 -7 0.04 0.01
0 0 -7 0.05 0.02
0 0 7 0.05 0.02
0 0 7 0.41 0.25
0 0 7 0.18 0.28
0 0 7 0.06 0.02
0 0 7 0.23 0.28
0 0 -7 0.08 0.28
0 0 -7 0.05 0.25
0 0 -8 8.11 0.36
0 0 8 7.77 0.35
0 0 -8 7.59 0.37
0 0 8 7.82 0.34
0 0 -8 6.88 0.35
0 0 -8 7.33 0.35
0 0 -9 0 0.02
0 0 9 -0.01 0.01
0 0 9 -0.01 0.01
0 0 -9 0.02 0.01
0 0 10 0.38 0.06
0 0 -10 0.37 0.05
0 0 -10 0.54 0.08
0 0 -10 0.41 0.06
0 0 10 0.38 0.05
0 0 -10 0.44 0.07
0 0 -11 0.05 0.03
0 0 11 0.01 0.02
0 0 -11 0.07 0.03
0 0 -11 0.05 0.02
0 0 11 0.03 0.02
0 0 -11 0.04 0.03
0 0 -12 4.37 0.25
0 0 12 4.25 0.22
0 0 -12 3.94 0.25
0 0 -12 3.9 0.23
0 0 -12 3.72 0.22
0 0 12 4.37 0.22
0 0 -13 0.01 0.03
0 0 -13 -0.01 0.03
0 0 13 0.13 0.04
0 0 13 -0.02 0.02
0 0 -13 0 0.03
0 0 -14 29.93 1.37
0 0 14 33.24 1.35
0 0 -14 32.16 1.4
0 0 -14 31.7 1.39
0 0 -15 0.09 0.04
0 0 15 0.17 0.04
0 0 -15 0.1 0.05
0 0 -15 0.17 0.05
0 0 -16 5.79 0.36
0 0 -16 5.3 0.32
0 0 -16 6.66 0.36
0 0 -17 0.14 0.06
0 0 -17 0.19 0.07
0 0 -17 0.11 0.06
0 0 -17 0.32 0.08
0 0 -18 0.61 0.1
0 1 0 0.07 0.03
0 1 0 0.01 0
0 1 0 0 0
0 1 0 0 0
0 1 0 0.01 0
0 1 0 0.02 0
0 1 0 0.06 0.05
0 1 0 0.01 0
0 1 0 0.02 0.03
0 -1 0 0.01 0
0 -1 0 -0.02 0.03
0 -1 0 -0.03 0.03
0 -1 0 0.03 0.02
0 -1 0 0.01 0
0 -1 0 -0.01 0.04
0 -1 0 0 0
0 -1 0 0.01 0
0 -1 0 0.03 0.03
0 1 -1 236.57 9.5
0 1 1 231.27 9.5
0 1 -1 243.6 9.5
0 1 1 231.02 9.52
0 1 1 228.65 9.5
0 1 1 243.04 9.47
0 -1 -1 232.62 9.53
0 -1 -1 233.48 9.48
0 -1 -1 241.2 9.57
0 -1 1 220.92 9.49
0 -1 -1 228.28 9.5
0 -1 1 228.42 9.45
0 -1 -1 238.63 9.5
0 -1 1 230.04 9.5
0 -1 -1 232.31 9.56
0 1 -2 26.32 1.3
0 1 2 30.17 1.41
0 1 2 28.71 1.17
0 1 -2 28.48 1.18
0 1 -2 27.3 1.28
0 1 2 28.11 1.18
0 1 -2 27.88 1.33
0 1 2 27.14 1.34
0 1 -2 28.93 1.41
0 1 2 30.06 1.36
0 1 2 30 1.18
0 1 -2 27.17 1.31
0 1 2 27.76 1.33
0 1 2 31.21 1.18
0 1 2 30.41 1.27
0 1 -2 27.67 1.18
0 1 -2 27.31 1.18
0 1 -2 29.6 1.17
0 1 -2 31.35 1.18
0 -1 -2 26.57 1.34
0 -1 -2 29.93 1.42
0 -1 -2 29.15 1.18
0 -1 2 28.88 1.42
0 -1 2 29.26 1.17
0 -1 2 28.74 1.34
0 -1 -2 31.78 1.18
0 -1 2 30.13 1.18
0 -1 2 28.47 1.33
0 -1 -2 27.69 1.18
0 -1 2 30.3 1.18
0 -1 -2 28.66 1.27
0 -1 -2 27.46 1.35
0 -1 2 28.07 1.28
0 -1 2 29.49 1.18
0 -1 -2 29.66 1.18
0 -1 -2 30.62 1.18
0 1 3 18.01 1.02
0 1 -3 16.8 0.91
0 1 3 18.04 0.75
0 1 3 17.23 0.95
0 1 -3 18.67 0.75
0 1 -3 17.54 0.75
0 1 3 17.9 0.74
0 1 -3 18.32 0.95
0 1 3 19.38 0.75
0 1 3 17.85 0.95
0 1 -3 17.86 0.74
0 1 -3 16.13 0.75
0 1 -3 18.15 0.75
0 1 3 18.28 0.9
0 1 3 17.4 0.97
0 1 -3 18.54 1.03
0 1 -3 19.84 0.75
0 1 -3 18.4 0.96
0 1 -3 17.64 0.9
0 1 3 17.69 0.75
0 -1 -3 18.19 0.88
0 -1 -3 17.92 0.97
0 -1 3 19.22 0.75
0 -1 -3 17.79 0.97
0 -1 3 17.51 0.75
0 -1 -3 19.44 1.04
0 -1 -3 17.52 0.99
0 -1 -3 17.61 0.75
0 -1 3 18.54 0.75
0 -1 -3 19.49 0.75
0 -1 3 18.7 0.9
0 -1 -3 19.6 0.74
0 -1 3 16.36 0.95
0 -1 3 17.92 0.95
0 -1 -3 16.19 0.75
0 -1 3 17.63 1.01
0 -1 3 18.74 0.74
0 -1 -3 19.33 0.75
0 -1 -3 17.48 0.75
0 -1 -3 19.43 0.75
0 1 -4 63.45 2.85
0 1 -4 59.75 2.56
0 1 4 62.99 2.56
0 1 -4 66.63 2.56
0 1 4 64.15 2.83
0 1 -4 59.97 2.8
0 1 -4 64.35 2.83
0 1 4 64.62 2.93
0 1 -4 58.43 2.76
0 1 -4 60.99 2.56
0 1 4 63.69 2.78
0 1 -4 63.42 2.92
0 1 4 61.31 2.86
0 1 4 62.19 2.55
0 1 4 61.24 2.56
0 -1 4 62.3 2.86
0 -1 -4 61.93 2.56
0 -1 4 65.45 2.56
0 -1 4 65.49 2.55
0 -1 4 63.36 2.56
0 -1 -4 65.2 2.94
0 -1 -4 67.9 2.56
0 -1 -4 65.83 2.56
0 -1 -4 64.95 2.75
0 -1 4 63.65 2.84
0 -1 -4 62.31 2.55
0 -1 -4 62.02 2.87
0 -1 4 62.05 2.56
0 -1 4 61.4 2.76
0 -1 -4 59.58 2.56
0 -1 -4 58.98 2.82
0 -1 4 63.3 2.91
0 -1 -4 58.26 2.56
0 -1 -4 68.19 2.56
0 -1 -4 64.37 2.91
0 1 5 21.41 1.22
0 1 5 21.33 0.94
0 1 5 21.91 0.92
0 1 -5 22.36 0.93
0 1 5 20.99 1.17
0 1 -5 22.81 1.25
0 1 5 22.74 0.93
0 1 5 22.26 1.27
0 1 -5 22.04 0.93
0 1 -5 21.75 0.93
0 1 -5 21.68 1.18
0 1 -5 23.34 0.92
0 1 5 21.47 1.31
0 1 -5 22.64 1.28
0 1 -5 22.07 1.23
0 1 5 23.64 0.93
0 1 -5 24.48 1.35
0 1 5 22.88 1.26
0 1 -5 23.58 0.93
0 -1 5 22.24 1.17
0 -1 -5 21.52 1.28
0 -1 5 22.87 1.25
0 -1 5 22.87 0.92
0 -1 -5 20.68 1.23
0 -1 5 22.89 0.92
0 -1 5 21.83 0.93
0 -1 -5 23.51 0.92
0 -1 5 22.1 1.28
0 -1 -5 21.63 1.3
0 -1 -5 22.02 0.94
0 -1 -5 23.2 0.95
0 -1 -5 21.78 0.93
0 -1 -5 21.86 1.31
0 -1 -5 21.43 0.93
0 -1 5 21.23 1.3
0 -1 -5 22.6 1.15
0 -1 -5 21.98 0.93
0 1 -6 13.63 1.08
0 1 -6 13.81 0.56
0 1 -6 12.61 0.57
0 1 -6 12.47 0.57
0 1 -6 13.46 0.91
0 1 6 13.58 0.56
0 1 6 13.98 0.57
0 1 -6 12.86 0.56
0 1 6 12.87 0.87
0 1 -6 13.14 0.56
0 1 -6 14.93 1.04
0 1 6 13.45 0.57
0 1 -6 11.85 0.89
0 1 6 12.64 0.55
0 1 -6 12.52 0.85
0 1 6 12.36 0.88
0 1 6 12.54 0.9
0 1 6 12.7 0.98
0 1 6 12.71 0.93
0 -1 -6 12.46 0.57
0 -1 6 12.36 0.56
0 -1 6 13.92 0.83
0 -1 -6 12.98 0.57
0 -1 -6 11.52 0.9
0 -1 6 13.61 0.56
0 -1 -6 12.18 0.95
0 -1 6 13.67 0.93
0 -1 -6 13.57 0.56
0 -1 -6 12.68 0.82
0 -1 6 12 0.92
0 -1 -6 13.34 0.56
0 -1 6 13.09 0.98
0 -1 -6 12.72 0.99
0 -1 6 13.49 0.55
0 1 7 29.06 1.18
0 1 -7 28.3 1.65
0 1 -7 28.85 1.69
0 1 -7 26.65 1.19
0 1 -7 30.37 1.64
0 1 7 28.46 1.62
0 1 7 29.34 1.2
0 1 -7 28.85 1.18
0 1 -7 27.75 1.61
0 1 -7 27.52 1.18
0 1 -7 27.59 1.55
0 1 7 30.05 1.74
0 1 7 30.93 1.59
0 1 7 28.93 1.63
0 1 7 27.57 1.17
0 1 7 28.48 1.67
0 1 -7 29.78 1.19
0 -1 -7 29.53 1.19
0 -1 -7 26.27 1.61
0 -1 -7 25.61 1.16
0 -1 -7 29.24 1.2
0 -1 -7 26.72 1.18
0 -1 -7 27.11 1.5
0 -1 7 28.01 1.18
0 -1 7 29.45 1.52
0 -1 -7 26.95 1.7
0 -1 7 26.36 1.66
0 -1 7 28.6 1.17
0 -1 -7 27.74 1.18
0 -1 7 29.57 1.18
0 -1 -7 26.93 1.65
0 -1 -7 27.39 1.72
0 -1 7 30.64 1.72
0 -1 7 29.3 1.64
0 1 8 6.81 0.32
0 1 8 6.15 0.29
0 1 -8 6.12 0.3
0 1 -8 5.84 0.3
0 1 -8 6.86 0.32
0 1 -8 6.32 0.31
0 1 8 6.37 0.3
0 -1 -8 6.44 0.3
0 -1 -8 6.81 0.32
0 -1 8 6.33 0.3
0 -1 -8 6.57 0.32
0 -1 -8 6.57 0.29
0 -1 8 6.15 0.29
0 1 -9 1.45 0.1
0 1 9 1.5 0.1
0 1 -9 1.61 0.12
0 1 -9 1.68 0.11
0 1 9 1.61 0.11
0 1 9 1.76 0.13
0 -1 -9 1.44 0.11
0 -1 -9 1.88 0.14
0 -1 -9 1.68 0.13
0 -1 -9 1.47 0.1
0 -1 9 1.77 0.11
0 -1 9 1.69 0.1
0 1 10 0.13 0.03
0 1 -10 0.13 0.03
0 1 10 0.17 0.04
0 1 -10 0.13 0.04
0 1 -10 0.11 0.03
0 1 -10 0.17 0.04
0 -1 10 0.15 0.04
0 -1 10 0.11 0.03
0 -1 -10 0.1 0.03
0 -1 -10 0.14 0.04
0 -1 -10 0.18 0.04
0 -1 -10 0.12 0.04
0 1 -11 2.76 0.16
0 1 -11 2.47 0.16
0 1 -11 2.63 0.18
0 1 -11 2.66 0.18
0 1 11 2.76 0.17
0 1 11 2.76 0.15
0 -1 -11 2.66 0.19
0 -1 11 3.01 0.17
0 -1 -11 2.69 0.18
0 -1 -11 2.87 0.17
0 -1 11 2.78 0.16
0 1 -12 0.37 0.06
0 1 12 0.47 0.07
0 1 12 0.43 0.06
0 1 -12 0.48 0.07
0 1 -12 0.51 0.08
0 1 -12 0.46 0.08
0 -1 -12 0.48 0.09
0 -1 -12 0.45 0.08
0 -1 -12 0.41 0.07
0 -1 -12 0.31 0.06
0 -1 12 0.51 0.06
0 1 13 1.27 0.11
0 1 -13 1.41 0.21
0 1 -13 1.22 0.11
0 1 -13 1.3 0.13
0 1 13 1.26 0.1
0 -1 13 1.43 0.11
0 -1 -13 1.27 0.12
0 -1 13 1.15 0.1
0 -1 -13 1.17 0.11
0 1 -14 4.58 0.25
0 1 -14 4.48 0.27
0 1 -14 4.49 0.28
0 1 -14 4.43 0.27
0 -1 -14 4.23 0.27
0 -1 -14 3.88 0.27
0 -1 14 4.17 0.24
0 -1 -14 4.91 0.29
0 1 -15 2.59 0.19
0 1 -15 2.26 0.17
0 1 -15 2.23 0.19
0 1 -15 2.5 0.19
0 1 15 2.54 0.15
0 -1 -15 2.32 0.17
0 -1 -15 2.56 0.19
0 -1 -15 2.22 0.19
0 1 -16 0.08 0.05
0 1 -16 0.01 0.03
0 1 -16 0.07 0.05
0 1 -16 0.06 0.05
0 -1 -16 -0.03 0.04
0 -1 -16 0.06 0.05
0 -1 -16 0.03 0.06
0 1 -17 5.74 0.34
0 1 -17 5.59 0.34
0 1 -17 5.06 0.33
0 1 -17 4.74 0.3
0 -1 -17 5.36 0.35
0 -1 -17 5.63 0.34
0 1 -18 4 0.26
0 -1 -18 4.37 0.37
0 2 0 263.63 9.89
0 2 0 231.41 9.81
0 2 0 234.96 9.88
0 -2 0 239.15 9.89
0 -2 0 227.41 9.76
0 -2 0 245.81 9.82
0 -2 0 233.62 9.88
0 -2 0 233.93 9.87
0 -2 0 259.25 9.88
0 -2 0 234.86 9.89
0 2 1 1.06 0.06
0 2 -1 1.03 0.14
0 2 -1 1.21 0.06
0 2 -1 1.11 0.05
0 2 1 0.73 0.17
0 2 1 0.92 0.15
0 2 1 0.8 0.18
0 2 1 1.39 0.22
0 2 -1 1.11 0.12
0 2 -1 1.31 0.19
0 2 1 1.1 0.05
0 2 -1 1.06 0.05
0 2 -1 0.94 0.17
0 2 1 1.04 0.06
0 2 -1 0.93 0.05
0 2 -1 1.06 0.05
0 2 1 1.07 0.05
0 2 1 1.44 0.21
0 2 -1 1.07 0.05
0 2 -1 1.01 0.06
0 -2 1 1.05 0.06
0 -2 1 0.76 0.16
0 -2 -1 1.13 0.05
0 -2 -1 0.96 0.06
0 -2 1 1.12 0.05
0 -2 -1 0.9 0.17
0 -2 1 1.09 0.13
0 -2 -1 1.18 0.06
0 -2 1 0.97 0.05
0 -2 -1 1.12 0.05
0 -2 1 1.02 0.17
0 -2 1 1.05 0.06
0 -2 -1 1.08 0.21
0 -2 1 1.1 0.18
0 -2 1 1.04 0.05
0 -2 1 1.11 0.05
0 -2 -1 0.88 0.15
0 -2 -1 1.05 0.17
0 -2 1 1.19 0.15
0 -2 -1 1.08 0.05
0 2 -2 133.11 5.6
0 2 -2 127.89 5.51
0 2 2 131.04 5.66
0 2 -2 140 5.62
0 2 2 136.67 5.61
0 2 2 138.32 5.61
0 2 -2 132.32 5.56
0 2 2 135.23 5.56
0 2 -2 134.81 5.78
0 -2 -2 131.77 5.62
0 -2 2 133.2 5.52
0 -2 -2 132.72 5.64
0 -2 -2 134.8 5.75
0 -2 2 132.31 5.61
0 -2 -2 137.17 5.57
0 -2 -2 128.49 5.65
0 -2 2 133.75 5.63
0 2 -3 1.2 0.07
0 2 -3 1.11 0.18
0 2 3 1.19 0.24
0 2 -3 1.32 0.07
0 2 -3 1.52 0.31
0 2 3 0.97 0.2
0 2 -3 1.37 0.07
0 2 3 1.31 0.08
0 2 -3 1.64 0.26
0 2 3 1.29 0.06
0 2 -3 1.19 0.07
0 2 -3 1.18 0.07
0 2 3 1.41 0.08
0 2 -3 1.31 0.23
0 2 3 1.06 0.26
0 2 -3 1.48 0.2
0 2 3 1.4 0.19
0 2 3 1.2 0.07
0 2 3 1.17 0.23
0 2 3 1.19 0.07
0 2 3 1.36 0.07
0 -2 3 1.42 0.07
0 -2 3 1.36 0.07
0 -2 -3 1.2 0.06
0 -2 3 1.4 0.07
0 -2 -3 1.37 0.2
0 -2 3 1.34 0.07
0 -2 3 1.42 0.08
0 -2 -3 1.28 0.08
0 -2 -3 1.43 0.25
0 -2 -3 1.51 0.07
0 -2 -3 1.15 0.07
0 -2 3 1.42 0.26
0 -2 -3 1.95 0.3
0 -2 -3 1.29 0.08
0 -2 3 1.53 0.2
0 -2 3 1.26 0.08
0 -2 3 1.12 0.22
0 -2 -3 1.23 0.25
0 -2 -3 1.04 0.25
0 2 4 66.41 2.78
0 2 4 71.74 3.14
0 2 -4 67.82 3
0 2 -4 72.57 3.28
0 2 -4 73.38 2.8
0 2 4 70.81 3.12
0 2 -4 70.63 3.11
0 2 4 73.97 2.8
0 2 -4 67.37 3.04
0 2 -4 64.51 2.79
0 2 4 67.25 3.13
0 2 4 68 2.8
0 2 4 68.54 3
0 2 4 68.55 3.26
0 2 4 68.17 2.8
0 2 4 70.5 2.8
0 2 -4 69 3.09
0 -2 4 64.61 2.81
0 -2 4 66.24 2.79
0 -2 -4 65.45 3.23
0 -2 4 66.99 3.13
0 -2 4 71.62 3.11
0 -2 4 70.39 2.8
0 -2 -4 64 2.79
0 -2 4 67.53 2.99
0 -2 -4 66.44 3.14
0 -2 -4 69.62 2.98
0 -2 -4 67.38 3.17
0 -2 -4 69.28 3.16
0 -2 -4 73.64 2.79
0 -2 -4 63.45 2.8
0 -2 4 71.48 2.79
0 -2 -4 75.44 2.8
0 -2 -4 66.46 2.8
0 2 -5 0.97 0.07
0 2 -5 0.9 0.25
0 2 -5 1 0.07
0 2 5 1.06 0.07
0 2 5 0.48 0.25
0 2 -5 0.77 0.25
0 2 -5 1.04 0.06
0 2 5 0.93 0.07
0 2 5 0.82 0.27
0 2 -5 0.86 0.26
0 2 -5 1.07 0.35
0 2 5 0.85 0.22
0 2 -5 0.96 0.07
0 2 5 1.01 0.06
0 2 5 0.87 0.25
0 2 -5 0.8 0.22
0 -2 -5 0.87 0.34
0 -2 -5 0.93 0.07
0 -2 5 0.4 0.31
0 -2 5 0.99 0.23
0 -2 5 1.3 0.31
0 -2 -5 0.84 0.29
0 -2 -5 1.03 0.07
0 -2 -5 0.93 0.05
0 -2 5 0.88 0.07
0 -2 -5 1.3 0.3
0 -2 5 1 0.34
0 -2 -5 1.15 0.2
0 -2 5 1.01 0.06
0 -2 -5 0.9 0.07
0 -2 -5 0.86 0.28
0 2 -6 65.24 3.47
0 2 -6 61.63 2.59
0 2 6 62.78 3.04
0 2 -6 65.6 2.98
0 2 6 62.92 2.58
0 2 6 63.07 2.61
0 2 6 64.6 3.2
0 2 -6 63.2 3.03
0 2 6 63.73 2.92
0 2 -6 63.08 2.59
0 2 -6 64.74 2.6
0 2 -6 63.13 2.99
0 2 6 67.08 2.6
0 2 6 63.15 3.03
0 2 -6 61.73 2.91
0 2 -6 61.25 2.6
0 2 -6 62.42 2.6
0 2 6 65.17 3.04
0 -2 -6 59.64 2.61
0 -2 6 69.77 3.13
0 -2 -6 60.14 2.6
0 -2 6 63.5 2.59
0 -2 6 66.95 2.91
0 -2 6 66.6 2.58
0 -2 -6 67.41 3.21
0 -2 -6 64.98 3.11
0 -2 6 64.52 2.6
0 -2 -6 64.28 2.6
0 -2 -6 60.11 2.59
0 -2 -6 59.64 2.82
0 -2 6 58.62 3.13
0 -2 6 67.26 3.05
0 -2 -6 67.66 3.16
0 -2 -6 61.92 3.04
0 2 -7 0.45 0.05
0 2 -7 0.47 0.27
0 2 -7 0.41 0.05
0 2 -7 0.54 0.06
0 2 7 0.51 0.04
0 2 7 0.4 0.3
0 2 7 0.39 0.31
0 2 7 0.6 0.06
0 2 -7 0.49 0.05
0 2 7 0.65 0.35
0 2 -7 0.78 0.31
0 2 -7 0.4 0.04
0 2 -7 0.38 0.24
0 2 7 0.13 0.32
0 2 -7 0.47 0.38
0 2 7 0.54 0.05
0 2 -7 0.46 0.31
0 2 7 0.56 0.25
0 -2 7 0.52 0.05
0 -2 -7 0.59 0.06
0 -2 -7 0.21 0.33
0 -2 -7 0.41 0.05
0 -2 -7 0.32 0.35
0 -2 7 0.51 0.04
0 -2 -7 0.54 0.04
0 -2 -7 0.42 0.05
0 -2 7 0.2 0.37
0 -2 -7 0.48 0.06
0 -2 -7 0.78 0.35
0 -2 -7 0.42 0.36
0 -2 7 0.43 0.33
0 -2 7 0.5 0.04
0 -2 -7 0.72 0.23
0 -2 7 0.54 0.24
0 -2 7 0.65 0.35
0 2 -8 14.33 0.68
0 2 -8 16.19 0.68
0 2 8 17.11 0.7
0 2 -8 17 0.7
0 2 8 15.49 0.67
0 2 -8 16.39 0.69
0 2 8 16.5 0.69
0 2 -8 15.99 0.69
0 -2 -8 15.26 0.7
0 -2 -8 14.12 0.68
0 -2 -8 13.85 0.66
0 -2 8 16.01 0.67
0 -2 8 16.11 0.69
0 -2 -8 16.06 0.69
0 -2 -8 16.57 0.7
0 2 9 3.15 0.17
0 2 -9 3.33 0.18
0 2 -9 3.21 0.16
0 2 -9 2.82 0.16
0 2 9 3.12 0.16
0 2 -9 2.87 0.17
0 2 -9 2.97 0.18
0 -2 -9 2.82 0.18
0 -2 9 3.01 0.16
0 -2 -9 2.83 0.17
0 -2 9 2.95 0.17
0 -2 -9 2.75 0.17
0 2 10 0.66 0.07
0 2 -10 0.5 0.06
0 2 -10 0.55 0.07
0 2 -10 0.82 0.08
0 2 -10 0.59 0.07
0 2 10 0.62 0.08
0 2 10 0.68 0.06
0 2 -10 0.58 0.07
0 -2 -10 0.51 0.06
0 -2 10 0.61 0.06
0 -2 10 0.69 0.07
0 -2 -10 0.69 0.07
0 -2 -10 0.59 0.09
0 -2 -10 0.63 0.07
0 2 -11 0.03 0.03
0 2 -11 0.07 0.03
0 2 -11 0.07 0.03
0 2 11 0.02 0.03
0 2 -11 0.06 0.03
0 2 -11 0.06 0.03
0 2 11 0.03 0.03
0 2 11 0.02 0.02
0 -2 11 0.08 0.03
0 -2 -11 0.08 0.03
0 -2 -11 0.07 0.04
0 -2 -11 0.06 0.04
0 -2 -11 0.04 0.03
0 -2 11 0.06 0.03
0 2 12 6.34 0.36
0 2 -12 6.97 0.36
0 2 -12 6.25 0.35
0 2 12 7.27 0.35
0 2 -12 6.51 0.33
0 2 -12 6.86 0.36
0 2 12 7.09 0.32
0 2 -12 6.23 0.33
0 -2 12 6.89 0.34
0 -2 12 6.77 0.33
0 -2 -12 6.71 0.34
0 -2 -12 6.32 0.35
0 -2 -12 7.58 0.38
0 -2 -12 6.91 0.35
0 2 -13 2.82 0.18
0 2 -13 3.13 0.28
0 2 13 2.92 0.21
0 2 -13 2.98 0.2
0 2 -13 2.87 0.2
0 2 13 2.8 0.16
0 -2 -13 2.91 0.21
0 -2 -13 2.73 0.19
0 -2 13 2.94 0.17
0 -2 13 3 0.18
0 -2 -13 2.74 0.2
0 2 -14 10.42 0.51
0 2 -14 11.12 0.52
0 2 14 10.8 0.47
0 2 -14 9.52 0.49
0 2 -14 9.72 0.51
0 -2 -14 9.55 0.5
0 -2 -14 9.82 0.51
0 -2 -14 9.97 0.53
0 2 -15 1.23 0.11
0 2 -15 1.38 0.14
0 2 -15 1.49 0.14
0 2 -15 1.13 0.12
0 -2 -15 1.2 0.12
0 -2 -15 1.3 0.15
0 -2 -15 1.33 0.13
0 2 -16 8.05 0.44
0 2 -16 9.49 0.59
0 2 -16 8.62 0.47
0 2 -16 9.45 0.48
0 -2 -16 10.13 0.5
0 -2 -16 8.6 0.51
0 -2 -16 8.07 0.46
0 2 -17 0.26 0.07
0 2 -17 0.38 0.09
0 2 -17 0.32 0.07
0 2 -17 0.34 0.08
0 -2 -17 0.13 0.06
0 -2 -17 0.25 0.08
0 -2 -17 0.21 0.08
0 2 -18 1.23 0.13
0 3 0 0.02 0.01
0 3 0 0.01 0.01
0 3 0 0 0.01
0 3 0 0.01 0.1
0 3 0 0.02 0.01
0 3 0 0 0.01
0 3 0 -0.04 0.14
0 3 0 0.01 0.01
0 3 0 0.01 0.01
0 -3 0 -0.01 0.01
0 -3 0 -0.03 0.05
0 -3 0 0 0.01
0 -3 0 0.09 0.14
0 -3 0 0.02 0.01
0 -3 0 0.01 0.01
0 -3 0 0.01 0.01
0 -3 0 0.2 0.16
0 -3 0 0.02 0.01
0 -3 0 -0.01 0.12
0 -3 0 0.01 0.01
0 -3 0 -0.05 0.08
0 -3 0 -0.03 0.09
0 -3 0 -0.05 0.1
0 3 -1 1.14 0.06
0 3 -1 0.88 0.19
0 3 1 0.96 0.06
0 3 -1 0.96 0.06
0 3 -1 1 0.06
0 3 -1 0.81 0.13
0 3 1 1.05 0.06
0 3 1 1.25 0.06
0 3 1 1.19 0.21
0 3 1 0.98 0.06
0 3 1 0.9 0.24
0 3 1 1.02 0.23
0 3 -1 1.02 0.06
0 3 1 1.15 0.07
0 3 -1 1.12 0.06
0 3 1 1 0.24
0 3 1 0.8 0.17
0 3 -1 1.07 0.22
0 3 1 1.19 0.07
0 3 -1 1.17 0.07
0 3 -1 1.02 0.05
0 -3 -1 0.63 0.17
0 -3 1 1.16 0.06
0 -3 -1 1.14 0.05
0 -3 -1 1.07 0.06
0 -3 1 0.85 0.2
0 -3 1 1.56 0.16
0 -3 1 1.2 0.06
0 -3 1 0.84 0.21
0 -3 1 1.11 0.06
0 -3 1 1.34 0.23
0 -3 -1 1.1 0.06
0 -3 -1 0.78 0.18
0 -3 1 1.08 0.06
0 -3 1 1.19 0.07
0 -3 -1 1.17 0.26
0 -3 -1 0.68 0.17
0 -3 1 0.86 0.2
0 -3 -1 1.11 0.07
0 3 -2 129.95 4.79
0 3 -2 120.66 5.09
0 3 -2 119.32 4.92
0 3 -2 116.79 5.05
0 3 -2 117.78 5.02
0 3 2 113.85 5.03
0 3 2 124.33 5.05
0 3 2 115.69 5.13
0 3 2 115.83 5.02
0 -3 -2 110.57 5.11
0 -3 2 113.98 5.07
0 -3 2 120.4 5.06
0 -3 -2 112.52 5.06
0 -3 2 113.77 5.04
0 -3 2 114.94 4.92
0 -3 -2 118.45 5.15
0 -3 2 122.43 5.02
0 -3 -2 122.99 5.26
0 3 3 80.83 3.55
0 3 -3 82.4 3.63
0 3 3 82.84 3.63
0 3 -3 81.45 3.58
0 3 3 85.13 3.73
0 3 3 87.7 3.66
0 3 -3 87 3.91
0 3 -3 79.09 3.49
0 3 3 82.52 3.32
0 3 -3 84.45 3.65
0 3 3 77.66 3.33
0 -3 -3 79.64 3.66
0 -3 3 84.21 3.68
0 -3 -3 78.86 3.33
0 -3 -3 83.76 3.7
0 -3 -3 80.01 3.71
0 -3 3 81.35 3.51
0 -3 -3 78.33 3.33
0 -3 -3 83.59 3.76
0 -3 -3 81.87 3.62
0 -3 3 81.13 3.32
0 -3 3 84.62 3.65
0 -3 -3 81.04 3.84
0 3 4 2.63 0.12
0 3 -4 2.64 0.13
0 3 -4 2.51 0.12
0 3 4 2.57 0.39
0 3 -4 2.68 0.33
0 3 -4 2.52 0.13
0 3 -4 1.91 0.27
0 3 4 2.61 0.32
0 3 4 2.59 0.14
0 3 -4 2.47 0.13
0 3 4 2.28 0.37
0 3 -4 2.89 0.51
0 3 4 3.97 0.51
0 3 -4 3 0.41
0 3 4 2.73 0.14
0 3 4 2.55 0.14
0 3 -4 2.41 0.13
0 3 -4 2.54 0.38
0 -3 -4 2.81 0.14
0 -3 4 2.76 0.13
0 -3 4 2.83 0.13
0 -3 -4 2.57 0.35
0 -3 -4 2.59 0.42
0 -3 -4 1.76 0.35
0 -3 -4 2.49 0.43
0 -3 -4 1.83 0.42
0 -3 4 3.19 0.33
0 -3 -4 3.5 0.54
0 -3 -4 2.8 0.14
0 -3 4 2.74 0.42
0 3 5 10.66 0.78
0 3 5 10.14 0.43
0 3 -5 10.14 0.76
0 3 -5 10.2 0.42
0 3 -5 8.83 0.64
0 3 -5 9.58 0.43
0 3 5 9.63 0.43
0 3 5 9.73 0.41
0 3 5 9.36 0.81
0 3 -5 10.91 0.99
0 3 5 10.35 0.79
0 3 -5 9.4 0.43
0 3 5 9.95 0.67
0 3 -5 7.82 0.71
0 3 5 11.69 1
0 3 -5 8.88 0.67
0 3 -5 10.09 0.42
0 3 5 9.73 0.44
0 -3 5 9.64 0.68
0 -3 -5 9.35 0.43
0 -3 -5 9.58 0.82
0 -3 5 11.29 0.85
0 -3 -5 8.92 0.66
0 -3 -5 7.71 0.83
0 -3 -5 8.61 0.79
0 -3 -5 10.27 0.85
0 -3 5 11.35 0.81
0 -3 5 9.09 0.42
0 -3 5 9.94 0.42
0 -3 -5 10.36 0.44
0 -3 -5 9.83 0.43
0 -3 5 10.19 0.42
0 3 6 3.78 0.17
0 3 6 3.25 0.58
0 3 6 3.3 0.49
0 3 -6 3.39 0.18
0 3 -6 4.19 0.73
0 3 6 2.73 0.46
0 3 6 3.48 0.45
0 3 -6 3.32 0.51
0 3 -6 3.88 0.19
0 3 6 3.82 0.19
0 3 6 3.83 0.59
0 3 -6 4.22 0.54
0 3 -6 3.72 0.45
0 3 -6 3.58 0.44
0 3 6 4.03 0.2
0 3 -6 4.01 0.18
0 3 -6 4.01 0.19
0 3 -6 3.65 0.19
0 -3 -6 3.51 0.19
0 -3 -6 3.81 0.64
0 -3 -6 3.9 0.64
0 -3 6 3.64 0.54
0 -3 6 3.42 0.53
0 -3 -6 2.63 0.51
0 -3 6 3.76 0.18
0 -3 -6 3.47 0.18
0 -3 -6 3.55 0.57
0 -3 6 3.58 0.17
0 -3 -6 3.09 0.4
0 -3 6 3.82 0.45
0 -3 -6 3.31 0.17
0 -3 -6 3.92 0.2
0 3 -7 4.75 0.24
0 3 7 5.24 0.25
0 3 -7 4.68 0.23
0 3 -7 4.92 0.24
0 3 -7 4.99 0.24
0 3 7 4.63 0.24
0 -3 -7 5.1 0.25
0 -3 7 4.77 0.23
0 -3 7 4.87 0.23
0 -3 7 4.74 0.24
0 -3 -7 4.67 0.24
0 -3 -7 4.53 0.25
0 3 -8 20.83 0.92
0 3 8 20.81 0.93
0 3 -8 21.93 0.91
0 3 8 21.53 0.94
0 3 8 21.44 0.91
0 3 -8 23.42 0.94
0 -3 -8 22.67 0.94
0 -3 8 23.53 0.94
0 -3 8 21.8 0.91
0 -3 -8 21.91 0.94
0 -3 -8 19.24 0.92
0 -3 -8 22.14 0.91
0 3 -9 61.12 2.76
0 3 -9 71.5 2.78
0 3 -9 73.74 2.76
0 3 -9 67.26 2.78
0 3 -9 64.92 2.78
0 3 9 69.93 2.75
0 3 9 66.84 2.79
0 -3 -9 65.74 2.78
0 -3 9 71.3 2.78
0 -3 -9 68.15 2.79
0 -3 9 66.76 2.76
0 -3 -9 62.99 2.77
0 -3 -9 67.23 2.8
0 3 -10 22.1 1.05
0 3 -10 24.12 1.07
0 3 -10 25.19 1.07
0 3 10 25.04 1.08
0 3 10 24.75 1.03
0 3 10 25.05 1.06
0 3 -10 25.25 1.07
0 3 -10 25.15 1.05
0 -3 -10 25.34 1.09
0 -3 10 24.36 1.04
0 -3 -10 25.86 1.08
0 -3 -10 24.4 1.07
0 3 -11 4.85 0.28
0 3 -11 5.68 0.29
0 3 11 5.68 0.26
0 3 11 5.06 0.3
0 3 -11 5.05 0.29
0 3 11 5.65 0.29
0 3 -11 5.92 0.28
0 3 -11 5.73 0.29
0 -3 -11 5.3 0.3
0 -3 -11 5.47 0.31
0 -3 -11 5.72 0.3
0 -3 11 5.19 0.26
0 3 -12 5.34 0.3
0 3 -12 5.44 0.29
0 3 12 5.53 0.29
0 3 12 5.58 0.27
0 3 -12 4.77 0.27
0 3 -12 6.04 0.31
0 3 -12 5.32 0.3
0 3 12 5.27 0.31
0 -3 12 5.14 0.27
0 -3 -12 5.86 0.31
0 -3 -12 5.54 0.3
0 -3 -12 5.99 0.33
0 3 -13 3.04 0.21
0 3 -13 3.21 0.19
0 3 13 2.98 0.17
0 3 13 3.24 0.2
0 3 -13 3.03 0.2
0 3 -13 3.46 0.21
0 -3 -13 3.37 0.23
0 3 -14 0.64 0.1
0 3 14 0.67 0.11
0 3 -14 0.83 0.1
0 3 14 0.85 0.08
0 3 -14 0.63 0.1
0 -3 -14 0.86 0.1
0 -3 -14 0.81 0.13
0 -3 -14 0.83 0.1
0 3 -15 13.24 0.6
0 3 -15 11.71 0.59
0 3 -15 11.23 0.56
0 -3 -15 12.85 0.61
0 -3 -15 12.26 0.63
0 -3 -15 11.33 0.59
0 3 -16 2.44 0.21
0 3 -16 2.33 0.18
0 3 -16 2.25 0.18
0 3 -16 2.3 0.17
0 -3 -16 1.96 0.2
0 -3 -16 2.23 0.18
0 -3 -16 2.27 0.19
0 3 -17 3.06 0.32
0 3 -17 3.39 0.23
0 -3 -17 3.19 0.23
0 -3 -17 3.08 0.24
0 4 0 2.23 0.11
0 4 0 2.28 0.11
0 4 0 2.4 0.12
0 4 0 2.78 0.36
0 4 0 2.45 0.12
0 4 0 2.98 0.44
0 4 0 2.42 0.11
0 -4 0 2.68 0.42
0 -4 0 2.1 0.36
0 -4 0 1.78 0.28
0 -4 0 2.54 0.33
0 -4 0 2.55 0.11
0 -4 0 2.25 0.12
0 -4 0 2.28 0.37
0 -4 0 2.23 0.12
0 -4 0 2.75 0.36
0 -4 0 2.6 0.25
0 -4 0 2.59 0.12
0 4 1 5.94 0.5
0 4 -1 5.97 0.27
0 4 1 6.41 0.28
0 4 1 6.1 0.28
0 4 1 5.92 0.27
0 4 1 5.63 0.6
0 4 -1 6.06 0.27
0 4 -1 6.1 0.28
0 4 -1 5.82 0.41
0 4 -1 6.4 0.28
0 4 1 6.76 0.5
0 4 1 5.51 0.58
0 4 -1 6.24 0.26
0 4 1 5.88 0.27
0 4 -1 6.21 0.54
0 4 1 5.49 0.57
0 4 -1 6.57 0.26
0 -4 1 6.21 0.27
0 -4 1 5.73 0.48
0 -4 1 6.38 0.41
0 -4 -1 5.96 0.28
0 -4 1 6.52 0.54
0 -4 1 6.23 0.27
0 -4 -1 5.55 0.52
0 -4 -1 5.75 0.55
0 -4 1 6.31 0.59
0 -4 1 7.06 0.57
0 -4 1 5.5 0.56
0 -4 -1 6.41 0.44
0 -4 1 5.77 0.28
0 -4 -1 6.27 0.28
0 -4 1 6.28 0.49
0 -4 -1 4.94 0.57
0 -4 -1 6.6 0.26
0 -4 1 6.55 0.26
0 -4 -1 7.19 0.57
0 -4 -1 6.52 0.28
0 4 2 68.03 2.97
0 4 -2 63.54 2.83
0 4 2 60.9 3.15
0 4 2 63.93 3.02
0 4 -2 66.79 3.07
0 4 2 65.39 2.96
0 4 2 73.14 3.19
0 4 2 62.6 2.66
0 4 -2 65.5 2.65
0 4 -2 66.96 3.03
0 4 -2 68.31 3.01
0 4 -2 61.65 2.66
0 4 -2 65.24 2.66
0 -4 -2 68.52 3.09
0 -4 -2 61.89 2.66
0 -4 2 67.03 3.1
0 -4 -2 62.9 3.01
0 -4 -2 66.93 2.66
0 -4 2 67.66 2.97
0 -4 2 69.28 2.86
0 -4 2 61.85 2.66
0 -4 -2 68.94 3.03
0 -4 2 60.93 3
0 -4 2 67.12 3.06
0 -4 -2 67.18 3.11
0 -4 2 67.01 2.66
0 -4 -2 61.67 2.67
0 4 3 119.93 5.36
0 4 -3 121.06 5.24
0 4 -3 117.29 5.06
0 4 -3 122.01 5.21
0 4 3 117.93 5.21
0 4 3 121.45 5.42
0 4 -3 121.06 5.57
0 4 3 122.21 5.19
0 4 -3 117.52 5.29
0 -4 -3 120.2 5.36
0 -4 -3 118.89 5.26
0 -4 3 116.85 4.86
0 -4 3 116.05 5.25
0 -4 -3 119.03 4.87
0 -4 3 117.8 5.28
0 -4 -3 127.61 5.4
0 -4 -3 132 5.94
0 -4 -3 115.23 5.47
0 -4 3 117.44 5.21
0 -4 3 119.93 5.19
0 -4 3 123.97 5.09
0 4 4 11.78 0.97
0 4 -4 11.55 0.5
0 4 4 11.13 0.49
0 4 4 11.94 0.77
0 4 4 12.26 0.85
0 4 -4 11.66 0.49
0 4 -4 12.04 0.5
0 4 -4 11.62 0.5
0 4 -4 11.58 0.79
0 4 4 11.89 0.51
0 4 -4 11.47 0.5
0 4 -4 11.68 1.12
0 4 4 11.7 0.51
0 4 -4 11.42 0.76
0 4 4 11.78 0.51
0 4 -4 11.72 0.87
0 4 -4 10.85 0.83
0 4 4 10.46 0.81
0 -4 4 12.04 0.5
0 -4 -4 11.92 0.52
0 -4 4 11.56 0.5
0 -4 -4 10.85 0.88
0 -4 4 11.05 0.88
0 -4 -4 12.28 0.51
0 -4 -4 10.07 1.01
0 -4 -4 11.97 0.52
0 -4 -4 12.41 0.93
0 -4 4 12.8 0.76
0 -4 -4 11.23 0.84
0 -4 4 13.22 0.93
0 -4 4 10.6 0.81
0 -4 -4 13.86 0.98
0 -4 4 12.21 0.5
0 -4 -4 11.09 0.94
0 4 -5 10.95 0.82
0 4 5 13.29 0.83
0 4 -5 12.88 0.53
0 4 -5 12.11 0.53
0 4 -5 15.21 1.26
0 4 5 11.85 0.9
0 4 -5 11.93 0.9
0 4 -5 12.64 0.52
0 4 5 12.84 0.55
0 4 -5 10.89 0.75
0 4 -5 11.77 0.89
0 4 -5 11.82 0.53
0 4 5 12.84 0.55
0 4 5 14.31 0.98
0 4 5 12.32 1.04
0 4 -5 11.78 0.53
0 4 5 12.18 0.52
0 4 5 12.59 0.54
0 -4 5 12.01 0.53
0 -4 -5 12.92 0.55
0 -4 -5 12.49 0.54
0 -4 5 13.39 0.82
0 -4 5 12.32 0.52
0 -4 -5 14.29 1.08
0 -4 5 12.65 0.96
0 -4 -5 10.71 0.97
0 -4 -5 11.43 0.87
0 -4 5 12.3 0.53
0 -4 -5 11.96 1.11
0 -4 5 13.92 1.02
0 -4 -5 11.42 1
0 -4 -5 12.56 1.05
0 4 -6 6.24 0.29
0 4 -6 5.38 0.28
0 4 6 5.84 0.27
0 4 6 6.68 0.3
0 4 6 5.93 0.29
0 4 6 6.79 0.3
0 4 -6 5.76 0.28
0 4 -6 6.11 0.27
0 4 -6 6.32 0.29
0 -4 6 6.3 0.28
0 -4 6 5.86 0.28
0 -4 -6 5.96 0.3
0 -4 -6 6.69 0.31
0 4 7 16.91 0.72
0 4 -7 15.13 0.7
0 4 7 16.26 0.68
0 4 -7 16.35 0.72
0 4 -7 16.29 0.7
0 4 -7 16.64 0.7
0 4 -7 17.21 0.69
0 4 7 16.36 0.71
0 -4 -7 15.28 0.73
0 -4 -7 15.36 0.71
0 -4 7 16.41 0.69
0 -4 7 16.4 0.69
0 4 -8 17.72 0.71
0 4 -8 15.46 0.72
0 4 8 16.94 0.73
0 4 8 17.04 0.7
0 4 -8 15.78 0.72
0 4 -8 16.25 0.72
0 4 -8 15.99 0.72
0 4 8 18.46 0.84
0 -4 -8 16.03 0.73
0 -4 8 17.01 0.71
0 -4 8 16.84 0.71
0 -4 -8 15.95 0.75
0 -4 -8 17.03 0.73
0 4 9 122.81 4.82
0 4 -9 118.8 4.84
0 4 9 121.22 4.86
0 4 -9 118.63 4.85
0 4 9 123 4.85
0 4 -9 118.67 4.84
0 4 -9 105.01 4.83
0 4 -9 118.47 4.83
0 -4 -9 115.76 4.87
0 -4 9 121.69 4.82
0 -4 -9 122.88 4.86
0 -4 9 123.26 4.82
0 -4 -9 114.81 4.85
0 4 10 6.19 0.28
0 4 10 6.23 0.31
0 4 -10 5.87 0.29
0 4 -10 6.05 0.3
0 4 -10 5.1 0.29
0 4 -10 6.07 0.3
0 4 10 6.28 0.33
0 4 -10 5.83 0.3
0 -4 -10 5.56 0.32
0 -4 -10 5.68 0.31
0 -4 10 5.81 0.28
0 -4 10 6.1 0.28
0 -4 -10 6.27 0.32
0 4 -11 4.87 0.25
0 4 11 5.19 0.29
0 4 -11 5.09 0.27
0 4 -11 4.5 0.26
0 4 -11 5.08 0.27
0 4 -11 4.65 0.26
0 4 11 5.02 0.24
0 4 11 4.99 0.27
0 -4 -11 5.43 0.29
0 -4 -11 4.7 0.27
0 -4 11 4.85 0.24
0 -4 -11 4.89 0.29
0 -4 11 4.87 0.24
0 4 -12 3.69 0.23
0 4 -12 3.57 0.2
0 4 12 3.51 0.24
0 4 -12 3.93 0.3
0 4 -12 3.76 0.22
0 4 12 3.63 0.19
0 4 12 3.9 0.23
0 -4 -12 3.58 0.23
0 -4 12 3.77 0.19
0 -4 -12 3.42 0.23
0 -4 -12 3.95 0.26
0 -4 12 3.54 0.2
0 4 -13 11.41 0.54
0 4 13 10.7 0.56
0 4 -13 10.67 0.52
0 4 -13 11.27 0.54
0 4 13 11.19 0.54
0 4 -13 11.38 0.54
0 4 13 11.46 0.5
0 -4 -13 11.9 0.59
0 -4 -13 10.89 0.55
0 -4 -13 11.27 0.55
0 -4 13 11.64 0.5
0 4 -14 1.25 0.12
0 4 -14 1.12 0.1
0 4 -14 1.06 0.11
0 4 -14 1.22 0.12
0 4 14 0.92 0.13
0 -4 -14 1.1 0.12
0 -4 -14 1.17 0.14
0 -4 -14 1.13 0.12
0 -4 14 1.14 0.09
0 4 -15 24.43 1.15
0 4 -15 29.76 1.2
0 4 -15 27.51 1.19
0 4 -15 25.37 1.17
0 4 15 27.44 1.22
0 -4 -15 27.41 1.2
0 -4 -15 26.92 1.24
0 -4 -15 25.65 1.19
0 4 -16 5.36 0.31
0 4 -16 5.74 0.31
0 4 -16 4.76 0.28
0 4 -16 4.43 0.31
0 -4 -16 4.49 0.33
0 -4 -16 4.56 0.3
0 4 -17 0.3 0.07
0 4 -17 0.35 0.09
0 -4 -17 0.43 0.09
0 5 0 0.06 0.02
0 5 0 0.29 0.22
0 5 0 0.04 0.01
0 5 0 0.08 0.02
0 -5 0 0.2 0.27
0 -5 0 0.08 0.12
0 -5 0 0.06 0.15
0 -5 0 0.14 0.26
0 -5 0 0.11 0.03
0 -5 0 0.25 0.2
0 -5 0 0.05 0.02
0 -5 0 0.07 0.23
0 5 1 4.05 0.19
0 5 -1 3.87 0.19
0 5 1 3.97 0.18
0 5 -1 3.75 0.18
0 5 -1 4.35 0.2
0 5 1 3.94 0.2
0 5 -1 4.18 0.19
0 5 -1 4.28 0.51
0 5 1 5.22 0.56
0 5 -1 4.11 0.18
0 5 1 2.97 0.52
0 5 1 3.42 0.53
0 5 1 3.43 0.19
0 5 1 4.13 0.18
0 5 -1 4 0.18
0 5 1 4.11 0.52
0 -5 1 4.18 0.2
0 -5 -1 3.54 0.54
0 -5 -1 4.05 0.2
0 -5 -1 3.51 0.49
0 -5 1 3.82 0.56
0 -5 1 3.69 0.56
0 -5 1 4.46 0.47
0 -5 -1 3.88 0.19
0 -5 -1 4.2 0.5
0 -5 -1 4.08 0.58
0 -5 1 3.98 0.19
0 -5 1 3.8 0.48
0 -5 -1 5.21 0.68
0 -5 1 4.08 0.56
0 -5 1 4.07 0.36
0 -5 -1 4.53 0.37
0 -5 -1 4.11 0.49
0 -5 1 3.87 0.44
0 5 2 65.32 3.01
0 5 2 63.92 3.02
0 5 -2 63.74 3.1
0 5 2 66.82 3.21
0 5 2 67.5 2.65
0 5 -2 63.48 2.88
0 5 -2 61.22 2.64
0 5 2 61.34 2.66
0 5 2 65.96 2.65
0 5 2 63.43 3.27
0 5 -2 62.14 2.65
0 5 -2 65.18 2.64
0 5 -2 62.7 2.64
0 5 -2 69.11 2.65
0 5 -2 66.63 2.66
0 -5 2 69.58 3.04
0 -5 2 64.5 2.65
0 -5 -2 68.87 3.18
0 -5 -2 63.21 2.66
0 -5 -2 65.21 3.1
0 -5 -2 60.86 3.16
0 -5 2 63.28 2.97
0 -5 -2 62.28 3.06
0 -5 2 68.49 3.14
0 -5 2 63.65 3.19
0 -5 2 68.78 2.9
0 -5 2 67.82 3.18
0 -5 2 65.62 2.66
0 -5 -2 68.8 2.67
0 5 3 23.28 1.4
0 5 -3 22.28 1.44
0 5 -3 24.21 0.98
0 5 3 24.38 0.99
0 5 -3 24.16 0.99
0 5 3 23.82 0.99
0 5 -3 23.51 1.37
0 5 -3 26.28 1.77
0 5 3 24.16 1.55
0 5 -3 22.01 1.39
0 5 -3 22.79 0.98
0 5 -3 24.44 0.98
0 5 3 23.12 1.36
0 5 3 23.4 1
0 5 3 23.44 1.35
0 5 -3 24.36 0.98
0 5 -3 22.98 1.21
0 5 3 23.22 0.98
0 5 -3 22.64 0.98
0 -5 -3 22.6 1.52
0 -5 3 22.22 0.99
0 -5 3 24.65 1.44
0 -5 -3 22.12 1.6
0 -5 3 24.45 1.46
0 -5 3 25.5 1.74
0 -5 3 24.63 1.38
0 -5 -3 24.85 1.01
0 -5 -3 24.34 1.46
0 -5 3 24.08 1.24
0 -5 -3 23.44 1
0 -5 -3 21.05 1.38
0 -5 3 23.88 0.99
0 -5 -3 26.55 1.52
0 5 -4 9.35 0.4
0 5 -4 8.84 0.4
0 5 -4 9.2 0.39
0 5 -4 8.6 0.4
0 5 -4 8.87 0.4
0 5 4 8.99 0.41
0 5 4 9.5 0.41
0 5 4 8.96 0.39
0 5 4 9.4 0.41
0 -5 -4 10.13 0.42
0 -5 -4 8.58 0.42
0 -5 4 9.12 0.4
0 -5 4 9.06 0.4
0 5 5 3.05 0.15
0 5 5 3.04 0.17
0 5 5 3.31 0.17
0 5 -5 2.74 0.15
0 5 -5 2.83 0.16
0 5 -5 2.97 0.15
0 5 -5 2.86 0.14
0 5 -5 3.12 0.15
0 5 5 2.89 0.17
0 -5 5 3.03 0.15
0 -5 5 2.97 0.16
0 -5 -5 2.9 0.17
0 -5 -5 3.19 0.18
0 5 6 32.65 1.34
0 5 6 33.23 1.34
0 5 6 32.31 1.37
0 5 6 33.02 1.31
0 5 -6 28.36 1.32
0 5 -6 33.03 1.31
0 5 -6 31.96 1.32
0 5 -6 32.23 1.33
0 -5 -6 29.84 1.34
0 -5 6 31.84 1.32
0 -5 -6 31.03 1.38
0 -5 6 32.98 1.32
0 5 -7 1.81 0.12
0 5 -7 1.98 0.12
0 5 -7 1.85 0.12
0 5 7 2.12 0.14
0 5 7 2.07 0.11
0 5 7 2.18 0.14
0 5 7 1.81 0.15
0 5 -7 1.93 0.12
0 5 -7 2.25 0.12
0 -5 7 2.17 0.12
0 -5 -7 2.01 0.14
0 -5 7 1.86 0.11
0 -5 -7 1.96 0.14
0 5 -8 25.78 1.07
0 5 8 26.53 1.05
0 5 -8 23.88 1.05
0 5 -8 23.8 1.06
0 5 8 24.66 1.08
0 5 8 25.68 1.08
0 5 -8 23.39 1.06
0 5 -8 24.9 1.06
0 -5 8 26.81 1.05
0 -5 -8 25.48 1.09
0 -5 8 24.63 1.05
0 -5 -8 24.63 1.08
0 5 -9 9.43 0.43
0 5 -9 9.58 0.43
0 5 9 9.91 0.45
0 5 -9 8.67 0.43
0 5 -9 9 0.44
0 5 9 10.06 0.42
0 5 -9 9.68 0.42
0 5 9 9.07 0.45
0 -5 -9 9.1 0.45
0 -5 -9 8.9 0.45
0 -5 9 9.21 0.42
0 -5 -9 9.33 0.47
0 -5 9 9.32 0.42
0 5 -10 14.82 0.66
0 5 -10 15.25 0.68
0 5 10 15.71 0.7
0 5 10 15.27 0.71
0 5 -10 15.88 0.68
0 5 10 15.56 0.66
0 5 -10 15.5 0.69
0 5 -10 13.79 0.68
0 -5 10 15.93 0.66
0 -5 -10 14.17 0.7
0 -5 10 14.97 0.66
0 -5 -10 15.66 0.7
0 -5 -10 16.85 0.73
0 5 -11 5.87 0.29
0 5 11 5.96 0.28
0 5 -11 5.86 0.31
0 5 11 5.67 0.33
0 5 -11 5.83 0.3
0 5 11 5.84 0.32
0 5 -11 6.07 0.33
0 -5 -11 6.19 0.32
0 -5 11 5.78 0.28
0 -5 -11 6.17 0.33
0 -5 11 5.45 0.28
0 -5 -11 5.8 0.44
0 5 12 8.89 0.46
0 5 -12 9.36 0.45
0 5 12 8.67 0.5
0 5 12 9.28 0.42
0 5 -12 9.42 0.45
0 5 -12 9.21 0.43
0 5 -12 9 0.45
0 -5 -12 9.64 0.47
0 -5 12 9.2 0.41
0 -5 -12 9.19 0.49
0 -5 -12 9.29 0.47
0 5 13 3.04 0.2
0 5 -13 2.65 0.18
0 5 13 2.76 0.16
0 5 -13 2.47 0.18
0 5 13 2.7 0.21
0 5 -13 2.88 0.19
0 -5 -13 3.01 0.23
0 -5 -13 2.52 0.2
0 -5 -13 3.06 0.21
0 -5 13 3.12 0.15
0 5 -14 0.32 0.06
0 5 14 0.19 0.07
0 5 -14 0.34 0.07
0 5 -14 0.19 0.05
0 5 -14 0.24 0.06
0 -5 -14 0.32 0.09
0 -5 -14 0.28 0.07
0 5 -15 2.19 0.17
0 5 -15 2.26 0.16
0 5 15 2.07 0.19
0 5 -15 2.26 0.2
0 5 -15 2.48 0.19
0 -5 -15 2.53 0.29
0 -5 -15 2.71 0.23
0 -5 -15 2.69 0.21
0 5 -16 0.05 0.06
0 5 16 0.04 0.06
0 5 -16 0.03 0.04
0 5 -16 -0.02 0.04
0 -5 -16 0 0.05
0 -5 -16 0.07 0.06
0 5 -17 2.86 0.19
0 6 0 8.7 0.4
0 6 0 9.59 0.4
0 6 0 9.44 0.4
0 6 0 10.45 0.42
0 6 0 8.26 0.41
0 6 0 9.19 0.4
0 -6 0 8.87 0.41
0 -6 0 9.98 0.43
0 6 1 59.09 2.24
0 6 1 55.95 2.26
0 6 -1 52.64 2.23
0 6 1 53.52 2.24
0 6 -1 53.89 2.23
0 6 1 51.83 2.23
0 6 -1 55.89 2.23
0 6 -1 57.25 2.25
0 6 -1 52.16 2.23
0 -6 -1 53.27 2.25
0 -6 1 52.27 2.24
0 -6 -1 57.28 2.26
0 -6 1 58.05 2.26
0 6 -2 3.25 0.16
0 6 -2 3.71 0.17
0 6 -2 3.43 0.18
0 6 -2 3.05 0.17
0 6 2 3.69 0.19
0 6 -2 3.35 0.16
0 6 2 3.81 0.18
0 6 -2 3.46 0.17
0 6 2 3.54 0.18
0 -6 2 3.63 0.18
0 -6 -2 3.5 0.19
0 -6 -2 3.57 0.19
0 -6 2 3.28 0.17
0 6 3 11.33 0.52
0 6 3 12.87 0.52
0 6 -3 11.92 0.51
0 6 -3 11.91 0.51
0 6 3 12.08 0.53
0 6 -3 12.3 0.51
0 6 -3 12.08 0.52
0 6 -3 10.37 0.51
0 6 -3 11.9 0.5
0 -6 -3 11.71 0.54
0 -6 3 11.83 0.52
0 -6 -3 12.41 0.53
0 6 -4 0.42 0.05
0 6 -4 0.5 0.04
0 6 4 0.61 0.06
0 6 4 0.49 0.05
0 6 4 0.51 0.06
0 6 -4 0.53 0.06
0 6 4 0.52 0.05
0 6 -4 0.49 0.05
0 6 -4 0.52 0.05
0 -6 -4 0.48 0.06
0 -6 4 0.48 0.05
0 -6 -4 0.46 0.06
0 -6 4 0.53 0.05
0 6 -5 24.79 1.09
0 6 5 26.38 1.11
0 6 -5 26.41 1.08
0 6 -5 27.1 1.1
0 6 -5 25.61 1.1
0 6 5 25.92 1.1
0 6 5 27.14 1.09
0 6 -5 23.37 1.09
0 6 5 27.6 1.11
0 -6 5 27.56 1.1
0 -6 5 26.76 1.09
0 -6 -5 24.96 1.12
0 -6 -5 25.74 1.13
0 6 6 0.24 0.05
0 6 -6 0.17 0.03
0 6 6 0.2 0.04
0 6 -6 0.2 0.04
0 6 6 0.27 0.04
0 6 -6 0.24 0.04
0 6 -6 0.28 0.05
0 6 -6 0.18 0.03
0 6 6 0.32 0.05
0 6 -6 0.22 0.03
0 -6 -6 0.26 0.05
0 -6 -6 0.23 0.05
0 -6 6 0.34 0.04
0 6 7 48.3 1.91
0 6 -7 44.78 1.88
0 6 7 45.54 1.91
0 6 -7 44.52 1.87
0 6 7 47.09 1.87
0 6 7 44.54 1.91
0 6 -7 44.58 1.89
0 6 -7 45.64 1.89
0 6 -7 40.83 1.89
0 -6 7 47.54 1.88
0 -6 -7 47.56 1.92
0 -6 -7 46.47 1.91
0 -6 7 45.64 1.88
0 6 8 7.37 0.38
0 6 -8 6.75 0.36
0 6 -8 7.74 0.34
0 6 -8 7.46 0.35
0 6 -8 7.75 0.36
0 6 8 7.77 0.34
0 6 8 7.15 0.37
0 6 8 7.92 0.38
0 6 -8 7.58 0.36
0 -6 -8 7.61 0.39
0 -6 8 7.82 0.35
0 -6 8 7.34 0.35
0 -6 -8 7.21 0.38
0 6 -9 27.97 1.21
0 6 -9 27.79 1.18
0 6 9 29.05 1.22
0 6 9 28.86 1.23
0 6 -9 26.4 1.19
0 6 -9 27.28 1.2
0 6 -9 28.93 1.2
0 6 9 28.32 1.18
0 -6 -9 29.79 1.23
0 -6 -9 28.79 1.22
0 -6 9 28.61 1.18
0 -6 9 27.9 1.18
0 -6 -9 27.21 1.24
0 6 -10 0.16 0.04
0 6 10 0.16 0.05
0 6 10 0.2 0.04
0 6 -10 0.17 0.05
0 6 -10 0.13 0.04
0 6 -10 0.16 0.04
0 6 10 0.22 0.05
0 -6 10 0.16 0.04
0 -6 -10 0.17 0.05
0 -6 -10 0.09 0.05
0 -6 10 0.13 0.03
0 -6 -10 0.08 0.05
0 6 -11 4.82 0.24
0 6 11 4.9 0.24
0 6 -11 4.59 0.26
0 6 11 4.91 0.29
0 6 11 4.9 0.28
0 6 -11 4.3 0.25
0 6 -11 5.02 0.26
0 -6 11 4.44 0.23
0 -6 -11 4.96 0.28
0 -6 -11 4.47 0.3
0 -6 -11 4.76 0.28
0 6 12 9.8 0.43
0 6 -12 9.42 0.45
0 6 -12 9.42 0.45
0 6 -12 9.57 0.46
0 6 12 9.88 0.48
0 6 12 8.58 0.48
0 6 -12 9.01 0.45
0 -6 -12 10.18 0.49
0 -6 -12 9.35 0.48
0 -6 12 9.53 0.42
0 -6 -12 9.11 0.5
0 6 -13 29.88 1.19
0 6 13 26.52 1.22
0 6 -13 26.4 1.18
0 6 -13 26.5 1.16
0 6 -13 26.78 1.19
0 -6 -13 28.07 1.25
0 -6 -13 25.38 1.21
0 -6 -13 28.74 1.21
0 6 -14 0.5 0.08
0 6 14 0.44 0.1
0 6 -14 0.53 0.1
0 6 -14 0.45 0.1
0 6 -14 0.45 0.07
0 -6 -14 0.59 0.11
0 -6 -14 0.53 0.1
0 6 -15 22.54 0.97
0 6 -15 22.02 0.96
0 6 -15 19.89 0.92
0 6 -15 18.86 0.94
0 -6 -15 21.49 0.98
0 -6 -15 21.78 0.99
0 -6 -15 22.15 1.03
0 6 16 2.52 0.23
0 6 -16 3.12 0.28
0 6 -16 2.47 0.18
0 -6 -16 2.95 0.22
0 7 0 0.06 0.03
0 7 0 0.09 0.03
0 7 0 0.13 0.03
0 7 0 0.02 0.02
0 7 0 0.06 0.02
0 7 1 0.08 0.03
0 7 1 0.03 0.02
0 7 -1 0.02 0.02
0 7 -1 0.01 0.02
0 7 1 0.01 0.02
0 7 -1 0.04 0.02
0 7 -1 0 0.02
0 7 -1 0.05 0.02
0 7 1 -0.01 0.01
0 7 -1 0.03 0.02
0 -7 1 0 0.02
0 -7 1 0.01 0.02
0 -7 -1 0.02 0.02
0 -7 -1 0.02 0.02
0 7 -2 19.35 0.79
0 7 -2 18.43 0.8
0 7 -2 18.37 0.8
0 7 -2 18.59 0.8
0 7 2 20.57 0.83
0 7 2 18.34 0.81
0 7 -2 17.83 0.82
0 -7 -2 20.41 0.83
0 -7 2 18.6 0.82
0 -7 2 20.22 0.82
0 -7 -2 19.05 0.83
0 7 -3 0.52 0.05
0 7 3 0.57 0.06
0 7 3 0.52 0.06
0 7 -3 0.53 0.06
0 7 3 0.59 0.06
0 7 -3 0.59 0.05
0 7 -3 0.53 0.05
0 7 -3 0.54 0.05
0 -7 -3 0.52 0.07
0 -7 3 0.56 0.06
0 -7 3 0.63 0.06
0 7 -4 2.35 0.14
0 7 -4 2.31 0.13
0 7 4 2.68 0.16
0 7 4 2.69 0.15
0 7 4 2.76 0.14
0 7 -4 2.49 0.15
0 7 -4 2.51 0.14
0 7 -4 2.45 0.13
0 7 4 2.67 0.16
0 -7 -4 2.43 0.16
0 -7 4 2.84 0.15
0 -7 -4 2.64 0.17
0 7 5 0.08 0.03
0 7 5 0.09 0.03
0 7 -5 0.12 0.03
0 7 5 0.09 0.03
0 7 -5 0.13 0.03
0 7 -5 0.07 0.03
0 7 -5 0.13 0.04
0 7 5 0.08 0.03
0 7 -5 0.1 0.02
0 7 -5 0.13 0.03
0 -7 -5 0.11 0.04
0 -7 -5 0.12 0.04
0 -7 5 0.1 0.03
0 -7 5 0.08 0.03
0 7 6 2.55 0.14
0 7 -6 2.53 0.14
0 7 6 2.62 0.16
0 7 -6 2.47 0.15
0 7 6 2.49 0.16
0 7 -6 2.31 0.14
0 7 6 2.59 0.16
0 7 -6 2.21 0.13
0 7 -6 2.29 0.15
0 7 -6 2.58 0.14
0 -7 -6 2.12 0.16
0 -7 6 2.54 0.15
0 -7 6 2.48 0.14
0 -7 -6 2.42 0.17
0 7 -7 0.09 0.03
0 7 7 0.12 0.04
0 7 -7 0.09 0.03
0 7 -7 0.05 0.03
0 7 7 0.1 0.03
0 7 7 0.09 0.04
0 7 -7 0.08 0.02
0 7 -7 0.11 0.03
0 7 -7 0.12 0.03
0 7 7 0.06 0.04
0 -7 -7 0.19 0.05
0 -7 -7 0.11 0.04
0 -7 7 0.18 0.04
0 -7 7 0.11 0.03
0 7 8 12.84 0.59
0 7 -8 12.21 0.56
0 7 -8 12.56 0.55
0 7 -8 13.38 0.56
0 7 8 12.87 0.59
0 7 8 12.97 0.6
0 7 8 12.47 0.54
0 7 -8 11.08 0.54
0 7 -8 11.64 0.56
0 7 -8 11.45 0.56
0 -7 -8 12.87 0.59
0 -7 8 12.44 0.55
0 -7 -8 12.07 0.6
0 -7 8 13.01 0.56
0 7 -9 3.55 0.27
0 7 9 3.26 0.17
0 7 9 3.28 0.24
0 7 -9 3.1 0.18
0 7 9 3 0.2
0 7 -9 2.93 0.18
0 7 -9 3 0.19
0 7 -9 2.66 0.16
0 7 9 3.05 0.29
0 -7 9 3.05 0.17
0 -7 -9 3.34 0.23
0 -7 -9 2.6 0.23
0 7 -10 0.42 0.07
0 7 -10 0.42 0.07
0 7 10 0.49 0.06
0 7 10 0.5 0.08
0 7 10 0.43 0.08
0 7 -10 0.39 0.05
0 7 -10 0.41 0.06
0 -7 -10 0.51 0.1
0 -7 -10 0.4 0.07
0 -7 -10 0.41 0.08
0 7 11 0.14 0.05
0 7 -11 0.07 0.04
0 7 11 0.06 0.04
0 7 -11 0.21 0.05
0 7 -11 0.11 0.04
0 7 11 0.1 0.03
0 -7 11 0.1 0.05
0 -7 -11 0.15 0.06
0 -7 -11 0.27 0.07
0 -7 -11 0.08 0.04
0 7 -12 4.19 0.23
0 7 12 4.45 0.27
0 7 -12 4.31 0.25
0 7 -12 3.93 0.24
0 7 -12 4.95 0.26
0 7 12 4.67 0.29
0 -7 -12 4.77 0.31
0 -7 -12 4.19 0.28
0 -7 -12 4.83 0.28
0 7 -13 1.81 0.14
0 7 -13 1.49 0.13
0 7 -13 1.79 0.14
0 7 -13 1.56 0.12
0 7 13 2.02 0.18
0 -7 -13 1.82 0.2
0 -7 -13 1.8 0.16
0 -7 -13 1.64 0.16
0 7 -14 3.1 0.2
0 7 -14 2.85 0.2
0 7 -14 2.62 0.2
0 7 -14 2.71 0.17
0 7 14 2.95 0.23
0 -7 -14 2.84 0.22
0 -7 -14 2.81 0.22
0 -7 -14 2.9 0.25
0 7 -15 5.76 0.31
0 7 15 5.33 0.35
0 7 -15 5.2 0.3
0 -7 -15 5.63 0.35
0 8 0 9.47 0.46
0 8 0 9.86 0.44
0 8 0 9.67 0.44
0 8 0 9.46 0.43
0 8 0 9.96 0.44
0 -8 0 9.43 0.46
0 -8 0 10.86 0.47
0 8 -1 4.73 0.23
0 8 -1 4.47 0.22
0 8 1 4.65 0.23
0 8 -1 4.78 0.23
0 8 -1 4.65 0.23
0 8 1 5.02 0.24
0 8 -1 4.76 0.25
0 8 1 4.62 0.25
0 -8 1 4.99 0.25
0 -8 -1 4.72 0.25
0 -8 1 4.73 0.25
0 -8 -1 4.47 0.25
0 8 -2 1.03 0.09
0 8 2 1.22 0.1
0 8 2 1.19 0.09
0 8 -2 1.01 0.08
0 8 2 1.02 0.09
0 8 -2 1.06 0.09
0 8 -2 1.1 0.07
0 8 -2 1.35 0.08
0 8 -2 1.2 0.08
0 -8 -2 1.07 0.1
0 -8 2 1.23 0.1
0 -8 2 1.14 0.09
0 -8 -2 1.18 0.1
0 8 3 0.04 0.03
0 8 3 0.09 0.03
0 8 3 0.07 0.03
0 8 -3 0.07 0.02
0 8 -3 0.03 0.02
0 8 3 0.11 0.04
0 8 -3 0.02 0.02
0 8 -3 0.09 0.03
0 8 -3 0.03 0.02
0 8 -3 0.11 0.03
0 -8 -3 0.07 0.04
0 -8 3 0.07 0.03
0 -8 -3 0.09 0.03
0 -8 3 0.07 0.03
0 8 -4 9.13 0.4
0 8 -4 9 0.4
0 8 4 9 0.43
0 8 4 9.08 0.43
0 8 4 9.64 0.41
0 8 -4 8.39 0.42
0 8 -4 8.74 0.4
0 8 -4 8.43 0.4
0 8 4 9.12 0.42
0 8 -4 8.54 0.41
0 -8 4 9.02 0.42
0 -8 -4 9.24 0.44
0 -8 4 9.54 0.42
0 -8 -4 8.52 0.43
0 8 -5 4.51 0.24
0 8 -5 4.64 0.23
0 8 -5 4.61 0.23
0 8 5 4.91 0.24
0 8 5 4.75 0.26
0 8 -5 4 0.24
0 8 5 5.06 0.26
0 8 5 4.87 0.26
0 8 -5 4.49 0.25
0 8 -5 4.79 0.23
0 -8 5 5.32 0.25
0 -8 5 4.84 0.24
0 -8 -5 4.57 0.27
0 -8 -5 5.01 0.27
0 8 -6 0.27 0.05
0 8 -6 0.22 0.04
0 8 6 0.26 0.04
0 8 -6 0.23 0.04
0 8 -6 0.2 0.04
0 8 -6 0.3 0.05
0 8 6 0.31 0.06
0 8 6 0.28 0.06
0 8 6 0.22 0.05
0 -8 -6 0.17 0.05
0 -8 -6 0.33 0.07
0 -8 6 0.27 0.05
0 8 7 18.4 0.75
0 8 -7 16.97 0.76
0 8 -7 17.14 0.75
0 8 7 18.07 0.79
0 8 -7 17.01 0.77
0 8 7 18.12 0.79
0 8 -7 16.39 0.74
0 -8 -7 17.14 0.8
0 -8 7 17.54 0.75
0 -8 7 17.3 0.76
0 8 -8 5.57 0.28
0 8 8 5.45 0.26
0 8 -8 5.13 0.27
0 8 8 5.06 0.3
0 8 -8 5.15 0.27
0 8 8 5.67 0.3
0 8 8 5.43 0.3
0 8 -8 5.08 0.25
0 8 -8 5.27 0.28
0 -8 -8 5.01 0.32
0 -8 -8 5.21 0.3
0 -8 8 5.26 0.26
0 -8 8 5.52 0.33
0 8 9 -0.02 0.03
0 8 -9 0.07 0.03
0 8 -9 0.08 0.04
0 8 9 0.04 0.02
0 8 9 0.03 0.04
0 8 -9 0.01 0.02
0 8 -9 0.06 0.03
0 8 -9 0.03 0.03
0 -8 -9 -0.02 0.03
0 -8 -9 0 0.04
0 -8 9 0.01 0.02
0 8 -10 3.27 0.18
0 8 -10 3.13 0.19
0 8 -10 3.11 0.19
0 8 10 3.36 0.22
0 8 -10 3.17 0.2
0 8 10 3.18 0.18
0 8 10 3.05 0.22
0 8 -10 3.44 0.19
0 -8 -10 3.08 0.22
0 -8 10 3 0.17
0 -8 -10 3 0.23
0 -8 -10 3.45 0.23
0 8 11 15.75 0.72
0 8 11 14.38 0.65
0 8 -11 14.88 0.66
0 8 -11 13.46 0.66
0 8 -11 13.04 0.64
0 8 -11 15.77 0.68
0 8 -11 14.17 0.67
0 8 11 14.13 0.7
0 -8 -11 16.14 0.75
0 -8 -11 14.9 0.71
0 -8 -11 15.39 0.7
0 8 12 10.45 0.55
0 8 -12 10.67 0.51
0 8 -12 9.69 0.48
0 8 -12 10.15 0.5
0 8 12 10.85 0.54
0 -8 -12 11.36 0.54
0 -8 -12 11.51 0.62
0 8 -13 5.03 0.29
0 8 13 5.43 0.33
0 8 -13 5.62 0.29
0 8 -13 5.02 0.27
0 8 -13 4.48 0.28
0 8 -13 5.29 0.3
0 -8 -13 5.39 0.32
0 -8 -13 4.81 0.32
0 -8 -13 5.09 0.35
0 8 -14 0.22 0.05
0 8 14 0.18 0.08
0 8 -14 0.25 0.06
0 8 -15 1.21 0.15
0 -8 -15 0.95 0.14
0 9 0 0.01 0.02
0 9 0 0.08 0.03
0 9 0 0.02 0.02
0 9 0 0.02 0.03
0 -9 0 0.01 0.03
0 -9 0 0.02 0.03
0 9 -1 26.26 1.18
0 9 1 28.14 1.19
0 9 -1 28.56 1.19
0 9 1 29.07 1.22
0 9 1 28.34 1.2
0 9 -1 28.4 1.19
0 9 -1 27.92 1.21
0 9 -1 27.72 1.17
0 -9 -1 29.34 1.21
0 -9 -1 28.07 1.22
0 -9 1 28.78 1.21
0 -9 1 28.64 1.21
0 9 -2 6.22 0.32
0 9 2 6.59 0.31
0 9 2 6.56 0.32
0 9 -2 5.87 0.3
0 9 -2 6.23 0.3
0 9 2 6.67 0.33
0 9 -2 6.54 0.3
0 9 -2 5.88 0.29
0 -9 2 6.56 0.32
0 -9 2 6.33 0.32
0 -9 -2 6.25 0.33
0 -9 -2 5.95 0.33
0 9 3 11.08 0.5
0 9 -3 9.72 0.46
0 9 -3 9.96 0.5
0 9 3 11.29 0.51
0 9 -3 10.71 0.48
0 9 -3 10.49 0.48
0 9 3 10.76 0.49
0 9 3 11.31 0.49
0 9 -3 10.42 0.48
0 -9 -3 10.5 0.51
0 -9 -3 10.16 0.51
0 -9 3 11.54 0.5
0 -9 3 11.21 0.5
0 9 -4 23.08 1.06
0 9 4 26.64 1.05
0 9 4 26.49 1.08
0 9 -4 23.01 1.03
0 9 -4 21.91 1.03
0 9 4 25.77 1.07
0 9 4 25.73 1.17
0 9 -4 23.69 1.04
0 -9 -4 25.42 1.09
0 -9 -4 22.79 1.08
0 -9 4 26.27 1.06
0 -9 4 25.48 1.06
0 9 5 3.3 0.21
0 9 -5 3.34 0.18
0 9 -5 3.27 0.18
0 9 -5 3.45 0.2
0 9 5 3.52 0.21
0 9 5 3.49 0.19
0 9 5 3.5 0.22
0 9 -5 3.09 0.18
0 -9 5 3.47 0.19
0 -9 -5 3.57 0.23
0 -9 -5 3.71 0.25
0 -9 5 3.58 0.2
0 9 -6 1.28 0.09
0 9 6 1.27 0.12
0 9 -6 1.45 0.11
0 9 -6 1.15 0.09
0 9 6 1.34 0.12
0 9 6 1.47 0.13
0 9 -6 1.36 0.1
0 9 -6 1.26 0.1
0 9 6 1.43 0.1
0 -9 6 1.46 0.11
0 -9 -6 1.33 0.12
0 -9 6 1.41 0.11
0 -9 -6 1.39 0.15
0 9 -7 3.03 0.18
0 9 7 3.2 0.22
0 9 7 3.82 0.31
0 9 -7 3.18 0.18
0 9 7 3.47 0.18
0 9 -7 2.99 0.19
0 9 7 3.55 0.22
0 9 -7 3.1 0.18
0 -9 -7 2.87 0.21
0 -9 7 3.19 0.19
0 -9 -7 3.3 0.22
0 -9 7 3.36 0.19
0 9 8 0.15 0.04
0 9 8 0.1 0.05
0 9 -8 0.14 0.04
0 9 -8 0.1 0.03
0 9 -8 0.13 0.04
0 9 -8 0.02 0.03
0 9 8 0.04 0.04
0 -9 -8 0.09 0.05
0 -9 -8 0.01 0.05
0 -9 8 0.04 0.03
0 9 9 2.2 0.14
0 9 -9 2.09 0.13
0 9 -9 1.88 0.14
0 9 -9 2.1 0.15
0 9 9 2.11 0.17
0 9 9 2.04 0.18
0 9 -9 2.1 0.14
0 9 9 1.98 0.17
0 -9 -9 2.37 0.18
0 -9 -9 1.86 0.18
0 -9 9 2.17 0.13
0 9 -10 22.32 1.01
0 9 -10 21.25 0.98
0 9 -10 24.85 1.02
0 9 -10 23.67 1
0 9 10 22.68 1.05
0 9 10 23.11 0.99
0 9 10 22.7 1.04
0 9 -10 22.11 1
0 -9 -10 24.2 1.08
0 -9 -10 23.12 1.05
0 -9 -10 24.38 1.04
0 9 -11 2.83 0.21
0 9 -11 2.92 0.18
0 9 11 2.98 0.22
0 9 -11 2.68 0.17
0 9 11 2.99 0.21
0 9 -11 2.5 0.19
0 9 -11 3.05 0.19
0 -9 -11 2.73 0.2
0 -9 -11 2.78 0.22
0 9 -12 7.62 0.39
0 9 -12 6.77 0.37
0 9 -12 7.09 0.37
0 9 -12 7.58 0.37
0 9 12 6.5 0.41
0 9 -12 7.3 0.35
0 -9 -12 7.59 0.4
0 -9 -12 7.41 0.42
0 -9 -12 7.58 0.45
0 9 -13 1.23 0.1
0 9 -13 1.29 0.19
0 9 13 1.15 0.16
0 -9 -13 1.08 0.16
0 -9 -14 0.15 0.08
0 10 0 23.01 0.98
0 10 0 20.92 0.96
0 10 0 22.83 1.01
0 10 0 23.2 0.98
0 -10 0 22.6 1
0 -10 0 24.25 1
0 10 -1 1.98 0.12
0 10 1 2.12 0.16
0 10 1 2.22 0.15
0 10 1 2.16 0.14
0 10 -1 2.17 0.14
0 -10 1 2.2 0.15
0 -10 -1 2.45 0.19
0 -10 -1 2.23 0.16
0 -10 1 2.11 0.15
0 10 2 0.37 0.06
0 10 -2 0.3 0.05
0 10 2 0.31 0.06
0 10 2 0.28 0.06
0 10 -2 0.26 0.06
0 10 -2 0.32 0.05
0 10 -2 0.3 0.05
0 10 -2 0.32 0.06
0 -10 -2 0.43 0.08
0 -10 2 0.38 0.06
0 -10 -2 0.35 0.06
0 -10 2 0.33 0.06
0 10 3 0.13 0.05
0 10 -3 0.09 0.03
0 10 -3 0.06 0.03
0 10 -3 0.05 0.03
0 10 3 0.09 0.03
0 10 3 0.13 0.06
0 10 3 0.04 0.04
0 10 -3 0.03 0.03
0 10 -3 0.04 0.02
0 -10 -3 0.14 0.05
0 -10 3 0.15 0.05
0 -10 -3 0.12 0.04
0 -10 3 0.12 0.04
0 10 -4 6.59 0.33
0 10 4 7.06 0.39
0 10 -4 6.72 0.34
0 10 4 7.79 0.38
0 10 -4 7.08 0.34
0 10 4 6.6 0.36
0 10 -4 6.74 0.32
0 10 -4 7.01 0.36
0 10 4 7.58 0.35
0 -10 4 7.2 0.35
0 -10 4 7.2 0.35
0 -10 -4 6.86 0.37
0 10 5 0.67 0.07
0 10 -5 0.67 0.08
0 10 5 0.69 0.09
0 10 -5 0.61 0.07
0 10 5 0.65 0.09
0 10 -5 0.56 0.07
0 10 5 0.59 0.09
0 10 -5 0.63 0.07
0 -10 5 0.75 0.08
0 -10 -5 0.62 0.1
0 -10 -5 0.72 0.1
0 -10 5 0.68 0.08
0 10 6 4.46 0.27
0 10 6 4.52 0.23
0 10 -6 4.19 0.22
0 10 -6 4.53 0.25
0 10 -6 4.4 0.23
0 10 -6 3.89 0.23
0 10 6 4.4 0.26
0 10 6 3.76 0.26
0 10 -6 4.15 0.22
0 -10 6 4.43 0.24
0 -10 -6 3.96 0.27
0 -10 -6 4.24 0.27
0 -10 6 4.58 0.24
0 10 7 2.52 0.16
0 10 -7 2.4 0.15
0 10 -7 2.18 0.15
0 10 -7 2.7 0.18
0 10 -7 3.04 0.17
0 10 7 2.43 0.19
0 10 -7 2.54 0.15
0 10 7 2.8 0.2
0 10 7 2.46 0.19
0 -10 7 2.6 0.17
0 -10 -7 2.86 0.21
0 -10 -7 2.25 0.19
0 -10 7 2.54 0.16
0 10 -8 0.38 0.06
0 10 8 0.3 0.05
0 10 8 0.31 0.08
0 10 -8 0.38 0.06
0 10 -8 0.35 0.05
0 10 -8 0.4 0.07
0 10 -8 0.42 0.07
0 10 8 0.46 0.09
0 -10 8 0.48 0.07
0 -10 -8 0.35 0.08
0 -10 8 0.32 0.06
0 -10 -8 0.49 0.09
0 10 -9 0.85 0.08
0 10 -9 1.07 0.16
0 10 9 0.94 0.13
0 10 9 0.88 0.11
0 10 -9 0.89 0.09
0 10 9 0.77 0.09
0 10 -9 0.65 0.11
0 -10 -9 0.83 0.13
0 -10 -9 1.08 0.22
0 10 -10 2.49 0.16
0 10 10 2.77 0.21
0 10 10 2.72 0.22
0 10 -10 2.94 0.18
0 10 -10 2.93 0.19
0 10 10 2.72 0.21
0 10 -10 3.07 0.2
0 -10 -10 2.56 0.2
0 -10 -10 2.92 0.23
0 -10 -10 2.74 0.21
0 10 -11 0.05 0.03
0 10 -11 0.02 0.03
0 10 11 0.14 0.1
0 10 11 0.11 0.07
0 -10 -11 -0.05 0.05
0 -10 -11 0 0.07
0 10 -12 1.33 0.11
0 10 12 1.28 0.16
0 -10 -13 2.37 0.21
0 11 0 -0.03 0.02
0 11 0 0 0.03
0 11 0 0.02 0.03
0 -11 0 0 0.04
0 -11 0 0.06 0.04
0 11 1 -0.01 0.03
0 11 1 0.06 0.04
0 11 -1 0.05 0.03
0 11 1 0 0.03
0 11 -1 -0.01 0.03
0 11 -1 -0.03 0.02
0 -11 1 0.08 0.04
0 -11 1 -0.07 0.03
0 -11 -1 0.07 0.04
0 11 2 1.81 0.13
0 11 -2 1.55 0.12
0 11 2 1.59 0.13
0 11 -2 1.49 0.13
0 11 2 1.85 0.14
0 11 -2 1.51 0.11
0 11 -2 1.5 0.12
0 11 2 1.79 0.15
0 11 -2 1.5 0.12
0 -11 2 1.79 0.14
0 -11 -2 1.66 0.15
0 -11 2 1.86 0.14
0 -11 -2 1.53 0.14
0 11 -3 5.3 0.27
0 11 3 5.35 0.31
0 11 3 5.53 0.29
0 11 -3 4.61 0.25
0 11 -3 4.68 0.27
0 11 -3 5.46 0.3
0 11 3 5.64 0.28
0 11 -3 4.96 0.27
0 11 3 4.95 0.29
0 -11 -3 5.01 0.3
0 -11 3 5.7 0.3
0 -11 -3 5.65 0.31
0 -11 3 5.5 0.29
0 11 -4 6.67 0.32
0 11 -4 7.27 0.34
0 11 4 7.07 0.36
0 11 -4 7.37 0.37
0 11 4 6.32 0.36
0 11 -4 6.91 0.34
0 11 4 6.92 0.38
0 11 -4 6.01 0.33
0 11 4 7.07 0.34
0 -11 4 6.51 0.35
0 -11 -4 6.98 0.38
0 -11 -4 6.78 0.38
0 11 5 0.01 0.03
0 11 -5 0.04 0.03
0 11 -5 0.06 0.03
0 11 5 0 0.04
0 11 5 0 0.04
0 11 5 0.05 0.04
0 11 -5 -0.02 0.03
0 11 -5 0.05 0.03
0 11 -5 0 0.02
0 -11 5 0.01 0.05
0 -11 5 0 0.04
0 -11 -5 0.13 0.05
0 -11 -5 0.01 0.04
0 11 -6 1.91 0.13
0 11 -6 2.38 0.16
0 11 -6 2.63 0.2
0 11 6 2.41 0.18
0 11 -6 2.12 0.14
0 11 6 2.3 0.2
0 11 6 2.31 0.15
0 11 -6 2.37 0.17
0 11 6 2.16 0.18
0 -11 -6 2.18 0.18
0 -11 -6 2.46 0.2
0 -11 6 2.1 0.15
0 -11 6 2.3 0.15
0 11 7 1 0.12
0 11 -7 0.87 0.11
0 11 -7 0.8 0.08
0 11 -7 0.88 0.09
0 11 -7 0.89 0.09
0 11 7 0.94 0.12
0 11 7 1.11 0.1
0 11 7 1.1 0.13
0 -11 7 0.91 0.09
0 -11 7 0.85 0.1
0 -11 -7 1.07 0.13
0 -11 -7 1.18 0.15
0 11 8 0.11 0.05
0 11 8 0.13 0.06
0 11 -8 0.18 0.05
0 11 -8 0.05 0.04
0 11 8 0.02 0.04
0 11 -8 0.09 0.04
0 11 -8 0 0.06
0 11 8 0.08 0.06
0 -11 -8 0.15 0.07
0 -11 -8 0.05 0.06
0 11 -9 -0.03 0.03
0 11 9 -0.05 0.05
0 11 9 0.18 0.09
0 11 -9 0.05 0.04
0 -11 -9 0.01 0.05
0 11 -10 6.55 0.35
0 11 10 6.86 0.4
0 11 -10 6.43 0.33
0 11 10 6.77 0.4
0 -11 -10 6.67 0.38
0 -11 -11 0 0.07
0 12 0 4.25 0.26
0 12 0 4.08 0.24
0 12 0 4.02 0.27
0 -12 0 3.92 0.25
0 -12 0 4.33 0.26
0 12 1 5.97 0.34
0 12 1 6.13 0.34
0 12 -1 6.03 0.32
0 12 -1 6.33 0.33
0 12 1 6.31 0.36
0 12 -1 6.6 0.36
0 12 1 6.64 0.33
0 -12 1 6.05 0.34
0 -12 -1 6.11 0.35
0 -12 -1 6.1 0.35
0 -12 1 6.28 0.35
0 12 2 2.49 0.19
0 12 -2 2.43 0.17
0 12 -2 2.31 0.16
0 12 -2 2.53 0.19
0 12 2 2.25 0.17
0 12 2 2.47 0.17
0 12 -2 2.2 0.14
0 12 2 2.35 0.18
0 -12 -2 2.33 0.19
0 -12 -2 2.24 0.18
0 -12 2 2.62 0.18
0 -12 2 2.19 0.17
0 12 3 -0.03 0.03
0 12 3 0.08 0.05
0 12 -3 0.1 0.04
0 12 3 0.05 0.04
0 12 3 0.05 0.04
0 12 -3 0.05 0.03
0 12 -3 0.01 0.03
0 -12 -3 0.12 0.06
0 -12 3 0.1 0.05
0 -12 -3 0.03 0.05
0 -12 3 0.11 0.05
0 12 -4 2.45 0.19
0 12 4 2.43 0.18
0 12 4 2.51 0.19
0 12 4 2.33 0.17
0 12 -4 2.33 0.17
0 12 -4 2.42 0.15
0 12 -4 2.06 0.21
0 12 -4 2.33 0.16
0 12 4 2.34 0.19
0 -12 4 2.38 0.17
0 -12 4 2.41 0.17
0 -12 -4 2.63 0.21
0 12 5 0.16 0.06
0 12 -5 0.16 0.05
0 12 5 0.15 0.06
0 12 5 0.19 0.05
0 12 -5 0.22 0.05
0 12 5 0.21 0.06
0 12 -5 0.25 0.06
0 12 -5 0.17 0.04
0 12 -5 0.16 0.05
0 -12 -5 0.18 0.07
0 -12 -5 0.06 0.06
0 -12 5 0.28 0.06
0 -12 5 0.22 0.06
0 12 6 1.45 0.15
0 12 6 1.39 0.12
0 12 -6 1.31 0.14
0 12 -6 1.29 0.11
0 12 6 1.29 0.23
0 12 -6 1.35 0.11
0 12 -6 1.48 0.12
0 -12 -6 1.33 0.15
0 -12 -6 1.13 0.16
0 12 -7 5.58 0.29
0 12 -7 6.34 0.31
0 12 7 5.32 0.35
0 12 7 5.77 0.31
0 12 7 6.11 0.36
0 -12 -7 6.23 0.38
0 12 -8 0.02 0.03
0 12 8 -0.02 0.05
0 12 9 0.11 0.08
0 13 0 0.05 0.05
0 13 0 0.01 0.04
0 -13 0 0.03 0.06
0 -13 0 0.04 0.05
0 13 1 3.41 0.23
0 13 -1 3.27 0.24
0 13 1 3.63 0.25
0 13 1 3.09 0.22
0 13 -1 3.69 0.22
0 -13 -1 3.36 0.23
0 -13 -1 3.56 0.25
0 -13 1 3.36 0.25
0 -13 1 3.32 0.24
0 13 2 2.77 0.22
0 13 2 2.82 0.2
0 13 -2 2.91 0.19
0 13 2 2.88 0.2
0 -13 2 2.63 0.2
0 -13 2 2.91 0.21
0 -13 -2 2.78 0.21
0 13 3 4.26 0.27
0 13 3 4.42 0.26
0 13 3 4.27 0.29
0 13 -3 3.98 0.28
0 -13 -3 3.9 0.27
0 -13 3 4.52 0.28
0 -13 3 3.93 0.25
0 -13 -3 4.11 0.28
0 13 -4 1.58 0.12
0 13 4 1.68 0.17
0 13 4 1.7 0.14
0 13 4 1.82 0.17
0 -13 -4 1.86 0.18
0 13 -5 4.43 0.23
0 13 5 4.13 0.25
0 13 5 3.91 0.28
0 13 6 2.79 0.28
0 13 6 3.04 0.21
1 0 -18 0.49 0.09
1 0 -17 -0.01 0.04
1 0 -17 0.04 0.04
1 0 -17 -0.02 0.05
1 0 -17 -0.03 0.05
1 0 -16 5.83 0.34
1 0 -16 6.24 0.37
1 0 -16 6.96 0.38
1 0 -15 0.02 0.03
1 0 -15 0.01 0.04
1 0 -15 -0.03 0.03
1 0 -14 1.26 0.13
1 0 -14 1.18 0.11
1 0 -14 1.19 0.12
1 0 -13 -0.01 0.03
-1 0 13 0.04 0.03
1 0 -13 0 0.02
-1 0 13 0.02 0.02
1 0 -13 0.04 0.03
1 0 -12 2.76 0.19
-1 0 12 2.83 0.17
1 0 -12 2.84 0.18
1 0 -12 2.94 0.19
1 0 -12 2.7 0.17
-1 0 12 2.98 0.16
1 0 -11 0.01 0.02
1 0 -11 -0.01 0.02
-1 0 11 -0.03 0.02
-1 0 11 -0.01 0.01
1 0 -11 0 0.02
1 0 -11 0.01 0.03
1 0 -10 63.68 2.83
-1 0 10 69.61 2.81
-1 0 10 71.04 2.8
1 0 -10 72.04 2.84
1 0 -10 72.48 2.81
1 0 -10 62.3 2.81
-1 0 9 0 0.02
1 0 -9 -0.01 0.01
1 0 -9 0.02 0.01
-1 0 9 0.02 0.01
1 0 -9 -0.01 0.02
-1 0 8 0.09 0.02
1 0 -8 0.05 0.02
1 0 -8 0.11 0.03
1 0 -8 0.06 0.03
1 0 -8 0.09 0.02
-1 0 8 0.11 0.02
1 0 -8 0.11 0.03
-1 0 8 0.08 0.02
-1 0 7 -0.01 0.2
1 0 -7 0 0.01
-1 0 7 -0.23 0.24
1 0 -7 0.14 0.26
-1 0 7 -0.01 0.01
1 0 -7 0 0.01
-1 0 7 -0.41 0.23
1 0 -7 0.01 0.01
-1 0 7 0.01 0.01
1 0 -7 -0.12 0.24
-1 0 7 0.22 0.25
-1 0 7 0 0.01
1 0 -7 -0.01 0.01
1 0 -7 0 0.01
1 0 -7 0.13 0.26
1 0 -7 0.24 0.24
-1 0 7 -0.23 0.23
1 0 -7 -0.23 0.21
1 0 -6 94.47 3.82
1 0 -6 94.5 4.23
1 0 -6 91.39 3.83
-1 0 6 99.37 3.83
1 0 -6 95.54 4.18
1 0 -6 88.95 3.84
-1 0 6 89.9 4.44
1 0 -6 93.67 4.24
-1 0 6 100.74 4.22
1 0 -6 90.02 3.84
-1 0 6 95.23 3.82
1 0 -6 89.29 4.22
-1 0 6 96.2 4.18
-1 0 6 101.36 4.12
1 0 -6 96.79 4.18
-1 0 5 -0.1 0.16
-1 0 5 0.12 0.17
1 0 -5 0.09 0.15
1 0 -5 0.03 0.01
-1 0 5 0.06 0.18
1 0 -5 0.05 0.01
1 0 -5 0.19 0.16
1 0 -5 0.02 0.01
1 0 -5 0.02 0.17
-1 0 5 -0.12 0.13
1 0 -5 -0.12 0.14
-1 0 5 -0.04 0.15
1 0 -5 0 0.01
1 0 -5 -0.17 0.13
-1 0 4 164.09 6.98
1 0 -4 171.79 6.96
-1 0 4 166.06 7.01
1 0 -4 161.19 6.92
1 0 -4 170.15 6.94
1 0 -4 164.15 6.98
1 0 -4 174.05 7
-1 0 4 162.97 6.89
-1 0 4 163.48 6.95
1 0 -3 -0.04 0.08
-1 0 3 -0.11 0.08
1 0 -3 0.01 0.01
-1 0 3 0.01 0.01
-1 0 3 0.01 0.01
1 0 -3 0.03 0.01
1 0 -3 0.08 0.09
-1 0 3 0 0.01
1 0 -3 -0.02 0.08
1 0 -3 -0.03 0.09
-1 0 3 -0.01 0.09
-1 0 3 0.01 0.01
1 0 -3 0.01 0.09
1 0 -3 0.01 0.01
1 0 -3 0 0.01
1 0 -3 -0.01 0.01
-1 0 3 0.07 0.09
-1 0 3 -0.03 0.09
-1 0 3 0.19 0.08
1 0 -2 1.65 0.08
1 0 -2 1.64 0.07
-1 0 2 1.65 0.07
1 0 -2 1.66 0.14
-1 0 2 1.58 0.16
-1 0 2 1.37 0.15
1 0 -2 1.55 0.07
-1 0 2 1.39 0.12
1 0 -2 1.6 0.16
-1 0 2 1.3 0.07
-1 0 2 1.52 0.07
1 0 -2 1.37 0.07
-1 0 2 1.52 0.15
1 0 -2 1.46 0.15
1 0 -2 1.37 0.07
1 0 -2 1.32 0.15
1 0 -2 1.45 0.07
1 0 -1 -0.04 0.02
1 0 -1 0 0.02
1 0 -1 0 0.03
1 0 -1 0.01 0
-1 0 1 0.01 0
-1 0 1 0.04 0.03
-1 0 1 0.03 0.02
-1 0 1 -0.02 0.02
-1 0 1 0.01 0.03
1 0 -1 0 0.02
1 0 1 0 0
-1 0 -1 0 0
-1 0 -1 -0.03 0.05
1 0 1 -0.01 0.04
1 0 1 -0.05 0.05
-1 0 -1 -0.08 0.04
-1 0 -1 0 0
-1 0 -1 0.04 0.05
1 0 1 0 0
1 0 1 0 0
1 0 1 0.01 0
1 0 1 0.02 0.05
1 0 1 0 0
1 0 1 0.03 0.05
1 0 1 -0.02 0.04
-1 0 -1 0 0
-1 0 -1 0.01 0
-1 0 -1 0 0
1 0 1 0.01 0
-1 0 -1 -0.03 0.04
-1 0 -2 170.94 7.07
1 0 2 166.23 7.01
1 0 2 164.27 7.06
1 0 2 178.71 7.07
-1 0 -2 163.9 7.05
1 0 2 174.93 7.07
-1 0 -2 166.02 7.01
-1 0 -2 176.95 7.18
1 0 3 -0.01 0.09
-1 0 -3 -0.01 0.01
1 0 3 0.01 0.01
1 0 3 0.01 0.01
-1 0 -3 0 0.01
-1 0 -3 0.04 0.09
-1 0 -3 0.05 0.09
-1 0 -3 0 0.12
1 0 3 -0.01 0.11
1 0 3 0 0.01
-1 0 -3 -0.01 0.01
-1 0 -3 0.04 0.12
1 0 3 0.03 0.12
-1 0 -3 0 0.01
1 0 3 0 0.01
1 0 3 -0.02 0.12
-1 0 -3 0.14 0.12
1 0 3 0.01 0.01
-1 0 -3 0 0.01
1 0 3 -0.11 0.1
-1 0 -4 124.09 5.15
-1 0 -4 115.81 5.06
-1 0 -4 116.75 5.13
-1 0 -4 118.44 5.15
1 0 4 118.62 5.15
1 0 4 119.11 5.14
1 0 4 116.87 5.07
1 0 4 118.59 5.18
-1 0 -4 122.21 5.18
1 0 5 0 0.01
1 0 5 0 0.01
1 0 5 0 0.01
1 0 5 0.32 0.2
-1 0 -5 0.04 0.2
-1 0 -5 -0.01 0.01
-1 0 -5 0 0.2
-1 0 -5 0 0.01
-1 0 -5 -0.01 0.01
-1 0 -5 0 0.01
-1 0 -5 0.15 0.21
1 0 5 0.19 0.17
-1 0 -5 0.16 0.17
1 0 5 0.01 0.18
1 0 5 0 0.01
1 0 5 -0.1 0.18
1 0 5 0.01 0.01
-1 0 -5 -0.09 0.16
-1 0 -5 0 0.01
1 0 5 -0.42 0.18
-1 0 -6 5.73 0.58
-1 0 -6 7.79 0.69
-1 0 -6 6.12 0.28
-1 0 -6 5.81 0.28
1 0 6 5.64 0.28
-1 0 -6 5.84 0.29
1 0 6 6.73 0.65
1 0 6 6.03 0.29
1 0 6 6.04 0.63
-1 0 -6 6.19 0.67
-1 0 -6 6.17 0.28
1 0 6 6.32 0.67
-1 0 -6 6.49 0.76
-1 0 -6 6.3 0.28
1 0 6 5.05 0.56
1 0 6 6.2 0.28
-1 0 -6 6.62 0.67
1 0 7 -0.09 0.3
1 0 7 0 0.01
-1 0 -7 0.11 0.28
-1 0 -7 -0.1 0.24
-1 0 -7 -0.24 0.25
-1 0 -7 0.02 0.02
1 0 7 0.06 0.23
1 0 7 0.02 0.02
1 0 7 0.31 0.26
-1 0 -7 -0.13 0.25
-1 0 -7 -0.26 0.28
1 0 7 -0.01 0.01
-1 0 -7 0.02 0.02
1 0 7 0 0.29
-1 0 -7 -0.01 0.01
-1 0 -7 -0.01 0.01
1 0 7 -0.13 0.23
-1 0 -8 148.7 6.55
1 0 8 169.1 6.56
-1 0 -8 163.99 6.58
1 0 8 165.69 6.55
1 0 9 0.02 0.02
-1 0 -9 0.01 0.02
-1 0 -9 -0.02 0.02
-1 0 -9 0.06 0.02
-1 0 -9 0.01 0.02
1 0 9 -0.01 0.01
1 0 10 70.53 2.9
-1 0 -10 67.84 2.9
-1 0 -10 72.39 2.92
1 0 10 70.92 2.9
-1 0 -10 71.55 2.93
1 0 11 0.03 0.02
-1 0 -11 0.02 0.03
-1 0 -11 -0.01 0.02
-1 0 -11 -0.02 0.02
1 0 11 0 0.02
-1 0 -11 -0.01 0.03
-1 0 -12 20.1 0.89
-1 0 -12 17.69 0.87
1 0 12 20.55 0.89
-1 0 -12 21.87 0.91
-1 0 -12 19.54 0.87
1 0 12 19.65 0.87
1 0 13 0.01 0.03
-1 0 -13 0.02 0.03
-1 0 -13 0.07 0.04
-1 0 -14 33.47 1.51
1 0 14 37.23 1.5
-1 0 -14 34.65 1.53
-1 0 -14 35.95 1.55
-1 0 -15 -0.03 0.03
-1 0 -15 0 0.03
-1 0 -15 0.03 0.04
1 0 15 -0.04 0.03
1 0 16 11.17 0.53
-1 0 -16 10.36 0.54
-1 0 -16 11.37 0.56
-1 0 -16 10.87 0.58
-1 0 -16 11.52 0.57
-1 0 -17 0.03 0.05
-1 0 -17 0.08 0.06
-1 0 -17 -0.03 0.04
-1 0 -17 0.12 0.06
1 1 -18 2.32 0.18
1 -1 -18 2.29 0.19
1 1 -17 1.77 0.16
1 1 -17 1.88 0.18
1 1 -17 2.12 0.18
1 1 -17 1.66 0.15
1 -1 -17 1.89 0.18
1 -1 -17 1.67 0.17
1 -1 -17 1.62 0.16
1 1 -16 1.43 0.15
1 1 -16 1.28 0.12
1 1 -16 1.51 0.15
1 1 -16 1.52 0.14
1 -1 -16 1.33 0.15
1 -1 -16 1.34 0.13
1 -1 -16 1.57 0.16
1 1 -15 15.91 0.78
1 1 -15 17.59 0.8
1 1 -15 16.52 0.76
1 1 -15 17.51 0.8
1 -1 -15 15.12 0.79
1 -1 -15 18.44 0.81
1 -1 -15 16.04 0.76
1 1 -14 0.44 0.09
-1 1 14 0.55 0.06
1 1 -14 0.43 0.07
1 1 -14 0.46 0.09
1 1 -14 0.42 0.08
1 -1 -14 0.41 0.07
1 -1 -14 0.57 0.09
1 -1 -14 0.45 0.09
-1 1 13 21.27 0.89
1 1 -13 21.9 0.94
1 1 -13 20.35 0.91
-1 1 13 20.66 0.91
1 -1 -13 20.55 0.98
-1 -1 13 20.73 0.9
1 -1 -13 21.22 0.95
1 -1 -13 19.59 0.91
1 1 -12 -0.02 0.03
-1 1 12 0.01 0.02
1 1 -12 0.03 0.03
1 1 -12 -0.03 0.02
1 1 -12 -0.01 0.02
-1 1 12 0.01 0.02
-1 -1 12 0.02 0.02
-1 -1 12 0.04 0.02
1 -1 -12 0.02 0.02
1 -1 -12 0 0.02
1 -1 -12 0 0.03
1 -1 -12 0 0.02
1 1 -11 7.69 0.38
1 1 -11 7.69 0.36
-1 1 11 7.45 0.34
1 1 -11 6.39 0.35
1 1 -11 7.71 0.38
-1 1 11 7.27 0.35
-1 -1 11 7.3 0.34
1 -1 -11 7.92 0.39
-1 -1 11 7.61 0.35
1 -1 -11 6.47 0.35
1 -1 -11 7.16 0.38
1 -1 -11 8.08 0.37
1 1 -10 0.32 0.06
1 1 -10 0.35 0.05
-1 1 10 0.32 0.04
1 1 -10 0.37 0.05
1 1 -10 0.38 0.07
-1 1 10 0.28 0.04
1 -1 -10 0.37 0.06
-1 -1 10 0.33 0.04
-1 -1 10 0.34 0.05
1 -1 -10 0.32 0.05
1 -1 -10 0.4 0.06
1 -1 -10 0.39 0.06
1 1 -9 7.95 0.38
-1 1 9 8.2 0.37
1 1 -9 7.78 0.36
-1 1 9 8.29 0.39
-1 1 9 7.75 0.35
1 1 -9 7.78 0.36
1 1 -9 7.7 0.38
1 -1 -9 7.49 0.36
-1 -1 9 7.89 0.35
-1 -1 9 8.32 0.37
1 -1 -9 7.62 0.35
1 -1 -9 8.64 0.38
1 1 -8 14.01 0.58
1 1 -8 12.24 0.57
-1 1 8 13.15 0.56
-1 1 8 14.47 0.59
1 1 -8 12.09 0.56
1 1 -8 11.66 0.56
-1 1 8 12.81 0.55
1 -1 -8 12.86 0.56
1 -1 -8 13.39 0.58
1 -1 -8 12.19 0.54
1 -1 -8 12.71 0.56
-1 -1 8 13.15 0.56
1 -1 -8 13.23 0.58
-1 -1 8 12.78 0.55
-1 1 7 1.65 0.09
-1 1 7 1.83 0.11
-1 1 7 2.11 0.36
-1 1 7 1.37 0.37
-1 1 7 1.6 0.35
1 1 -7 1.58 0.1
-1 1 7 1.74 0.1
1 1 -7 0.92 0.29
-1 1 7 1.7 0.1
1 1 -7 1.37 0.37
1 1 -7 1.75 0.43
-1 1 7 2.22 0.44
1 1 -7 1.62 0.11
1 1 -7 1.59 0.11
1 1 -7 2.14 0.42
1 1 -7 1.65 0.1
1 1 -7 1.42 0.34
1 -1 -7 1.7 0.1
1 -1 -7 1.52 0.42
1 -1 -7 1.67 0.11
-1 -1 7 1.53 0.1
-1 -1 7 2.22 0.34
1 -1 -7 1.65 0.11
1 -1 -7 1.71 0.39
-1 -1 7 2.27 0.42
-1 -1 7 1.17 0.36
-1 -1 7 1.96 0.41
1 -1 -7 1.65 0.1
1 -1 -7 1.41 0.36
1 -1 -7 2.03 0.32
1 -1 -7 1.46 0.08
-1 -1 7 1.61 0.39
1 -1 -7 2.26 0.49
-1 1 6 5.69 0.25
1 1 -6 5.42 0.26
1 1 -6 5.52 0.26
-1 1 6 6.07 0.59
1 1 -6 5.48 0.56
-1 1 6 5.97 0.26
1 1 -6 5.62 0.27
-1 1 6 5.7 0.5
-1 1 6 6 0.56
1 1 -6 5.47 0.57
-1 1 6 5.48 0.27
1 1 -6 5.59 0.27
1 1 -6 5.35 0.53
1 1 -6 6.42 0.63
-1 1 6 5.29 0.53
1 1 -6 5.8 0.26
1 1 -6 5.71 0.52
-1 1 6 6.02 0.26
-1 -1 6 5.47 0.27
1 -1 -6 5.65 0.26
-1 -1 6 4.91 0.55
1 -1 -6 5.65 0.26
1 -1 -6 6.08 0.25
1 -1 -6 5.67 0.27
-1 -1 6 5.75 0.58
1 -1 -6 5.32 0.27
1 -1 -6 6.02 0.58
-1 -1 6 5.8 0.25
-1 -1 6 5.82 0.48
1 -1 -6 5.84 0.62
1 -1 -6 5.42 0.59
-1 -1 6 5.7 0.57
1 -1 -6 5.35 0.45
1 1 -5 23.76 1.32
-1 1 5 25.85 1.04
1 1 -5 25.03 1.32
-1 1 5 24.73 1.05
1 1 -5 26.07 1.32
1 1 -5 24.43 1.05
-1 1 5 25.94 1.38
1 1 -5 24.82 1.05
1 1 -5 27.71 1.44
1 1 -5 23.32 1.27
1 1 -5 26.41 1.04
-1 1 5 25.54 1.03
-1 1 5 26.46 1.35
1 1 -5 25.3 1.05
-1 1 5 24.67 1.31
-1 -1 5 24.34 1.06
1 -1 -5 23.4 1.05
1 -1 -5 25.26 1.03
1 -1 -5 24.12 1.36
1 -1 -5 24.92 1.05
1 -1 -5 27.37 1.05
1 -1 -5 24.1 1.2
1 -1 -5 26.33 1.41
-1 -1 5 26.2 1.03
1 -1 -5 26.45 1.05
1 -1 -5 24.15 1.42
1 -1 -5 24.26 1.36
-1 -1 5 25.95 1.35
-1 -1 5 24.64 1.31
-1 -1 5 26.46 1.37
-1 -1 5 25.46 1.23
1 -1 -5 25.34 1.04
-1 -1 5 25.28 1.04
1 1 -4 21.49 0.91
-1 1 4 21.76 0.92
1 1 -4 21.93 0.9
1 1 -4 21.38 0.91
1 1 -4 22.94 1.14
-1 1 4 20.59 1.13
1 1 -4 22.84 1.13
1 1 -4 23.29 1.23
1 1 -4 20.76 0.91
-1 1 4 22.15 0.9
-1 1 4 22.07 1.18
-1 1 4 22.32 0.91
-1 1 4 23.19 0.91
-1 1 4 23.43 1.05
-1 1 4 23.38 0.91
-1 1 4 21.02 1.13
1 1 -4 21.96 1.11
1 1 -4 21.66 1.09
1 1 -4 22.57 0.9
1 -1 -4 19.95 0.91
-1 -1 4 24.01 1.15
-1 -1 4 21.83 1.15
-1 -1 4 21.34 1.12
-1 -1 4 21.95 0.91
1 -1 -4 22.6 1.18
1 -1 -4 22.54 0.89
-1 -1 4 22.12 0.91
1 -1 -4 20.34 1.01
1 -1 -4 22.57 1.25
1 -1 -4 22.83 1.18
-1 -1 4 21.3 1.06
1 -1 -4 19.67 0.91
1 -1 -4 22.14 0.91
1 -1 -4 21.95 1.19
1 -1 -4 22.94 0.91
-1 -1 4 22.78 0.91
-1 -1 4 22.44 0.9
-1 1 3 0.51 0.15
1 1 -3 0.58 0.14
1 1 -3 0.89 0.15
1 1 -3 0.91 0.2
1 1 -3 0.84 0.13
1 1 -3 0.87 0.05
1 1 -3 0.76 0.15
-1 1 3 1.06 0.13
-1 1 3 0.9 0.05
-1 1 3 0.84 0.16
1 1 -3 0.84 0.05
1 1 -3 0.85 0.05
-1 1 3 0.81 0.05
-1 1 3 0.86 0.05
-1 1 3 0.86 0.17
1 1 -3 0.93 0.05
-1 1 3 0.84 0.04
-1 1 3 0.8 0.05
1 -1 -3 0.8 0.1
1 -1 -3 0.93 0.19
-1 -1 3 0.56 0.14
1 -1 -3 0.91 0.19
1 -1 -3 0.83 0.05
-1 -1 3 0.63 0.14
-1 -1 3 0.87 0.05
-1 -1 3 0.83 0.05
1 -1 -3 0.6 0.17
1 -1 -3 0.89 0.05
-1 -1 3 0.83 0.04
-1 -1 3 0.87 0.04
-1 -1 3 0.63 0.11
1 -1 -3 0.74 0.05
-1 -1 3 0.74 0.16
1 -1 -3 0.69 0.18
1 -1 -3 0.84 0.05
1 -1 -3 0.85 0.04
-1 1 2 154.35 6.22
1 1 -2 152.08 6.17
-1 1 2 140.46 6.21
1 1 -2 145.96 6.16
1 1 -2 155.46 6.15
1 1 -2 152.28 6.16
-1 1 2 151.48 6.11
-1 1 2 145 6.23
1 -1 -2 155.02 6.12
-1 -1 2 151.64 6.19
-1 -1 2 163.67 6.12
-1 -1 2 147.3 6.18
-1 -1 2 152.42 6.12
1 -1 -2 149.96 6.23
-1 -1 2 158.67 6.17
1 -1 -2 143.01 6.3
1 -1 -2 150.11 6.29
1 -1 -2 144.49 6.24
1 1 -1 2.61 0.11
-1 1 1 2.67 0.11
1 1 -1 2.44 0.11
1 1 -1 2.57 0.11
1 1 -1 2.31 0.16
1 1 -1 2.45 0.14
-1 1 1 2.29 0.19
1 1 -1 2.58 0.11
-1 1 1 2.79 0.22
-1 1 1 2.66 0.11
-1 1 1 2.42 0.11
-1 1 1 2.59 0.11
1 1 -1 2.54 0.16
1 1 -1 2.6 0.11
1 1 -1 2.7 0.11
-1 -1 1 2.48 0.13
1 -1 -1 2.66 0.11
-1 -1 1 2.59 0.11
1 -1 -1 2.52 0.11
1 -1 -1 2.48 0.21
1 -1 -1 2.74 0.2
1 -1 -1 2.26 0.2
-1 -1 1 2.7 0.11
-1 -1 1 2.4 0.11
1 -1 -1 2.41 0.11
-1 -1 1 2.35 0.18
1 -1 -1 2.6 0.11
1 -1 -1 2.6 0.11
-1 -1 1 2.47 0.11
-1 -1 1 2.57 0.17
1 -1 -1 2.36 0.19
-1 1 0 92.78 3.68
-1 1 0 83.87 3.61
-1 1 0 91.93 3.67
1 1 0 89.23 3.64
-1 1 0 89.74 3.7
1 1 0 87.49 3.62
1 1 0 84.71 3.62
1 1 0 90.12 3.69
-1 1 0 88.55 3.66
1 -1 0 91.24 3.7
1 -1 0 86.75 3.67
-1 -1 0 88.21 3.68
1 -1 0 85.7 3.61
-1 -1 0 89.7 3.7
-1 -1 0 93.72 3.63
1 -1 0 90.45 3.66
1 -1 0 81.94 3.67
-1 -1 0 82.52 3.62
-1 1 -1 42.07 1.57
-1 1 -1 36.87 1.68
-1 1 -1 36.55 1.64
-1 1 -1 42.37 1.72
1 1 1 38.13 1.69
-1 1 -1 41.58 1.73
1 1 1 36.39 1.69
1 1 1 36.51 1.77
1 1 1 38.67 1.75
1 1 1 41.04 1.69
-1 1 -1 34.93 1.85
1 -1 1 38.64 1.57
-1 -1 -1 38.52 1.69
-1 -1 -1 39.37 1.69
1 -1 1 38.32 1.76
-1 -1 -1 36.78 1.69
1 -1 1 37.8 1.69
-1 -1 -1 40.75 1.75
-1 -1 -1 39.32 1.7
1 -1 1 36.7 1.71
-1 1 -2 0.27 0.09
1 1 2 0.37 0.12
1 1 2 0.28 0.02
-1 1 -2 0.06 0.1
-1 1 -2 0.27 0.02
-1 1 -2 0.32 0.03
-1 1 -2 0.25 0.02
-1 1 -2 0.16 0.1
-1 1 -2 0.18 0.08
1 1 2 0.19 0.1
-1 1 -2 0.27 0.12
1 1 2 0.23 0.02
-1 1 -2 0.27 0.02
1 1 2 0.23 0.1
1 1 2 0.26 0.02
-1 1 -2 0.29 0.02
1 1 2 0.36 0.12
-1 1 -2 0.26 0.03
1 -1 2 0.3 0.02
-1 -1 -2 0.25 0.03
1 -1 2 0.33 0.09
-1 -1 -2 0.3 0.02
-1 -1 -2 0.33 0.13
-1 -1 -2 0.21 0.09
-1 -1 -2 0.26 0.02
-1 -1 -2 0.22 0.1
1 -1 2 0.24 0.02
1 -1 2 0.28 0.02
1 -1 2 0.27 0.02
-1 -1 -2 0.24 0.02
-1 -1 -2 0.23 0.11
1 -1 2 0.33 0.1
1 -1 2 0.03 0.13
1 -1 2 0.24 0.03
-1 -1 -2 0.06 0.09
1 -1 2 0.24 0.1
-1 -1 -2 0.26 0.02
-1 -1 -2 0.26 0.02
-1 -1 -2 0.26 0.02
1 -1 2 0.45 0.13
1 1 3 2.69 0.29
1 1 3 2.71 0.12
-1 1 -3 2.7 0.12
1 1 3 2.12 0.3
1 1 3 2.4 0.36
-1 1 -3 2.29 0.27
-1 1 -3 2.44 0.31
-1 1 -3 2.86 0.13
-1 1 -3 2.47 0.13
1 1 3 2.64 0.3
-1 1 -3 2.77 0.35
-1 1 -3 2.59 0.12
1 1 3 2.47 0.13
-1 1 -3 2.13 0.25
-1 1 -3 2.77 0.32
1 1 3 2.42 0.3
1 1 3 2.72 0.12
-1 1 -3 2.37 0.12
1 -1 3 2.38 0.26
-1 -1 -3 2.5 0.34
1 -1 3 2.3 0.33
-1 -1 -3 2.51 0.12
-1 -1 -3 2.58 0.35
1 -1 3 2.72 0.12
-1 -1 -3 2.77 0.12
1 -1 3 2.65 0.29
-1 -1 -3 2.42 0.27
1 -1 3 2.43 0.13
1 -1 3 1.85 0.29
1 -1 3 2.44 0.13
-1 -1 -3 2.87 0.35
-1 -1 -3 2.6 0.12
-1 -1 -3 2.43 0.29
1 -1 3 2.56 0.37
1 -1 3 2.62 0.12
-1 1 -4 1.52 0.08
1 1 4 1.33 0.08
1 1 4 1.19 0.28
1 1 4 1.37 0.27
1 1 4 1.48 0.08
-1 1 -4 1.39 0.08
-1 1 -4 1.93 0.36
1 1 4 1.51 0.31
1 1 4 1 0.24
-1 1 -4 1.22 0.21
1 1 4 1.45 0.08
-1 1 -4 1.49 0.26
-1 1 -4 1.2 0.25
1 1 4 1.44 0.08
1 1 4 1.27 0.09
-1 1 -4 1.4 0.28
1 1 4 1.25 0.24
-1 1 -4 1.26 0.09
-1 1 -4 1.46 0.08
-1 -1 -4 1.55 0.26
-1 -1 -4 1.34 0.08
1 -1 4 1.47 0.08
-1 -1 -4 1.31 0.08
1 -1 4 1.43 0.32
1 -1 4 1.47 0.08
1 -1 4 1.53 0.08
-1 -1 -4 1.95 0.33
-1 -1 -4 1.32 0.08
1 -1 4 1.7 0.26
1 -1 4 1.06 0.27
1 -1 4 1.46 0.3
-1 -1 -4 1.24 0.07
-1 -1 -4 1.08 0.28
-1 -1 -4 1.17 0.25
-1 -1 -4 1.12 0.26
1 -1 4 1.61 0.3
1 -1 4 1.5 0.09
-1 -1 -4 1.57 0.09
-1 -1 -4 1.32 0.09
-1 1 -5 36.67 1.81
1 1 5 35.12 1.44
1 1 5 34.75 1.9
-1 1 -5 36.67 1.45
1 1 5 36.84 1.45
1 1 5 34.9 1.46
-1 1 -5 34.11 1.74
1 1 5 33.13 1.77
-1 1 -5 36.18 1.45
1 1 5 36.08 1.84
-1 1 -5 36.09 1.85
-1 1 -5 34.89 1.44
-1 1 -5 37.22 1.91
-1 1 -5 33.19 1.46
-1 1 -5 34.03 1.81
-1 1 -5 35.62 1.45
1 1 5 36.49 1.81
1 1 5 33.44 1.45
1 1 5 36.4 1.83
1 -1 5 34.2 1.73
-1 -1 -5 32.69 1.87
-1 -1 -5 36.86 1.76
1 -1 5 32.16 1.86
1 -1 5 36.28 1.44
1 -1 5 37.09 1.89
-1 -1 -5 33.21 1.45
-1 -1 -5 38.38 1.83
1 -1 5 34.32 1.83
-1 -1 -5 35.2 1.86
1 -1 5 34.42 1.45
-1 -1 -5 34.92 1.46
-1 -1 -5 36.29 1.93
-1 -1 -5 36.5 1.45
1 -1 5 35.11 1.44
1 -1 5 35.78 1.82
-1 -1 -5 35.5 1.44
-1 -1 -5 33.35 1.45
1 1 6 44.25 1.81
-1 1 -6 45 2.32
1 1 6 43.21 2.26
1 1 6 46.45 2.24
-1 1 -6 45.89 1.81
1 1 6 44.09 2.45
1 1 6 42.53 2.33
1 1 6 47.2 1.83
-1 1 -6 44.93 2.17
-1 1 -6 40.69 1.82
-1 1 -6 45.64 1.81
-1 1 -6 43.19 2.28
-1 1 -6 47.28 2.27
-1 1 -6 40.75 2.21
1 -1 6 45.78 2.29
-1 -1 -6 42.21 1.83
-1 -1 -6 43.48 1.81
-1 -1 -6 43.08 1.81
-1 -1 -6 43.43 2.15
-1 -1 -6 43.25 2.23
1 -1 6 44.37 2.3
-1 -1 -6 46.94 2.37
1 -1 6 42.78 1.81
-1 -1 -6 41.14 2.27
1 -1 6 43.5 2.33
-1 -1 -6 47.27 2.39
1 -1 6 43.78 1.81
-1 -1 -6 42.21 1.8
1 -1 6 47.79 2.19
1 -1 6 45.66 2.26
-1 -1 -6 43.71 1.82
-1 1 -7 10.7 0.91
1 1 7 10.87 0.89
-1 1 -7 9.67 0.92
1 1 7 11.42 0.51
-1 1 -7 11.63 0.51
1 1 7 11.28 0.9
-1 1 -7 11.78 0.5
-1 1 -7 11.08 0.49
1 1 7 10.95 0.48
-1 1 -7 12.09 0.94
1 1 7 11.48 0.49
-1 1 -7 11.23 0.85
1 1 7 10.92 0.99
1 1 7 10.6 0.9
-1 1 -7 10.69 0.99
1 1 7 11.55 0.93
-1 1 -7 10.58 0.48
-1 -1 -7 9.94 0.93
1 -1 7 11.83 0.98
-1 -1 -7 11.04 0.93
1 -1 7 12.73 1.03
-1 -1 -7 10.93 0.85
1 -1 7 10.66 0.49
-1 -1 -7 11.29 0.51
-1 -1 -7 11.91 1.02
1 -1 7 11.14 0.92
-1 -1 -7 9.9 0.93
1 -1 7 11.4 0.49
-1 -1 -7 10.11 0.49
-1 -1 -7 12.21 0.5
-1 -1 -7 10.44 0.49
1 -1 7 11.02 0.86
1 1 8 10.32 0.47
1 1 8 10.7 0.46
1 1 8 11.28 0.49
-1 1 -8 10.92 0.48
-1 1 -8 9.2 0.46
-1 1 -8 11.26 0.49
-1 1 -8 10.57 0.47
1 -1 8 10.14 0.47
-1 -1 -8 10.94 0.48
1 -1 8 10.17 0.46
-1 -1 -8 10.1 0.49
-1 -1 -8 10.54 0.47
1 1 9 12.07 0.52
1 1 9 11.95 0.58
-1 1 -9 11.87 0.53
-1 1 -9 12.15 0.54
-1 1 -9 11.56 0.52
-1 1 -9 10.59 0.52
1 1 9 12.3 0.52
-1 -1 -9 11.33 0.52
1 -1 9 11.91 0.52
-1 -1 -9 10.23 0.52
-1 -1 -9 11.18 0.54
-1 -1 -9 12.41 0.53
1 -1 9 11.65 0.52
1 1 10 7.17 0.33
1 1 10 7.07 0.33
1 1 10 6.78 0.35
-1 1 -10 6.89 0.33
-1 1 -10 6.87 0.34
-1 1 -10 6.54 0.35
-1 1 -10 6.52 0.33
1 -1 10 6.78 0.32
-1 -1 -10 6.85 0.34
1 -1 10 7.48 0.34
-1 -1 -10 5.97 0.32
-1 -1 -10 6.48 0.35
-1 -1 -10 6.88 0.33
1 1 11 18.58 0.76
-1 1 -11 16.95 0.78
1 1 11 16.5 0.79
-1 1 -11 17.14 0.79
-1 1 -11 18.5 0.77
1 1 11 18.18 0.77
1 -1 11 17.5 0.76
-1 -1 -11 16.57 0.77
-1 -1 -11 15.28 0.76
-1 -1 -11 18.32 0.8
-1 -1 -11 16.25 0.77
1 -1 11 18.96 0.77
-1 1 -12 1.31 0.11
-1 1 -12 1.19 0.11
-1 1 -12 1.54 0.13
1 1 12 1.4 0.1
-1 1 -12 1.3 0.11
1 1 12 1.43 0.13
-1 -1 -12 1.23 0.11
1 -1 12 1.38 0.11
-1 -1 -12 1.23 0.11
-1 -1 -12 1.5 0.14
1 -1 12 1.2 0.1
1 1 13 12.63 0.62
1 1 13 12.96 0.6
-1 1 -13 12.99 0.6
-1 1 -13 13.26 0.66
1 -1 13 13.81 0.61
-1 -1 -13 12.93 0.62
-1 -1 -13 12.44 0.61
-1 -1 -13 13.82 0.7
1 -1 13 13.35 0.6
1 1 14 1.57 0.13
1 1 14 1.8 0.13
-1 1 -14 1.48 0.14
-1 1 -14 1.66 0.14
-1 1 -14 1.64 0.14
-1 1 -14 1.85 0.16
-1 -1 -14 1.49 0.13
1 -1 14 1.66 0.13
-1 -1 -14 1.41 0.14
-1 -1 -14 1.38 0.15
-1 1 -15 5.97 0.35
-1 1 -15 6.59 0.35
1 1 15 5.98 0.31
-1 1 -15 5.75 0.32
-1 1 -15 6.46 0.35
-1 -1 -15 5.78 0.34
-1 -1 -15 5.93 0.33
1 -1 15 5.81 0.32
-1 -1 -15 5.58 0.36
-1 1 -16 0.98 0.12
-1 1 -16 0.76 0.11
1 1 16 0.95 0.1
-1 1 -16 0.84 0.13
-1 1 -16 0.85 0.12
1 -1 16 0.86 0.1
-1 -1 -16 0.82 0.14
-1 -1 -16 0.75 0.11
-1 -1 -16 0.84 0.12
-1 1 -17 2.19 0.19
-1 1 -17 1.95 0.19
-1 1 -17 2.16 0.18
-1 -1 -17 2.12 0.18
-1 -1 -17 2.01 0.19
-1 -1 -17 1.73 0.16
1 2 -18 0.44 0.08
1 2 -17 25.37 1.12
1 2 -17 23.46 1.1
1 2 -17 22.73 1.08
1 2 -17 25.77 1.13
1 -2 -17 24.25 1.14
1 -2 -17 23.11 1.25
1 -2 -17 26.25 1.14
1 2 -16 1.09 0.12
1 2 -16 1.13 0.11
1 2 -16 1.38 0.24
1 2 -16 0.96 0.15
1 -2 -16 0.97 0.12
1 -2 -16 1.27 0.14
1 -2 -16 1.37 0.15
1 2 -15 0.45 0.07
1 2 -15 0.31 0.07
1 2 -15 0.39 0.09
1 2 -15 0.39 0.08
1 -2 -15 0.5 0.09
1 -2 -15 0.4 0.09
1 -2 -15 0.36 0.08
1 2 -14 8.02 0.4
1 2 -14 7.89 0.41
-1 2 14 7.85 0.36
1 2 -14 7.35 0.38
1 2 -14 7.9 0.41
1 -2 -14 7.46 0.4
1 -2 -14 8.02 0.43
1 -2 -14 7.13 0.41
-1 2 13 0.29 0.05
-1 2 13 0.19 0.04
1 2 -13 0.3 0.06
1 2 -13 0.2 0.06
1 2 -13 0.25 0.05
1 2 -13 0.22 0.06
1 2 -12 7.9 0.37
1 2 -12 7.83 0.39
-1 2 12 7.89 0.35
1 2 -12 7.04 0.37
-1 2 12 7.85 0.38
1 2 -12 8.09 0.4
1 2 -12 8.27 0.4
1 -2 -12 7.74 0.4
1 -2 -12 8.03 0.41
1 -2 -12 7.57 0.39
1 -2 -12 7.12 0.37
1 2 -11 21.75 0.95
-1 2 11 21.15 0.95
1 2 -11 22.26 0.92
1 2 -11 21.78 0.95
1 2 -11 21.99 0.94
1 2 -11 20.05 0.92
-1 2 11 21.46 0.93
-1 2 11 22.03 0.9
1 -2 -11 20.56 0.95
1 -2 -11 22.22 0.96
1 -2 -11 22.66 0.94
1 -2 -11 19.99 0.92
-1 2 10 4.1 0.23
1 2 -10 4.12 0.22
1 2 -10 4.13 0.23
-1 2 10 3.93 0.19
1 2 -10 3.75 0.22
1 2 -10 3.47 0.2
-1 2 10 4.07 0.21
1 2 -10 3.72 0.2
1 -2 -10 4 0.23
1 -2 -10 4.08 0.23
1 -2 -10 3.27 0.2
1 -2 -10 3.86 0.21
-1 -2 10 3.62 0.18
1 2 -9 5.04 0.24
1 2 -9 4.67 0.24
1 2 -9 4.76 0.26
-1 2 9 5.06 0.24
-1 2 9 4.91 0.25
1 2 -9 4.69 0.26
-1 2 9 5.13 0.26
1 -2 -9 5.23 0.26
1 -2 -9 4.37 0.22
-1 -2 9 4.88 0.22
1 -2 -9 4.44 0.24
1 -2 -9 5.48 0.27
1 -2 -9 5.21 0.27
1 2 -8 55.09 2.19
1 2 -8 54.59 2.19
1 2 -8 53.41 2.17
1 2 -8 48.82 2.17
1 2 -8 52.72 2.18
-1 2 8 59.17 2.2
-1 2 8 52.8 2.18
-1 2 8 52.49 2.16
1 -2 -8 49.44 2.17
1 -2 -8 55.36 2.2
1 -2 -8 48.25 2.15
1 -2 -8 56.77 2.2
-1 -2 8 50.44 2.15
1 -2 -8 52.57 2.18
1 2 -7 33.02 1.37
1 2 -7 34.02 1.39
-1 2 7 34.67 1.85
-1 2 7 35.68 1.84
1 2 -7 32.68 1.75
1 2 -7 33.2 2.01
1 2 -7 33.66 1.77
-1 2 7 35.43 1.83
-1 2 7 36.37 2.02
-1 2 7 32.56 1.38
-1 2 7 34.48 1.67
-1 2 7 33.77 1.36
-1 2 7 33.11 1.39
1 2 -7 31.98 1.38
1 2 -7 31.51 1.37
1 2 -7 30.84 1.76
1 2 -7 31.13 1.73
1 -2 -7 32.88 1.94
-1 -2 7 34.18 1.87
-1 -2 7 33.79 1.36
1 -2 -7 32.42 1.98
1 -2 -7 29.6 1.37
1 -2 -7 32.55 1.58
-1 -2 7 33.75 1.81
1 -2 -7 33.47 1.38
-1 -2 7 33.47 1.63
1 -2 -7 30.04 1.84
1 -2 -7 34.23 1.39
1 -2 -7 35.41 1.39
1 -2 -7 31.56 1.87
-1 -2 7 35.97 1.85
1 2 -6 95.82 4.16
1 2 -6 92.12 3.8
1 2 -6 88.23 4.09
-1 2 6 95.54 4.21
-1 2 6 97.67 3.81
-1 2 6 96.94 4.41
1 2 -6 90.1 4.12
1 2 -6 88.97 3.8
-1 2 6 94.94 4.24
-1 2 6 93.26 3.8
1 2 -6 93.67 4.19
-1 2 6 91.8 4.03
-1 2 6 94.89 3.78
-1 2 6 98.3 4.23
1 2 -6 87.16 3.8
1 2 -6 99.9 4.42
-1 -2 6 95.55 4.24
1 -2 -6 88.68 3.96
-1 -2 6 98.32 4.2
1 -2 -6 92.56 3.77
1 -2 -6 91.22 4.26
-1 -2 6 93.18 4.01
1 -2 -6 97.41 3.8
1 -2 -6 92.54 3.8
1 -2 -6 96.99 3.81
1 -2 -6 94.21 4.42
1 -2 -6 92.65 4.27
-1 -2 6 94.32 3.78
1 -2 -6 91.22 3.81
1 -2 -6 90.51 4.29
-1 -2 6 94.07 4.19
1 2 -5 1.99 0.29
1 2 -5 2.25 0.46
-1 2 5 1.75 0.11
-1 2 5 1.29 0.34
1 2 -5 1.94 0.1
1 2 -5 1.63 0.26
1 2 -5 2.15 0.11
-1 2 5 2.15 0.28
-1 2 5 2.16 0.37
-1 2 5 1.92 0.1
-1 2 5 2.04 0.09
-1 2 5 1.81 0.34
1 2 -5 2.02 0.32
1 2 -5 1.86 0.11
1 2 -5 1.88 0.1
1 2 -5 1.86 0.11
1 2 -5 1.83 0.31
-1 2 5 1.92 0.1
1 2 -5 1.84 0.11
1 -2 -5 1.85 0.36
1 -2 -5 2.46 0.39
-1 -2 5 1.88 0.09
1 -2 -5 1.91 0.22
1 -2 -5 2 0.11
1 -2 -5 2.29 0.44
1 -2 -5 1.95 0.11
-1 -2 5 1.72 0.31
1 -2 -5 1.82 0.1
1 -2 -5 1.96 0.11
-1 -2 5 1.85 0.33
-1 -2 5 1.94 0.09
1 -2 -5 1.88 0.09
-1 -2 5 2.17 0.27
1 -2 -5 1.21 0.28
1 2 -4 52.45 2.18
1 2 -4 52.71 2.36
-1 2 4 51.74 2.44
1 2 -4 52.26 2.4
1 2 -4 52.41 2.18
1 2 -4 51.66 2.18
-1 2 4 52.62 2.62
1 2 -4 55.03 2.38
-1 2 4 53.93 2.18
1 2 -4 56.52 2.17
-1 2 4 53.97 2.18
-1 2 4 53.88 2.32
-1 2 4 53.35 2.5
-1 2 4 48.53 2.45
1 2 -4 54.28 2.64
-1 2 4 51.65 2.18
1 2 -4 52.73 2.41
1 2 -4 53.72 2.19
1 2 -4 53.32 2.17
-1 2 4 51.89 2.18
-1 2 4 53.41 2.16
-1 -2 4 57.97 2.43
-1 -2 4 53.83 2.18
-1 -2 4 53.38 2.32
-1 -2 4 54.46 2.44
1 -2 -4 52.57 2.5
1 -2 -4 51.21 2.51
-1 -2 4 54.69 2.47
1 -2 -4 52.75 2.18
-1 -2 4 52.81 2.18
1 -2 -4 55.14 2.18
1 -2 -4 55.05 2.19
1 -2 -4 56.28 2.56
-1 -2 4 53.19 2.16
1 -2 -4 55.11 2.16
-1 -2 4 53.26 2.17
1 -2 -4 55.14 2.62
1 2 -3 37.9 1.69
1 2 -3 38.44 1.49
1 2 -3 34.64 1.5
1 2 -3 34.17 1.67
1 2 -3 37.18 1.66
-1 2 3 36.05 1.6
-1 2 3 35.83 1.72
-1 2 3 36.31 1.5
1 2 -3 38.9 1.49
-1 2 3 36.31 1.48
1 2 -3 36.35 1.63
1 2 -3 33.62 1.49
-1 2 3 37.14 1.78
-1 2 3 36.11 1.73
1 2 -3 34.98 1.49
-1 2 3 34.63 1.5
1 2 -3 40.66 1.51
-1 2 3 38.98 1.5
-1 2 3 36.05 1.5
-1 -2 3 37.2 1.71
-1 -2 3 34.84 1.69
-1 -2 3 37.42 1.49
1 -2 -3 36.03 1.77
-1 -2 3 35.86 1.49
1 -2 -3 33.43 1.5
1 -2 -3 35.56 1.5
1 -2 -3 37.63 1.89
1 -2 -3 37.79 1.77
1 -2 -3 39.91 1.5
-1 -2 3 37.03 1.5
1 -2 -3 37.35 1.5
-1 -2 3 37.78 1.68
-1 -2 3 36.09 1.5
1 -2 -3 36 1.79
1 -2 -3 35.51 1.63
1 -2 -3 37.17 1.49
1 -2 -3 36.45 1.81
-1 -2 3 41.32 1.69
-1 -2 3 36.26 1.5
-1 2 2 12.16 0.52
1 2 -2 12.56 0.62
1 2 -2 12.52 0.67
-1 2 2 12.22 0.53
-1 2 2 13.26 0.8
1 2 -2 12.51 0.68
1 2 -2 12.67 0.52
-1 2 2 12.95 0.66
1 2 -2 12.53 0.52
-1 2 2 13.62 0.53
1 2 -2 11.91 0.52
1 2 -2 12.72 0.52
-1 2 2 13.18 0.76
1 2 -2 12.92 0.52
1 2 -2 11.89 0.52
1 2 -2 13.18 0.66
-1 2 2 11.87 0.68
-1 2 2 13.24 0.53
-1 2 2 12.26 0.7
-1 2 2 11.97 0.53
-1 -2 2 12.93 0.53
-1 -2 2 14.01 0.66
1 -2 -2 12.84 0.76
-1 -2 2 12.6 0.52
-1 -2 2 13.02 0.52
1 -2 -2 12.27 0.53
-1 -2 2 11.77 0.61
-1 -2 2 12.45 0.65
1 -2 -2 12.76 0.76
-1 -2 2 12.92 0.53
1 -2 -2 13.61 0.74
1 -2 -2 13.34 0.53
-1 -2 2 12.46 0.52
1 -2 -2 11.5 0.7
1 -2 -2 13.27 0.52
1 -2 -2 12.11 0.53
-1 -2 2 12.85 0.7
1 2 -1 315.46 12.76
1 2 -1 329.1 12.76
-1 2 1 320.98 12.76
-1 2 1 315.56 12.83
-1 2 1 311.04 12.75
1 -2 -1 309.81 12.84
1 -2 -1 302.66 12.76
-1 -2 1 331.58 12.74
-1 -2 1 304.86 12.77
1 -2 -1 304.94 12.76
-1 -2 1 307.95 12.75
1 -2 -1 298.83 12.82
1 -2 -1 314 12.84
1 2 0 76.99 3.3
-1 2 0 79.85 3.22
-1 2 0 76.57 3.35
1 2 0 72.1 3.3
1 2 0 80.69 3.24
1 2 0 81.38 3.25
-1 2 0 76.38 3.42
1 2 0 72.23 3.34
-1 2 0 77.77 3.31
-1 -2 0 79.95 3.29
1 -2 0 74.85 3.34
1 -2 0 74.21 3.29
-1 -2 0 76.15 3.19
-1 -2 0 81.23 3.25
-1 -2 0 82.9 3.26
1 -2 0 73.88 3.21
1 -2 0 76.82 3.26
1 -2 0 73.45 3.31
-1 2 -1 4.22 0.43
-1 2 -1 4.84 0.3
1 2 1 4.66 0.21
-1 2 -1 5 0.39
-1 2 -1 5.21 0.22
1 2 1 4.59 0.21
1 2 1 5 0.38
1 2 1 4.98 0.21
1 2 1 5.25 0.22
1 2 1 4.27 0.34
-1 2 -1 4.71 0.21
-1 2 -1 5.36 0.21
-1 2 -1 5.34 0.36
1 2 1 4.63 0.35
-1 2 -1 5.31 0.21
1 2 1 4.51 0.21
-1 2 -1 4.59 0.39
-1 2 -1 4.6 0.21
1 -2 1 4.88 0.31
-1 -2 -1 5.29 0.4
1 -2 1 4.59 0.21
1 -2 1 4.55 0.22
-1 -2 -1 4.62 0.42
-1 -2 -1 4.73 0.21
1 -2 1 4.71 0.35
-1 -2 -1 5.47 0.37
1 -2 1 5.07 0.21
-1 -2 -1 4.64 0.38
-1 -2 -1 5.12 0.21
-1 -2 -1 4.94 0.21
-1 -2 -1 5.53 0.38
-1 -2 -1 5.32 0.2
1 -2 1 4.97 0.22
1 -2 1 5.14 0.22
1 -2 1 5.13 0.4
-1 -2 -1 4.58 0.37
1 -2 1 4.63 0.37
1 2 2 74.76 3.11
-1 2 -2 73.16 3.12
-1 2 -2 67.52 3.26
1 2 2 71.71 3.13
1 2 2 68.69 3.16
1 2 2 75.64 3.26
-1 2 -2 77.31 2.93
-1 2 -2 69.78 3.04
-1 2 -2 70.55 3.16
1 2 2 73.97 3.12
-1 2 -2 72.99 3.15
1 -2 2 70.57 3.27
1 -2 2 67.42 3.05
1 -2 2 68.57 3.15
-1 -2 -2 71.99 3.11
1 -2 2 74.68 3.13
1 -2 2 69.12 3.18
-1 -2 -2 71.14 3.16
-1 -2 -2 74.38 3.17
-1 -2 -2 76.58 3.25
-1 -2 -2 71.25 3.38
1 -2 2 66.68 2.91
-1 2 -3 4.36 0.19
-1 2 -3 3.7 0.32
1 2 3 3.96 0.18
1 2 3 3.97 0.19
1 2 3 3.78 0.18
-1 2 -3 3.55 0.52
-1 2 -3 3.87 0.18
1 2 3 4.52 0.48
-1 2 -3 4.29 0.42
-1 2 -3 4.54 0.41
1 2 3 3.97 0.19
1 2 3 3.75 0.19
1 2 3 4.37 0.4
-1 2 -3 3.55 0.34
1 2 3 3.86 0.35
1 2 3 3.72 0.4
-1 2 -3 3.89 0.18
-1 2 -3 3.75 0.19
-1 2 -3 4.2 0.18
1 2 3 3.62 0.4
1 -2 3 4.22 0.18
1 -2 3 3.9 0.19
1 -2 3 3.76 0.42
1 -2 3 3.92 0.19
-1 -2 -3 4.1 0.52
-1 -2 -3 4.46 0.18
-1 -2 -3 3.82 0.41
1 -2 3 3.67 0.52
1 -2 3 4.1 0.18
-1 -2 -3 4.2 0.44
-1 -2 -3 4.01 0.43
1 -2 3 4.3 0.38
-1 -2 -3 4.1 0.18
1 -2 3 3.2 0.37
1 -2 3 4.13 0.34
1 -2 3 3.89 0.18
-1 -2 -3 4.28 0.36
1 -2 3 4.33 0.19
1 2 4 3.13 0.15
-1 2 -4 2.81 0.14
-1 2 -4 3.33 0.36
-1 2 -4 3.02 0.35
-1 2 -4 3.47 0.54
-1 2 -4 3.02 0.15
1 2 4 2.25 0.4
-1 2 -4 2.32 0.36
1 2 4 2.96 0.35
-1 2 -4 2.88 0.14
1 2 4 2.72 0.14
-1 2 -4 3.77 0.42
1 2 4 2.76 0.14
1 2 4 1.99 0.34
1 2 4 2.87 0.14
1 2 4 2.82 0.15
-1 2 -4 2.71 0.14
1 2 4 3.09 0.39
1 2 4 3.22 0.41
-1 2 -4 3.21 0.15
1 -2 4 3.03 0.14
-1 -2 -4 2.92 0.43
-1 -2 -4 3.26 0.32
-1 -2 -4 2.63 0.14
-1 -2 -4 2.83 0.15
-1 -2 -4 2.67 0.14
-1 -2 -4 3.03 0.45
1 -2 4 2.64 0.46
1 -2 4 3.64 0.43
1 -2 4 3.09 0.14
1 -2 4 2.77 0.33
1 -2 4 2.63 0.42
-1 -2 -4 2.57 0.49
1 -2 4 3.11 0.15
1 -2 4 3.12 0.37
-1 -2 -4 2.87 0.14
-1 -2 -4 1.97 0.35
1 2 5 15.09 0.64
1 2 5 14.95 1.02
1 2 5 15.32 1.1
-1 2 -5 13.54 0.99
1 2 5 16.31 1.02
-1 2 -5 14.74 0.63
-1 2 -5 13.55 0.87
-1 2 -5 14.74 0.96
-1 2 -5 14.88 0.63
1 2 5 15.81 0.95
-1 2 -5 15.09 0.63
-1 2 -5 14.28 0.64
-1 2 -5 16.06 1.14
-1 2 -5 15.8 0.96
1 2 5 15.14 0.63
1 2 5 14.74 0.64
-1 2 -5 16.51 0.63
1 -2 5 14.37 1.02
1 -2 5 15.46 0.63
1 -2 5 14.81 0.64
-1 -2 -5 15.07 1
-1 -2 -5 13.85 0.63
-1 -2 -5 14.72 0.64
-1 -2 -5 15.28 0.65
-1 -2 -5 12.75 0.99
1 -2 5 15.78 1.18
-1 -2 -5 15.07 1.08
1 -2 5 15.15 0.63
1 -2 5 13.03 1.08
1 -2 5 15.55 0.91
-1 -2 -5 14.12 0.63
-1 -2 -5 15.12 0.62
-1 -2 -5 15.45 0.89
-1 -2 -5 13.27 1.06
1 -2 5 15.91 1
-1 2 -6 7.49 0.32
-1 2 -6 7.67 0.33
-1 2 -6 8.13 0.86
1 2 6 7.39 0.33
-1 2 -6 7.61 0.66
1 2 6 7.99 0.35
-1 2 -6 7.18 0.33
1 2 6 8.59 0.77
-1 2 -6 6.17 0.68
-1 2 -6 5.96 0.6
1 2 6 6.97 0.72
-1 2 -6 7.44 0.34
-1 2 -6 6.57 0.71
1 2 6 6.5 0.79
1 2 6 7.88 0.68
1 2 6 6.61 0.33
-1 2 -6 7.08 0.33
1 2 6 8.23 0.83
-1 -2 -6 7.33 0.35
-1 -2 -6 5.65 0.94
1 -2 6 7.46 0.34
-1 -2 -6 7.26 0.31
-1 -2 -6 6.1 0.77
1 -2 6 6.42 0.79
1 -2 6 8.49 0.66
1 -2 6 8.44 0.74
-1 -2 -6 6.28 0.75
1 -2 6 7.35 0.75
-1 -2 -6 6.84 0.71
1 -2 6 7.9 0.73
1 -2 6 7.33 0.33
-1 -2 -6 7.77 0.6
-1 -2 -6 6.9 0.33
-1 -2 -6 6.97 0.33
-1 -2 -6 7.45 0.33
1 2 7 2.97 0.61
1 2 7 2.63 0.51
1 2 7 2.64 0.52
-1 2 -7 2.5 0.15
-1 2 -7 2.31 0.13
-1 2 -7 1.92 0.54
-1 2 -7 2.4 0.46
1 2 7 1.84 0.42
1 2 7 2.42 0.13
1 2 7 2.49 0.15
-1 2 -7 1.96 0.49
-1 2 -7 1.66 0.39
1 2 7 2.53 0.14
1 2 7 2.77 0.53
-1 2 -7 2.56 0.14
-1 2 -7 3.14 0.5
-1 2 -7 2.05 0.13
-1 2 -7 2.4 0.14
-1 -2 -7 2.78 0.55
1 -2 7 2.3 0.14
1 -2 7 1.93 0.49
-1 -2 -7 2.66 0.15
1 -2 7 2.44 0.13
1 -2 7 3.16 0.55
1 -2 7 2.53 0.53
-1 -2 -7 2.79 0.59
1 -2 7 2.04 0.4
-1 -2 -7 2.19 0.13
-1 -2 -7 2.28 0.14
1 -2 7 2.46 0.54
-1 -2 -7 2.28 0.14
-1 -2 -7 2.72 0.57
-1 -2 -7 2.92 0.54
-1 -2 -7 2.27 0.38
1 2 8 36.95 1.51
1 2 8 35.56 1.49
-1 2 -8 35.84 1.49
-1 2 -8 32.65 1.48
-1 2 -8 37.1 1.49
-1 2 -8 34.89 1.48
1 2 8 35.36 1.47
-1 2 -8 35.65 1.5
-1 -2 -8 35.76 1.49
1 -2 8 35.16 1.48
1 -2 8 37.36 1.49
-1 -2 -8 35.84 1.51
1 2 9 0.3 0.04
-1 2 -9 0.31 0.06
1 2 9 0.38 0.07
-1 2 -9 0.29 0.05
-1 2 -9 0.31 0.05
-1 2 -9 0.34 0.06
-1 2 -9 0.32 0.05
-1 -2 -9 0.22 0.05
1 -2 9 0.27 0.04
-1 -2 -9 0.26 0.05
1 -2 9 0.39 0.06
-1 -2 -9 0.34 0.06
-1 -2 -9 0.26 0.05
-1 2 -10 27.08 1.27
-1 2 -10 31.74 1.29
1 2 10 30.45 1.26
1 2 10 31.15 1.28
1 2 10 31.59 1.31
-1 2 -10 29.29 1.27
-1 2 -10 28.42 1.28
-1 2 -10 29.9 1.29
1 -2 10 30.36 1.26
-1 -2 -10 29.72 1.28
-1 -2 -10 29.3 1.3
1 -2 10 30.25 1.28
-1 -2 -10 32.51 1.29
-1 2 -11 2.9 0.18
-1 2 -11 3.02 0.19
1 2 11 3.23 0.19
-1 2 -11 3.34 0.2
-1 2 -11 3.3 0.18
1 2 11 2.9 0.2
1 2 11 2.96 0.17
-1 2 -11 3.59 0.21
1 -2 11 3.2 0.19
-1 -2 -11 3.47 0.22
-1 -2 -11 3.08 0.19
1 -2 11 3.2 0.18
-1 -2 -11 3.18 0.2
1 2 12 1.43 0.1
-1 2 -12 1.3 0.1
-1 2 -12 1.43 0.12
1 2 12 1.22 0.13
-1 2 -12 1.36 0.13
1 2 12 1.46 0.12
-1 2 -12 1.48 0.12
-1 -2 -12 1.38 0.12
1 -2 12 1.58 0.12
-1 -2 -12 1.73 0.13
1 -2 12 1.35 0.1
-1 -2 -12 1.44 0.14
-1 2 -13 0.43 0.08
1 2 13 0.44 0.07
-1 2 -13 0.32 0.06
-1 2 -13 0.52 0.1
1 2 13 0.49 0.06
-1 2 -13 0.42 0.07
-1 -2 -13 0.34 0.06
1 -2 13 0.41 0.07
-1 -2 -13 0.43 0.08
-1 -2 -13 0.3 0.07
1 -2 13 0.42 0.06
1 2 14 13.88 0.63
-1 2 -14 13.51 0.64
-1 2 -14 13.36 0.62
-1 2 -14 13.5 0.65
1 2 14 13.62 0.6
-1 2 -14 12.95 0.63
-1 -2 -14 12.98 0.64
1 -2 14 13.6 0.62
-1 -2 -14 12.79 0.63
-1 -2 -14 13.28 0.67
1 2 15 0.04 0.04
-1 2 -15 0.07 0.04
-1 2 -15 0.13 0.05
-1 2 -15 0.01 0.04
-1 2 -15 0.03 0.05
-1 -2 -15 0.23 0.07
1 -2 15 0.06 0.04
-1 -2 -15 0.07 0.05
-1 -2 -15 0.12 0.05
-1 2 -16 17.37 0.81
-1 2 -16 18.34 0.85
-1 2 -16 19.25 0.86
-1 -2 -16 16.01 0.83
-1 -2 -16 19.19 0.85
-1 2 -17 3.6 0.26
-1 2 -17 3.82 0.26
-1 2 -17 3.4 0.26
-1 2 -17 3.84 0.27
-1 -2 -17 3.78 0.28
-1 -2 -17 4.09 0.27
-1 -2 -17 3.85 0.25
1 3 -18 3.35 0.23
1 3 -17 2.95 0.21
1 3 -17 3.37 0.23
1 -3 -17 3.51 0.24
1 -3 -17 3.48 0.25
1 -3 -17 3.46 0.3
1 3 -16 5.55 0.34
1 3 -16 5.56 0.32
1 3 -16 6.05 0.35
1 3 -16 5.55 0.31
1 -3 -16 5.54 0.33
1 -3 -16 5.8 0.37
1 -3 -16 5.45 0.43
1 3 -15 15.83 0.76
1 3 -15 15.93 0.75
1 3 -15 15.52 0.73
1 3 -15 17.47 0.77
1 -3 -15 16.96 0.78
1 -3 -15 16.31 0.79
1 -3 -15 14.77 0.75
1 3 -14 1.29 0.11
-1 3 14 1.53 0.11
1 3 -14 1.39 0.13
1 3 -14 1.44 0.13
1 3 -14 1.55 0.13
1 -3 -14 1.45 0.15
-1 -3 14 1.28 0.09
1 -3 -14 1.41 0.13
1 -3 -14 1.39 0.13
-1 3 13 11.6 0.51
-1 3 13 11.34 0.58
1 3 -13 11.34 0.54
1 3 -13 12.15 0.57
1 3 -13 12.21 0.57
1 -3 -13 12.04 0.6
-1 -3 13 12.28 0.51
1 -3 -13 10.76 0.56
1 -3 -13 12.44 0.59
1 3 -12 2.97 0.19
1 3 -12 2.82 0.18
1 3 -12 2.77 0.17
1 3 -12 2.95 0.19
-1 3 12 2.77 0.15
-1 3 12 2.69 0.19
-1 3 12 2.9 0.18
1 3 -12 2.82 0.17
1 -3 -12 2.95 0.21
1 -3 -12 2.97 0.2
1 -3 -12 2.77 0.19
-1 -3 12 2.9 0.15
1 3 -11 0.03 0.03
1 3 -11 0.07 0.03
1 3 -11 0.05 0.03
-1 3 11 0 0.03
-1 3 11 0.07 0.03
1 3 -11 0.03 0.02
-1 3 11 0.03 0.02
1 3 -11 0.08 0.03
1 -3 -11 0.01 0.03
1 -3 -11 0.02 0.03
-1 -3 11 0.06 0.02
1 -3 -11 0.02 0.02
-1 -3 11 0.04 0.02
1 -3 -11 0.07 0.04
-1 3 10 27.33 1.11
1 3 -10 27.93 1.12
-1 3 10 25.64 1.15
1 3 -10 26.66 1.15
1 3 -10 27.57 1.15
-1 3 10 27.71 1.14
1 3 -10 27.74 1.14
1 -3 -10 25.88 1.1
1 -3 -10 28.57 1.17
1 -3 -10 23.41 1.13
1 -3 -10 26.19 1.15
-1 -3 10 25.54 1.1
1 -3 -10 25.98 1.15
-1 -3 10 27.8 1.11
1 3 -9 62.51 2.38
1 3 -9 58.98 2.36
-1 3 9 60.38 2.35
1 3 -9 53.85 2.37
-1 3 9 58.6 2.38
1 3 -9 58.57 2.38
1 3 -9 56.08 2.38
1 -3 -9 52.71 2.34
-1 -3 9 56.4 2.35
1 -3 -9 59.19 2.38
-1 -3 9 62.04 2.35
1 -3 -9 51.89 2.37
1 -3 -9 57.38 2.39
1 -3 -9 58.36 2.4
1 3 -8 7.23 0.36
1 3 -8 6.3 0.32
-1 3 8 7.11 0.34
1 3 -8 7.28 0.32
-1 3 8 7.73 0.35
-1 3 8 6.97 0.31
1 3 -8 6.99 0.33
1 -3 -8 7.39 0.35
1 -3 -8 6.33 0.3
1 -3 -8 6.93 0.34
-1 -3 8 6.87 0.31
1 -3 -8 6.95 0.37
-1 -3 8 7.41 0.31
1 3 -7 24.49 1.05
-1 3 7 24.89 1.03
1 3 -7 25.97 1.04
1 3 -7 24.58 1.04
1 3 -7 25.91 1.05
-1 3 7 26.45 1.05
1 3 -7 23.71 1.05
-1 3 7 25.54 1.06
1 -3 -7 23.39 1.05
1 -3 -7 24.79 1.07
-1 -3 7 25.66 1.03
1 -3 -7 25.56 1.06
1 -3 -7 23.3 1.03
1 3 -6 7.9 0.66
1 3 -6 6.68 0.33
1 3 -6 7.12 0.65
1 3 -6 6.97 0.33
1 3 -6 6.69 0.57
-1 3 6 7.28 0.31
1 3 -6 8.4 0.91
-1 3 6 7.88 0.77
-1 3 6 7.05 0.33
-1 3 6 8.24 0.57
1 3 -6 6.89 0.58
-1 3 6 8.05 0.69
1 3 -6 7.23 0.32
-1 3 6 7.54 0.33
-1 3 6 8.48 0.72
1 3 -6 7.03 0.31
1 3 -6 6.8 0.32
-1 -3 6 7.78 0.71
1 -3 -6 7.49 0.76
-1 -3 6 7.66 0.65
1 -3 -6 6.83 0.33
1 -3 -6 8.34 0.8
1 -3 -6 6.52 0.32
1 -3 -6 6.25 0.69
-1 -3 6 7.28 0.31
1 -3 -6 7.7 0.85
1 -3 -6 6.61 0.52
-1 -3 6 7.09 0.54
-1 -3 6 7.15 0.32
1 -3 -6 6.99 0.34
-1 -3 6 7.95 0.7
-1 3 5 2.63 0.14
-1 3 5 2.55 0.14
1 3 -5 2.2 0.32
-1 3 5 2.9 0.46
-1 3 5 2.59 0.3
1 3 -5 2.48 0.13
-1 3 5 2.71 0.12
1 3 -5 2.5 0.14
1 3 -5 2.45 0.14
-1 3 5 2.76 0.14
1 3 -5 2.87 0.39
-1 3 5 1.92 0.35
1 3 -5 2.61 0.13
1 3 -5 2.95 0.35
1 3 -5 2.53 0.56
-1 3 5 2.28 0.4
1 3 -5 2.18 0.34
1 -3 -5 2.49 0.14
1 -3 -5 2.34 0.42
-1 -3 5 3.02 0.38
-1 -3 5 2.75 0.33
1 -3 -5 2.95 0.33
-1 -3 5 3.3 0.47
-1 -3 5 2.71 0.12
1 -3 -5 2.25 0.48
-1 -3 5 3.6 0.46
1 -3 -5 2.27 0.44
1 -3 -5 2.08 0.42
-1 -3 5 2.6 0.12
1 -3 -5 2.64 0.44
1 -3 -5 2.61 0.14
1 -3 -5 2.52 0.14
1 3 -4 0.14 0.12
1 3 -4 0.19 0.18
-1 3 4 -0.21 0.21
-1 3 4 0.2 0.21
1 3 -4 0.04 0.3
1 3 -4 0.07 0.01
-1 3 4 0.19 0.19
1 3 -4 0.21 0.16
1 3 -4 0.03 0.11
-1 3 4 -0.03 0.11
1 -3 -4 0.21 0.22
-1 -3 4 -0.1 0.19
1 -3 -4 0.09 0.19
-1 -3 4 0 0.12
1 -3 -4 0.2 0.16
1 -3 -4 -0.1 0.2
-1 -3 4 0.11 0.15
-1 -3 4 0.03 0.2
1 -3 -4 0.06 0.21
1 -3 -4 0.22 0.24
-1 -3 4 0 0.12
1 3 -3 81.08 3.65
-1 3 3 79.86 3.56
1 3 -3 79.95 3.59
-1 3 3 90.14 3.68
-1 3 3 84.03 3.75
-1 3 3 76.99 3.37
1 3 -3 83.24 3.37
1 3 -3 80.64 3.52
-1 3 3 87.46 3.38
1 3 -3 83.77 3.63
-1 3 3 86.99 3.67
-1 -3 3 83.5 3.52
-1 -3 3 86.5 3.65
-1 -3 3 82.42 3.36
-1 -3 3 82.62 3.58
1 -3 -3 86.39 3.79
-1 -3 3 86.59 3.68
1 -3 -3 79.63 3.69
1 -3 -3 82.88 3.38
1 -3 -3 81.13 3.77
1 -3 -3 77.91 3.67
-1 -3 3 84.22 3.6
-1 -3 3 86.49 3.38
1 -3 -3 80.12 3.88
-1 -3 3 83.49 3.37
1 -3 -3 84.71 3.37
1 3 -2 14.25 0.67
-1 3 2 16 0.91
1 3 -2 15.55 0.66
-1 3 2 15.25 0.66
-1 3 2 16.63 0.9
1 3 -2 17.19 0.66
1 3 -2 16.28 0.9
-1 3 2 16.09 0.98
1 3 -2 15.89 0.87
-1 3 2 17.11 0.68
-1 3 2 16.07 0.67
1 3 -2 16.55 0.66
-1 3 2 15.62 0.99
1 3 -2 15.87 0.78
-1 3 2 16.57 0.9
1 3 -2 16.47 0.66
-1 3 2 14.84 0.67
1 3 -2 15.34 0.66
-1 3 2 16.39 0.67
-1 -3 2 15.85 0.67
1 -3 -2 16 0.92
1 -3 -2 16.01 0.99
1 -3 -2 14.9 0.67
1 -3 -2 15.56 0.92
-1 -3 2 14.76 0.78
1 -3 -2 16.92 0.66
-1 -3 2 16.12 0.66
1 -3 -2 16.04 0.68
-1 -3 2 17.01 0.66
-1 -3 2 17.3 0.89
-1 -3 2 15.42 0.9
-1 -3 2 16.12 0.89
1 -3 -2 16.84 0.97
-1 -3 2 16.43 0.67
1 -3 -2 17.38 0.66
1 -3 -2 14.92 0.68
1 -3 -2 16.58 0.66
-1 -3 2 15.86 0.67
-1 3 1 91.97 3.83
1 3 -1 89.94 3.61
1 3 -1 86.87 3.86
1 3 -1 85.16 3.85
1 3 -1 88.26 3.73
-1 3 1 85.12 3.94
-1 3 1 91.92 3.83
-1 3 1 87.71 3.95
1 -3 -1 85.04 3.61
1 -3 -1 92.29 3.96
1 -3 -1 89.77 3.86
-1 -3 1 87.39 3.86
-1 -3 1 95.7 3.79
-1 -3 1 88.07 3.84
-1 -3 1 87.97 3.71
-1 -3 1 91.41 3.9
-1 -3 1 89.83 3.79
-1 -3 1 89.3 3.61
1 -3 -1 88.7 3.91
1 -3 -1 91.43 3.95
1 -3 -1 89.49 3.92
1 -3 -1 89.58 3.84
1 3 0 5.57 0.37
1 3 0 4.69 0.21
-1 3 0 4.48 0.2
1 3 0 4.95 0.21
1 3 0 4.73 0.2
-1 3 0 4.43 0.2
1 3 0 4.5 0.45
-1 3 0 4.78 0.21
1 3 0 4.23 0.2
1 3 0 4.39 0.21
-1 3 0 5.08 0.2
1 3 0 4.87 0.43
1 3 0 4.92 0.48
-1 3 0 4.3 0.41
1 3 0 4.43 0.2
1 3 0 4.69 0.2
-1 3 0 4.86 0.22
-1 3 0 4.47 0.21
1 -3 0 4.78 0.2
1 -3 0 4.74 0.32
1 -3 0 4.47 0.21
1 -3 0 5.15 0.2
-1 -3 0 4.82 0.3
-1 -3 0 4.67 0.2
-1 -3 0 5 0.21
1 -3 0 4.42 0.21
-1 -3 0 4.79 0.2
1 -3 0 4.6 0.44
-1 -3 0 4.34 0.21
-1 -3 0 4.33 0.36
-1 -3 0 4.93 0.4
-1 -3 0 4.93 0.43
-1 -3 0 4.53 0.2
1 -3 0 4.22 0.37
1 -3 0 4.97 0.39
-1 -3 0 4.43 0.21
1 -3 0 4.74 0.2
1 -3 0 4.75 0.2
1 -3 0 4.76 0.21
-1 -3 0 4.77 0.2
1 -3 0 4.66 0.45
1 -3 0 4.6 0.44
-1 -3 0 5.29 0.39
1 -3 0 4.49 0.39
1 3 1 3.56 0.14
-1 3 -1 3.21 0.15
-1 3 -1 3.51 0.15
-1 3 -1 3.12 0.16
1 3 1 3.11 0.15
-1 3 -1 3.23 0.15
1 3 1 3.12 0.4
-1 3 -1 3.68 0.17
1 3 1 3.18 0.41
1 3 1 2.99 0.15
1 3 1 3.01 0.15
1 3 1 3.56 0.16
-1 3 -1 3.44 0.27
-1 3 -1 3.87 0.47
-1 3 -1 3.2 0.15
-1 3 -1 3.24 0.15
-1 3 -1 3.18 0.34
1 3 1 3 0.31
1 3 1 3.21 0.38
-1 3 -1 3.61 0.41
-1 3 -1 3.52 0.16
-1 3 -1 2.94 0.34
1 -3 1 3.51 0.15
-1 -3 -1 3.6 0.39
1 -3 1 3.01 0.16
-1 -3 -1 3.52 0.35
1 -3 1 2.68 0.3
-1 -3 -1 3.43 0.15
1 -3 1 3.33 0.27
1 -3 1 2.95 0.36
-1 -3 -1 3.2 0.15
-1 -3 -1 3.82 0.38
1 -3 1 3.01 0.41
-1 -3 -1 3.23 0.33
-1 -3 -1 3.56 0.15
-1 -3 -1 3.46 0.15
1 -3 1 3.36 0.15
1 -3 1 3.52 0.15
-1 -3 -1 3.23 0.15
1 3 2 9.57 0.4
1 3 2 9.49 0.41
-1 3 -2 10 0.64
-1 3 -2 8.94 0.79
-1 3 -2 9.31 0.55
1 3 2 9.38 0.41
1 3 2 8.74 0.4
1 3 2 9.78 0.71
1 3 2 10.09 0.41
1 3 2 9.42 0.63
1 3 2 8.9 0.41
-1 3 -2 9.94 0.4
-1 3 -2 8.82 0.67
-1 3 -2 10.17 0.42
1 3 2 8.54 0.63
-1 3 -2 9.07 0.4
-1 3 -2 9.41 0.41
-1 3 -2 8.27 0.64
-1 3 -2 9.11 0.4
1 3 2 10.41 0.66
-1 -3 -2 9.25 0.66
1 -3 2 10.19 0.69
-1 -3 -2 9.8 0.77
1 -3 2 9.69 0.4
1 -3 2 8.99 0.68
-1 -3 -2 8.58 0.67
-1 -3 -2 9.97 0.66
-1 -3 -2 10.41 0.39
1 -3 2 9.45 0.41
1 -3 2 9.26 0.4
1 -3 2 9.41 0.4
-1 -3 -2 10.46 0.4
-1 -3 -2 9.46 0.41
1 -3 2 9.55 0.4
-1 -3 -2 9.64 0.69
-1 -3 -2 9.12 0.41
-1 -3 -2 9.24 0.68
1 -3 2 9.16 0.56
-1 -3 -2 9.67 0.4
1 -3 2 9.74 0.63
-1 3 -3 0.59 0.04
1 3 3 0.63 0.05
1 3 3 0.68 0.05
1 3 3 0.62 0.04
-1 3 -3 0.53 0.04
1 3 3 0.51 0.2
1 3 3 0.45 0.17
-1 3 -3 0.77 0.33
-1 3 -3 0.55 0.04
-1 3 -3 0.59 0.15
-1 3 -3 0.63 0.04
1 3 3 0.57 0.05
-1 3 -3 0.56 0.04
-1 3 -3 0.66 0.22
1 3 3 0.57 0.05
1 3 3 0.79 0.22
1 3 3 0.34 0.2
-1 3 -3 0.67 0.19
-1 3 -3 0.78 0.24
-1 -3 -3 0.51 0.21
-1 -3 -3 0.66 0.25
-1 -3 -3 0.62 0.23
1 -3 3 0.54 0.04
1 -3 3 0.55 0.05
-1 -3 -3 0.57 0.05
1 -3 3 0.34 0.24
1 -3 3 0.59 0.04
-1 -3 -3 0.44 0.22
1 -3 3 0.63 0.25
-1 -3 -3 0.52 0.04
1 -3 3 0.61 0.19
-1 -3 -3 0.86 0.28
1 -3 3 0.59 0.05
-1 -3 -3 0.56 0.2
-1 -3 -3 0.55 0.05
1 -3 3 0.53 0.17
-1 3 -4 3.36 0.35
1 3 4 3.75 0.17
1 3 4 3.18 0.53
1 3 4 3.11 0.48
-1 3 -4 3.72 0.18
1 3 4 3.61 0.43
-1 3 -4 3.89 0.47
-1 3 -4 3.89 0.49
1 3 4 3.86 0.19
-1 3 -4 3.87 0.18
-1 3 -4 3.89 0.7
1 3 4 3.6 0.47
1 3 4 3.78 0.19
-1 3 -4 3.9 0.18
-1 3 -4 3.71 0.18
1 3 4 3.51 0.41
-1 3 -4 3.22 0.38
-1 3 -4 3.99 0.17
1 3 4 3.83 0.19
-1 -3 -4 3.61 0.17
-1 -3 -4 4.05 0.67
1 -3 4 3.92 0.43
-1 -3 -4 3.66 0.6
1 -3 4 3.81 0.39
-1 -3 -4 3.62 0.18
-1 -3 -4 2.62 0.44
-1 -3 -4 4.04 0.52
1 -3 4 4.04 0.18
1 -3 4 3.38 0.48
-1 -3 -4 3.76 0.41
-1 -3 -4 3.88 0.19
1 -3 4 3.7 0.54
1 -3 4 3.7 0.19
1 -3 4 4.09 0.18
-1 3 -5 25.88 1.65
1 3 5 24.31 1.02
-1 3 -5 24.26 1.02
1 3 5 22.41 1
-1 3 -5 25 1.01
1 3 5 24.37 1.42
-1 3 -5 23.49 1.34
-1 3 -5 25.43 1.01
-1 3 -5 22.86 1.39
-1 3 -5 24.61 1.44
1 3 5 24.61 1.61
1 3 5 24.03 1.02
-1 3 -5 24.53 1.01
1 3 5 25.47 1.35
1 3 5 25.25 1.42
1 3 5 22.75 1.03
-1 3 -5 25.57 1
1 3 5 24.04 1.48
-1 -3 -5 22.48 1.01
-1 -3 -5 24.49 1
-1 -3 -5 24.59 1.59
-1 -3 -5 23.61 1.31
1 -3 5 26.43 1.34
1 -3 5 25.06 1.49
-1 -3 -5 22.61 1.43
1 -3 5 25.22 1.43
1 -3 5 25.28 1.42
-1 -3 -5 23.07 1.02
1 -3 5 24.59 1.02
1 -3 5 24.52 1
-1 -3 -5 22.53 1.46
-1 -3 -5 23.41 1.46
-1 -3 -5 24.31 1.03
-1 3 -6 6.25 0.3
-1 3 -6 6.47 0.3
1 3 6 6.34 0.29
1 3 6 5.25 0.69
1 3 6 5.66 0.31
1 3 6 7.6 0.73
1 3 6 6.69 0.31
-1 3 -6 6.74 0.3
1 3 6 6.72 0.68
-1 3 -6 7.27 0.7
-1 3 -6 6.55 0.29
1 3 6 6.58 0.64
-1 3 -6 6.24 0.88
-1 3 -6 6.57 0.31
-1 3 -6 6.71 0.59
-1 3 -6 6.79 0.59
-1 3 -6 5.31 0.67
1 3 6 7.48 0.83
1 -3 6 6.52 0.29
-1 -3 -6 6.41 0.81
1 -3 6 6.87 0.31
1 -3 6 6.1 0.66
-1 -3 -6 6.23 0.72
-1 -3 -6 6.22 0.3
-1 -3 -6 6.46 0.58
-1 -3 -6 6.13 0.79
1 -3 6 5.5 0.84
-1 -3 -6 6.67 0.32
-1 -3 -6 5.99 0.77
-1 -3 -6 6.09 0.3
1 -3 6 6.51 0.73
-1 -3 -6 6.9 0.29
1 -3 6 6.78 0.76
-1 -3 -6 6.6 0.31
-1 3 -7 0.32 0.05
1 3 7 0.28 0.05
1 3 7 0.31 0.04
-1 3 -7 0.32 0.05
-1 3 -7 0.3 0.05
1 3 7 0.22 0.04
-1 3 -7 0.37 0.04
-1 3 -7 0.32 0.04
-1 -3 -7 0.36 0.05
1 -3 7 0.38 0.04
-1 -3 -7 0.34 0.06
-1 -3 -7 0.29 0.05
1 -3 7 0.28 0.05
-1 -3 -7 0.37 0.06
1 3 8 9.87 0.46
-1 3 -8 9.46 0.43
1 3 8 9.56 0.44
1 3 8 9.59 0.43
-1 3 -8 8.75 0.44
1 -3 8 9.33 0.43
-1 -3 -8 10.38 0.45
-1 -3 -8 9.75 0.49
1 -3 8 10.01 0.45
-1 3 -9 10.22 0.45
-1 3 -9 8.76 0.45
-1 3 -9 10.08 0.47
-1 3 -9 10.58 0.47
1 3 9 9.88 0.48
1 3 9 10.23 0.47
1 3 9 10.5 0.45
-1 3 -9 10.69 0.47
-1 -3 -9 9.86 0.49
1 -3 9 10.09 0.45
-1 -3 -9 10.06 0.47
-1 3 -10 0.12 0.04
-1 3 -10 0.13 0.03
-1 3 -10 0.07 0.03
1 3 10 0.18 0.04
-1 3 -10 0.09 0.04
-1 3 -10 0.04 0.02
1 3 10 0.13 0.04
1 3 10 0.11 0.03
-1 -3 -10 0.03 0.03
-1 -3 -10 0.1 0.04
1 -3 10 0.08 0.02
-1 -3 -10 0.06 0.04
1 -3 10 0.16 0.04
1 3 11 0.61 0.09
1 3 11 0.68 0.08
-1 3 -11 0.52 0.06
-1 3 -11 0.54 0.08
-1 3 -11 0.71 0.08
-1 3 -11 0.6 0.09
-1 3 -11 0.61 0.06
1 3 11 0.66 0.07
-1 -3 -11 0.76 0.11
1 -3 11 0.66 0.08
1 -3 11 0.57 0.06
-1 -3 -11 0.55 0.07
-1 -3 -11 0.7 0.08
-1 3 -12 4.29 0.24
-1 3 -12 5.17 0.27
-1 3 -12 4.56 0.27
1 3 12 4.45 0.28
1 3 12 4.93 0.24
-1 3 -12 4.48 0.26
1 3 12 4.73 0.26
-1 -3 -12 4.8 0.29
1 -3 12 4.59 0.24
-1 -3 -12 4.93 0.27
1 -3 12 4.83 0.26
-1 -3 -12 4.48 0.26
1 3 13 11.75 0.53
-1 3 -13 11.84 0.56
1 3 13 11.8 0.55
-1 3 -13 11.47 0.56
-1 3 -13 11.63 0.56
1 3 13 11.34 0.58
-1 3 -13 10.37 0.53
1 -3 13 11.38 0.55
-1 -3 -13 12.52 0.6
-1 -3 -13 12.12 0.57
-1 -3 -13 11.84 0.56
-1 3 -14 5.84 0.32
-1 3 -14 5.58 0.32
-1 3 -14 5.32 0.32
1 3 14 5.86 0.3
-1 3 -14 5.54 0.3
1 3 14 5.83 0.34
1 3 14 5.64 0.31
-1 -3 -14 5.52 0.32
-1 -3 -14 5.81 0.35
-1 -3 -14 5.51 0.32
-1 3 -15 9.91 0.48
-1 3 -15 10.63 0.49
-1 3 -15 8.48 0.45
1 3 15 9.18 0.44
-1 3 -15 9.03 0.48
-1 -3 -15 8.59 0.47
-1 -3 -15 8.65 0.5
-1 -3 -15 9.5 0.48
-1 3 -16 0.31 0.07
-1 3 -16 0.43 0.08
-1 3 -16 0.37 0.12
-1 -3 -16 0.32 0.09
-1 -3 -16 0.4 0.09
-1 3 -17 0.2 0.11
-1 3 -17 0.07 0.05
-1 3 -17 0.06 0.04
-1 -3 -17 0.08 0.06
-1 -3 -17 0.08 0.05
1 4 -17 6.07 0.33
1 -4 -17 5.86 0.43
1 -4 -17 5.83 0.49
1 4 -16 1.84 0.16
1 4 -16 1.75 0.17
1 4 -16 1.27 0.13
1 4 -16 1.83 0.16
1 -4 -16 1.53 0.25
1 -4 -16 1.73 0.27
1 -4 -16 1.65 0.18
1 4 -15 0.07 0.05
1 4 -15 0.06 0.03
1 4 -15 0.09 0.04
1 4 -15 0.08 0.04
1 -4 -15 -0.01 0.04
1 -4 -15 0.02 0.05
1 -4 -15 0.09 0.06
-1 4 14 3.6 0.24
1 4 -14 3.48 0.23
1 4 -14 3.88 0.24
1 4 -14 3.57 0.22
1 -4 -14 3.27 0.25
1 -4 -14 3.49 0.24
1 -4 -14 3.65 0.25
1 4 -13 9.46 0.44
-1 4 13 9.12 0.41
1 4 -13 9.35 0.46
1 4 -13 8.78 0.45
1 4 -13 9.28 0.46
-1 4 13 9.17 0.46
1 -4 -13 9.5 0.47
1 -4 -13 8.83 0.47
-1 -4 13 9.32 0.4
1 -4 -13 9.64 0.5
1 4 -12 0.79 0.08
1 4 -12 0.97 0.1
1 4 -12 0.74 0.08
-1 4 12 0.81 0.1
-1 4 12 0.86 0.07
-1 4 12 0.95 0.09
1 4 -12 0.87 0.11
1 -4 -12 0.94 0.1
1 -4 -12 0.81 0.11
-1 -4 12 0.74 0.06
1 -4 -12 1 0.11
-1 4 11 5.69 0.27
-1 4 11 5.95 0.32
1 4 -11 5.18 0.29
1 4 -11 5.76 0.3
1 4 -11 5.8 0.28
-1 4 11 5.98 0.31
1 4 -11 5.82 0.31
1 4 -11 6.19 0.3
-1 -4 11 5.66 0.26
1 -4 -11 5.82 0.33
1 -4 -11 5.77 0.31
1 -4 -11 5.73 0.32
-1 -4 11 5.72 0.26
-1 4 10 7.07 0.36
-1 4 10 6.91 0.31
1 4 -10 7.24 0.34
1 4 -10 7.01 0.33
1 4 -10 6.85 0.34
-1 4 10 6.58 0.34
1 4 -10 5.89 0.32
1 4 -10 7.35 0.34
-1 -4 10 6.76 0.3
-1 -4 10 6.63 0.3
1 -4 -10 6.79 0.35
1 -4 -10 6.59 0.35
1 -4 -10 7.39 0.37
1 4 -9 0.49 0.06
1 4 -9 0.47 0.05
1 4 -9 0.46 0.06
-1 4 9 0.41 0.04
-1 4 9 0.43 0.07
1 4 -9 0.52 0.05
1 4 -9 0.51 0.07
-1 4 9 0.44 0.07
-1 -4 9 0.48 0.04
1 -4 -9 0.54 0.08
-1 -4 9 0.36 0.04
1 -4 -9 0.49 0.07
1 -4 -9 0.55 0.08
1 4 -8 0.64 0.05
-1 4 8 0.64 0.07
-1 4 8 0.63 0.07
1 4 -8 0.52 0.06
1 4 -8 0.6 0.07
1 4 -8 0.52 0.05
1 4 -8 0.51 0.06
1 -4 -8 0.55 0.08
-1 -4 8 0.55 0.04
1 -4 -8 0.57 0.06
1 -4 -8 0.59 0.07
-1 -4 8 0.66 0.05
1 4 -7 17.23 0.7
1 4 -7 16.76 0.68
1 4 -7 14.9 0.69
-1 4 7 16 0.68
-1 4 7 17.76 0.71
-1 4 7 15.25 0.72
1 4 -7 16.1 0.69
-1 -4 7 16.73 0.68
1 -4 -7 14.29 0.7
-1 -4 7 16.11 0.68
1 -4 -7 16.9 0.71
-1 4 6 0.17 0.02
1 4 -6 0.12 0.03
1 4 -6 0.17 0.03
1 4 -6 0.1 0.03
1 4 -6 0.14 0.03
-1 4 6 0.14 0.03
-1 4 6 0.12 0.03
1 4 -6 0.17 0.03
-1 4 6 0.21 0.04
-1 -4 6 0.14 0.02
1 -4 -6 0.16 0.04
-1 -4 6 0.12 0.02
1 -4 -6 0.19 0.04
1 -4 -6 0.16 0.03
-1 4 5 19.31 0.83
1 4 -5 21.88 1.55
1 4 -5 19.71 1.18
1 4 -5 18.1 1.17
-1 4 5 21.14 1.36
1 4 -5 17.55 1.06
-1 4 5 19.87 0.83
1 4 -5 20.75 0.82
1 4 -5 19.61 1.14
1 4 -5 18.08 0.82
1 4 -5 19.33 0.82
-1 4 5 20.37 1.07
1 4 -5 19.41 0.81
-1 4 5 19.01 0.83
-1 4 5 20.8 1.24
-1 4 5 19.85 0.8
-1 4 5 20.44 1.21
1 4 -5 19.23 0.81
1 -4 -5 16.41 1.21
-1 -4 5 19.7 1.05
-1 -4 5 20.88 1.11
1 -4 -5 18.48 1.32
1 -4 -5 21.56 1.38
1 -4 -5 19.84 0.84
-1 -4 5 19.5 1.25
-1 -4 5 19.25 0.81
-1 -4 5 18.81 1.21
-1 -4 5 18.64 0.82
1 -4 -5 20.12 1.45
1 -4 -5 20.99 0.84
1 -4 -5 17.89 1.28
-1 -4 5 18.96 1.15
1 -4 -5 19.02 0.82
1 4 -4 8.21 0.35
-1 4 4 8.37 0.37
1 4 -4 8.52 0.36
1 4 -4 7.99 0.54
-1 4 4 7.61 0.79
1 4 -4 7.71 0.36
-1 4 4 9.21 0.84
1 4 -4 7.94 0.64
1 4 -4 8.51 0.69
-1 4 4 8.4 0.35
1 4 -4 6.82 0.59
1 4 -4 9.93 1.03
1 4 -4 8.42 0.36
-1 4 4 8.92 0.71
-1 4 4 8.15 0.37
1 4 -4 8.55 0.36
-1 4 4 8.37 0.59
-1 -4 4 7.46 0.62
1 -4 -4 9.22 0.38
-1 -4 4 8.85 0.65
1 -4 -4 7.33 0.82
-1 -4 4 9.73 0.76
1 -4 -4 9.16 0.79
1 -4 -4 7.92 0.38
1 -4 -4 8.26 0.76
1 -4 -4 7.78 0.85
1 -4 -4 8.95 0.81
-1 -4 4 9.12 0.58
-1 -4 4 8.31 0.69
-1 -4 4 7.74 0.36
1 4 -3 16.27 0.7
1 4 -3 17.14 0.71
-1 4 3 16.29 1.11
1 4 -3 16.59 1.01
1 4 -3 16.98 0.88
1 4 -3 16.63 0.7
1 4 -3 16.92 1
-1 4 3 17.1 1
1 4 -3 16.8 0.69
-1 4 3 17.33 0.72
-1 4 3 17.55 1.02
-1 4 3 16.15 0.7
-1 4 3 18.62 1.05
-1 4 3 16.39 0.71
1 4 -3 16.28 0.7
1 4 -3 16.64 0.71
1 -4 -3 17.19 1.15
-1 -4 3 16.8 0.74
1 -4 -3 17.59 1.08
-1 -4 3 17.66 0.7
-1 -4 3 16.24 1.04
1 -4 -3 16.87 0.72
-1 -4 3 17.33 0.89
-1 -4 3 18.39 1.01
1 -4 -3 16.1 0.71
1 -4 -3 17.3 1.08
-1 -4 3 16.35 1.02
1 -4 -3 17.44 1.11
1 4 -2 1.85 0.09
-1 4 2 1.7 0.34
-1 4 2 1.92 0.38
1 4 -2 1.79 0.09
1 4 -2 1.95 0.1
1 4 -2 1.98 0.1
1 4 -2 2.15 0.34
-1 4 2 1.8 0.09
-1 4 2 1.74 0.1
-1 4 2 1.78 0.31
-1 4 2 2.07 0.33
1 4 -2 2.09 0.23
1 4 -2 1.96 0.09
1 4 -2 1.96 0.1
-1 4 2 2.08 0.4
1 -4 -2 2.01 0.09
-1 -4 2 1.93 0.24
1 -4 -2 1.86 0.1
1 -4 -2 1.93 0.11
1 -4 -2 1.7 0.33
-1 -4 2 1.67 0.11
-1 -4 2 2.02 0.35
-1 -4 2 1.9 0.33
1 -4 -2 1.67 0.33
-1 -4 2 1.99 0.09
-1 -4 2 1.86 0.1
1 -4 -2 1.86 0.11
1 -4 -2 1.89 0.34
1 4 -1 30.98 1.3
1 4 -1 31.04 1.29
1 4 -1 29.9 1.46
-1 4 1 29.97 1.29
-1 4 1 35.23 1.6
1 4 -1 31.91 1.3
-1 4 1 32.14 1.71
-1 4 1 30.35 1.29
-1 4 1 33.91 1.29
1 4 -1 33.27 1.69
1 4 -1 32.27 1.29
-1 4 1 30.18 1.29
1 4 -1 33.63 1.65
1 4 -1 31.34 1.29
1 4 -1 31.69 1.29
-1 -4 1 31.01 1.52
1 -4 -1 30.62 1.59
-1 -4 1 30.92 1.61
1 -4 -1 31.64 1.29
1 -4 -1 31.99 1.65
1 -4 -1 31.96 1.68
-1 -4 1 31.75 1.44
1 -4 -1 31.06 1.59
-1 -4 1 31.68 1.29
1 -4 -1 32.33 1.49
-1 -4 1 31.8 1.58
-1 -4 1 30.19 1.3
-1 -4 1 33.24 1.55
-1 -4 1 31.54 1.61
1 -4 -1 29.35 1.3
-1 -4 1 33.3 1.29
-1 -4 1 32.87 1.7
1 -4 -1 30.75 1.31
1 -4 -1 30.68 1.7
-1 -4 1 31.65 1.29
1 -4 -1 32.8 1.73
-1 4 0 7.57 0.34
1 4 0 8.04 0.33
1 4 0 7.56 0.33
-1 4 0 7.03 0.73
1 4 0 7.57 0.34
1 4 0 8.42 0.33
-1 4 0 7.97 0.33
1 4 0 7.23 0.63
1 4 0 6.43 0.67
1 4 0 8.08 0.7
-1 4 0 7.54 0.33
-1 4 0 8.26 0.33
1 4 0 7.43 0.33
-1 4 0 7.5 0.33
-1 -4 0 7.91 0.34
-1 -4 0 8.45 0.33
1 -4 0 7.93 0.33
1 -4 0 7.64 0.57
-1 -4 0 7.62 0.47
1 -4 0 8.53 0.52
1 -4 0 8.26 0.67
1 -4 0 7.09 0.55
-1 -4 0 7.44 0.34
1 -4 0 8.21 0.35
1 -4 0 7.55 0.67
-1 -4 0 6.88 0.55
-1 -4 0 7.49 0.59
-1 -4 0 8.17 0.33
1 -4 0 7.96 0.6
-1 -4 0 7.94 0.65
1 -4 0 8.66 0.7
1 4 1 44.76 1.8
1 4 1 44.39 2.21
-1 4 -1 44.04 1.99
-1 4 -1 43.94 1.8
1 4 1 46.3 1.79
1 4 1 42.91 1.8
-1 4 -1 43.62 1.79
-1 4 -1 45.33 2.23
1 4 1 46.53 2.24
-1 4 -1 43.49 1.8
-1 4 -1 42.41 2.15
1 4 1 46.16 2.28
1 4 1 43.93 1.79
1 4 1 46.99 2.07
-1 4 -1 41.86 1.79
1 4 1 42.81 2.05
1 4 1 43.32 1.79
-1 4 -1 41.89 2.16
-1 -4 -1 46.59 1.78
1 -4 1 44.53 2.17
-1 -4 -1 43.72 1.8
1 -4 1 44.82 1.8
-1 -4 -1 40.69 2.13
1 -4 1 44.82 2.24
1 -4 1 47 1.99
1 -4 1 40.71 2.15
-1 -4 -1 42.83 2.1
1 -4 1 43.64 2.11
1 -4 1 44.97 1.81
-1 -4 -1 45.87 2.12
-1 -4 -1 41.56 2.17
1 -4 1 44.53 2.08
-1 -4 -1 42.44 1.8
1 4 2 1.56 0.09
-1 4 -2 1.02 0.41
1 4 2 1.6 0.09
-1 4 -2 1.64 0.09
-1 4 -2 1.6 0.09
1 4 2 2.14 0.35
1 4 2 1.45 0.3
1 4 2 1.87 0.33
1 4 2 1.56 0.09
1 4 2 1.48 0.09
-1 4 -2 1.23 0.26
-1 4 -2 1.66 0.09
-1 4 -2 1.59 0.08
-1 4 -2 1.65 0.08
-1 4 -2 0.89 0.28
1 4 2 1.7 0.36
-1 4 -2 2.13 0.25
1 -4 2 1.56 0.36
1 -4 2 1.74 0.1
-1 -4 -2 1.5 0.33
1 -4 2 1.76 0.27
-1 -4 -2 1.57 0.09
-1 -4 -2 1.71 0.08
-1 -4 -2 1.59 0.35
1 -4 2 2.15 0.34
-1 -4 -2 1.61 0.1
1 -4 2 1.67 0.09
1 -4 2 1.01 0.3
-1 -4 -2 1.23 0.34
-1 -4 -2 1.88 0.37
-1 -4 -2 1.32 0.28
1 -4 2 1.68 0.34
1 4 3 26.55 1.49
1 4 3 28.3 1.48
-1 4 -3 29.82 1.81
-1 4 -3 28.35 1.58
1 4 3 30.55 1.66
-1 4 -3 28.3 1.58
1 4 3 26.2 1.17
1 4 3 26.89 1.16
1 4 3 27.88 1.49
1 4 3 27.86 1.17
-1 4 -3 29.24 1.15
-1 4 -3 27.88 1.17
-1 4 -3 27.88 1.5
1 4 3 27.33 1.16
-1 4 -3 27.28 1.16
-1 4 -3 29.51 1.16
-1 4 -3 29.12 1.16
-1 -4 -3 28.38 1.17
-1 -4 -3 29.88 1.15
1 -4 3 28.6 1.16
1 -4 3 27.41 1.6
1 -4 3 27.01 1.17
-1 -4 -3 27.9 1.59
-1 -4 -3 27.64 1.6
-1 -4 -3 28.15 1.17
1 -4 3 29.9 1.59
-1 -4 -3 25.84 1.69
-1 -4 -3 25.34 1.57
1 -4 3 30.53 1.53
-1 -4 -3 31.16 1.6
-1 -4 -3 27.6 1.57
1 -4 3 28.68 1.41
-1 4 -4 0.57 0.4
1 4 4 0.94 0.07
-1 4 -4 1.01 0.06
1 4 4 0.98 0.06
1 4 4 0.96 0.07
-1 4 -4 0.99 0.07
-1 4 -4 0.93 0.21
-1 4 -4 0.9 0.06
1 4 4 0.91 0.34
-1 4 -4 0.9 0.06
1 4 4 1.19 0.27
1 4 4 0.98 0.07
-1 4 -4 0.49 0.29
1 4 4 0.97 0.3
1 4 4 0.86 0.29
-1 4 -4 0.8 0.23
-1 4 -4 0.93 0.06
-1 4 -4 0.68 0.28
-1 -4 -4 1.36 0.35
1 -4 4 1.04 0.35
1 -4 4 1.09 0.07
-1 -4 -4 0.96 0.42
1 -4 4 0.95 0.06
-1 -4 -4 1.07 0.08
-1 -4 -4 0.14 0.28
-1 -4 -4 1.15 0.08
1 -4 4 1.37 0.4
-1 -4 -4 1.06 0.32
-1 -4 -4 1.42 0.42
-1 -4 -4 0.81 0.33
1 -4 4 1.13 0.3
-1 4 -5 0.35 0.39
-1 4 -5 0.18 0.3
-1 4 -5 0.33 0.19
1 4 5 0.23 0.04
1 4 5 0.2 0.04
-1 4 -5 0.25 0.04
-1 4 -5 0.21 0.03
-1 4 -5 0.21 0.26
1 4 5 0.32 0.29
-1 4 -5 0.27 0.18
1 4 5 0.2 0.03
1 4 5 -0.34 0.28
-1 4 -5 0.19 0.03
-1 4 -5 0.23 0.04
-1 4 -5 0.17 0.03
1 4 5 0.2 0.04
1 4 5 0.22 0.23
1 4 5 0.38 0.28
-1 -4 -5 -0.14 0.33
1 -4 5 0.26 0.24
-1 -4 -5 0.18 0.25
1 -4 5 0.18 0.03
-1 -4 -5 0.2 0.04
-1 -4 -5 -0.06 0.36
1 -4 5 0.16 0.29
1 -4 5 0.35 0.35
1 -4 5 0.23 0.2
-1 -4 -5 0.55 0.34
-1 -4 -5 -0.12 0.31
1 -4 5 0.26 0.04
-1 -4 -5 0.18 0.04
1 4 6 0.3 0.03
1 4 6 0.28 0.05
-1 4 -6 0.21 0.04
1 4 6 0.25 0.04
-1 4 -6 0.33 0.04
-1 4 -6 0.25 0.03
-1 4 -6 0.25 0.04
-1 4 -6 0.23 0.04
1 4 6 0.26 0.04
1 -4 6 0.29 0.04
-1 -4 -6 0.25 0.05
-1 -4 -6 0.28 0.05
1 -4 6 0.25 0.04
1 4 7 5.71 0.28
-1 4 -7 4.89 0.27
-1 4 -7 5.75 0.33
1 4 7 5.82 0.29
-1 4 -7 5.5 0.26
1 4 7 5.66 0.26
-1 4 -7 5.62 0.28
-1 -4 -7 5.69 0.28
1 -4 7 5.51 0.28
1 -4 7 5.56 0.27
1 -4 7 5.4 0.26
-1 -4 -7 5.8 0.3
-1 4 -8 1.16 0.09
1 4 8 1.16 0.1
-1 4 -8 1.16 0.09
-1 4 -8 1.15 0.09
-1 4 -8 1.16 0.09
1 4 8 1.34 0.1
-1 4 -8 1.28 0.08
1 4 8 1.11 0.08
1 -4 8 1.06 0.1
1 -4 8 1.2 0.08
1 -4 8 1.3 0.09
-1 -4 -8 1.06 0.1
-1 -4 -8 1.32 0.1
1 4 9 15.89 0.75
-1 4 -9 16.78 0.74
1 4 9 16.68 0.74
1 4 9 16.99 0.72
-1 4 -9 17.2 0.72
-1 4 -9 17.04 0.74
-1 4 -9 17.27 0.74
1 -4 9 17.18 0.75
-1 -4 -9 16.68 0.74
1 -4 9 16.58 0.72
-1 -4 -9 15.9 0.74
-1 -4 -9 16.98 0.77
1 4 10 1.22 0.12
-1 4 -10 1.32 0.1
-1 4 -10 1.32 0.11
1 4 10 1.62 0.1
1 4 10 1.52 0.12
-1 4 -10 1.35 0.11
-1 4 -10 1.33 0.11
-1 4 -10 1.34 0.11
-1 -4 -10 1.42 0.12
-1 -4 -10 1.53 0.12
1 -4 10 1.39 0.1
-1 -4 -10 1.33 0.13
1 4 11 23.45 1.06
1 4 11 25.23 1.02
-1 4 -11 22.33 1.03
-1 4 -11 23.27 1.03
-1 4 -11 22.49 1.01
1 4 11 24.19 1.04
-1 4 -11 23.14 1.04
-1 4 -11 25.03 1.04
1 -4 11 24 1.01
-1 -4 -11 21.77 1.04
-1 -4 -11 26.79 1.05
-1 -4 -11 24.61 1.08
-1 4 -12 4.71 0.26
1 4 12 5.18 0.28
1 4 12 4.93 0.25
1 4 12 4.68 0.29
-1 4 -12 5.08 0.28
-1 -4 -12 5.3 0.29
1 -4 12 5.19 0.26
1 -4 12 5.23 0.26
-1 -4 -12 5.17 0.31
-1 4 -13 2.52 0.18
-1 4 -13 2.44 0.18
1 4 13 2.44 0.18
-1 4 -13 2.4 0.17
-1 4 -13 2.47 0.18
1 4 13 2.35 0.19
1 4 13 2.48 0.15
-1 -4 -13 2.67 0.21
-1 -4 -13 2.44 0.18
1 -4 13 2.52 0.15
1 4 14 1.85 0.17
-1 4 -14 2.46 0.17
1 4 14 1.79 0.16
-1 4 -14 1.92 0.14
-1 4 -14 2.05 0.16
-1 4 -14 1.69 0.15
-1 -4 -14 2.12 0.17
-1 -4 -14 1.89 0.16
1 -4 14 2.05 0.13
-1 -4 -14 2.26 0.2
-1 4 -15 3.55 0.22
1 4 15 3.62 0.27
-1 4 -15 4.16 0.26
-1 4 -15 4.08 0.25
-1 4 -15 3.86 0.25
1 -4 15 3.76 0.21
-1 -4 -15 4.39 0.27
-1 -4 -15 3.77 0.26
-1 -4 -15 3.72 0.28
-1 4 -16 0.83 0.12
1 4 16 1.21 0.15
-1 4 -16 0.91 0.1
-1 4 -16 1.14 0.12
-1 4 -16 1.19 0.12
-1 -4 -16 0.8 0.13
-1 -4 -16 1.14 0.15
-1 -4 -16 1.11 0.17
-1 4 -17 22.26 1
-1 -4 -17 22.93 1.05
1 5 -17 2.52 0.18
1 5 -16 1.05 0.19
1 5 -16 1.35 0.12
1 5 -16 1.1 0.11
1 5 -16 1.23 0.15
1 -5 -16 1.34 0.15
1 -5 -16 1.23 0.14
1 -5 -16 1.44 0.26
1 5 -15 8.38 0.44
1 5 -15 7.5 0.39
-1 5 15 7.77 0.43
1 5 -15 7.63 0.44
1 5 -15 7.78 0.38
1 -5 -15 7.29 0.42
1 -5 -15 7.9 0.43
1 -5 -15 7.06 0.45
1 5 -14 3.6 0.22
1 5 -14 3.08 0.2
1 5 -14 3.41 0.2
1 5 -14 3.38 0.22
-1 5 14 3.21 0.23
1 -5 -14 2.84 0.22
1 -5 -14 3.19 0.25
1 -5 -14 3.66 0.24
1 5 -13 1.83 0.14
1 5 -13 1.77 0.13
-1 5 13 1.92 0.16
1 5 -13 2.08 0.15
1 5 -13 1.88 0.15
-1 5 13 2.06 0.16
1 -5 -13 1.72 0.15
1 -5 -13 2.03 0.16
1 -5 -13 1.97 0.18
1 5 -12 21.91 0.96
1 5 -12 22.82 0.96
-1 5 12 21.5 0.96
-1 5 12 21.43 0.98
1 5 -12 20.92 1.02
1 5 -12 20.71 0.93
-1 5 12 21.82 0.91
1 -5 -12 22.78 0.98
1 -5 -12 22.07 1
-1 -5 12 20.86 0.9
1 -5 -12 22.13 1.1
-1 5 11 9.69 0.46
1 5 -11 9.39 0.46
1 5 -11 8.91 0.44
1 5 -11 9.89 0.46
-1 5 11 9.3 0.42
-1 5 11 10.44 0.49
1 5 -11 9.06 0.43
-1 -5 11 9.78 0.41
1 -5 -11 9.94 0.48
1 -5 -11 9.64 0.48
-1 5 10 0.8 0.06
1 5 -10 0.85 0.08
1 5 -10 0.66 0.07
-1 5 10 0.84 0.09
1 5 -10 0.72 0.08
1 5 -10 0.73 0.08
-1 5 10 0.77 0.08
1 5 -10 0.75 0.07
-1 -5 10 0.87 0.06
1 -5 -10 0.84 0.09
1 -5 -10 0.79 0.11
1 -5 -10 0.69 0.08
-1 -5 10 0.79 0.06
1 5 -9 3.31 0.2
-1 5 9 3.75 0.22
-1 5 9 3.9 0.18
1 5 -9 3.72 0.2
1 5 -9 3.83 0.22
1 5 -9 3.9 0.21
-1 5 9 3.81 0.22
1 5 -9 3.83 0.21
-1 -5 9 3.69 0.18
1 -5 -9 3.74 0.23
1 -5 -9 3.64 0.22
1 -5 -9 3.67 0.22
-1 -5 9 3.51 0.18
-1 5 8 15.98 0.69
1 5 -8 14.22 0.67
-1 5 8 15.99 0.65
1 5 -8 15.41 0.68
-1 5 8 15.2 0.69
1 5 -8 15.03 0.67
1 5 -8 15.6 0.66
1 5 -8 16.35 0.67
-1 -5 8 14.89 0.65
1 -5 -8 14.41 0.69
-1 -5 8 15.48 0.65
1 -5 -8 16.27 0.71
-1 5 7 25.24 1.02
-1 5 7 25.07 1.05
1 5 -7 22.95 1.04
-1 5 7 24.19 1.06
1 5 -7 24.6 1.04
1 5 -7 24.81 1.04
1 5 -7 24.14 1.03
1 5 -7 24.41 1.02
-1 5 7 27.6 1.06
-1 -5 7 24.01 1.02
-1 -5 7 25.41 1.02
1 -5 -7 23.57 1.06
1 -5 -7 24.6 1.06
1 5 -6 32.69 1.41
1 5 -6 32.53 1.41
-1 5 6 34.97 1.39
1 5 -6 33.25 1.41
-1 5 6 35.21 1.43
-1 5 6 32.87 1.43
1 5 -6 35.34 1.4
-1 5 6 35.7 1.43
1 5 -6 34.46 1.41
1 -5 -6 33.39 1.49
-1 -5 6 34.35 1.4
-1 -5 6 33.34 1.39
1 -5 -6 34.07 1.46
1 5 -5 0.04 0.02
-1 5 5 0.03 0.02
1 5 -5 0.04 0.02
-1 5 5 0.01 0.01
-1 5 5 0.07 0.02
-1 5 5 0.06 0.02
1 5 -5 0.04 0.01
1 5 -5 0.02 0.02
1 5 -5 0.05 0.02
1 5 -5 0 0.01
1 -5 -5 0.03 0.02
-1 -5 5 0.02 0.02
-1 -5 5 0.03 0.01
-1 -5 5 0.05 0.02
1 -5 -5 0.01 0.02
1 5 -4 2.81 0.14
1 5 -4 2.34 0.12
1 5 -4 2.38 0.13
-1 5 4 2.5 0.13
-1 5 4 2.31 0.14
1 5 -4 2.28 0.13
-1 5 4 2.54 0.14
-1 5 4 2.57 0.14
1 5 -4 2.5 0.13
1 5 -4 2.56 0.13
1 -5 -4 2.56 0.15
-1 -5 4 2.53 0.13
-1 -5 4 2.5 0.13
-1 -5 4 2.53 0.12
1 -5 -4 2.79 0.15
-1 5 3 1.6 0.09
1 5 -3 1.1 0.29
-1 5 3 1.55 0.1
1 5 -3 1.85 0.1
-1 5 3 1.34 0.32
1 5 -3 1.68 0.09
-1 5 3 1.14 0.32
-1 5 3 1.5 0.34
1 5 -3 1.72 0.09
-1 5 3 1.77 0.48
-1 5 3 1.58 0.1
1 5 -3 1.71 0.09
1 5 -3 1.2 0.22
1 -5 -3 1.5 0.11
-1 -5 3 1.63 0.36
-1 -5 3 2.11 0.45
1 -5 -3 1.77 0.39
1 -5 -3 1.79 0.41
-1 -5 3 1.93 0.28
-1 -5 3 1.58 0.08
1 -5 -3 1.08 0.41
-1 -5 3 1.63 0.1
1 -5 -3 1.72 0.11
-1 -5 3 1.64 0.36
1 5 -2 2.15 0.4
1 5 -2 1.63 0.25
1 5 -2 1.75 0.1
-1 5 2 1.58 0.34
1 5 -2 1.86 0.09
-1 5 2 1.58 0.1
-1 5 2 1.42 0.32
-1 5 2 2.03 0.45
-1 5 2 2.39 0.43
-1 5 2 1.78 0.1
1 5 -2 1.82 0.09
-1 5 2 1.41 0.37
1 5 -2 1.77 0.1
1 5 -2 1.75 0.09
1 5 -2 1.73 0.1
-1 5 2 1.9 0.1
-1 -5 2 2.3 0.36
-1 -5 2 1.41 0.29
1 -5 -2 1.81 0.4
-1 -5 2 1.85 0.39
1 -5 -2 2.14 0.38
-1 -5 2 1.79 0.1
1 -5 -2 1.69 0.11
-1 -5 2 1.83 0.42
1 -5 -2 1.3 0.38
1 -5 -2 2.2 0.47
-1 -5 2 1.57 0.35
1 -5 -2 1.88 0.44
-1 -5 2 1.46 0.37
-1 -5 2 1.94 0.29
1 -5 -2 2.09 0.11
1 -5 -2 1.91 0.46
-1 -5 2 1.61 0.1
-1 5 1 49.39 1.97
-1 5 1 47.84 1.97
1 5 -1 48.04 1.97
1 5 -1 46.93 2.57
-1 5 1 46.91 1.98
1 5 -1 50.03 1.96
-1 5 1 49.47 1.97
1 5 -1 47.6 1.96
-1 5 1 48.1 2.51
1 5 -1 46.84 2.42
1 5 -1 44.48 1.97
-1 5 1 45.17 1.98
1 5 -1 51.06 2.51
-1 5 1 47.63 1.97
1 5 -1 49.05 1.98
-1 -5 1 47.91 1.98
1 -5 -1 48.42 2.5
-1 -5 1 45.87 1.99
1 -5 -1 50.05 1.99
1 -5 -1 48.72 2.42
-1 -5 1 49.31 2.16
-1 -5 1 45.32 2.37
1 -5 -1 48.4 2.36
-1 -5 1 51.85 2.43
-1 -5 1 51.42 2.48
1 -5 -1 49.83 2.56
1 -5 -1 47.3 2.49
-1 -5 1 48.46 2.3
1 -5 -1 50.04 1.98
-1 -5 1 47.2 2.34
1 -5 -1 50.02 2.39
-1 -5 1 51.82 2.32
1 5 0 3.04 0.17
1 5 0 3.18 0.51
-1 5 0 2.73 0.46
1 5 0 3.61 0.15
1 5 0 2.98 0.49
1 5 0 3.63 0.16
1 5 0 3.57 0.17
-1 5 0 3.47 0.16
-1 5 0 3.21 0.16
-1 5 0 3.4 0.17
1 5 0 3.25 0.16
-1 5 0 3.36 0.16
-1 5 0 3.57 0.16
1 5 0 3.37 0.16
-1 5 0 3.05 0.17
1 -5 0 3.57 0.18
1 -5 0 3.19 0.41
1 -5 0 3.45 0.17
1 -5 0 2.88 0.33
-1 -5 0 2.84 0.56
-1 -5 0 3.39 0.49
-1 -5 0 3.46 0.33
-1 -5 0 3.03 0.51
1 -5 0 2.68 0.44
1 -5 0 4.09 0.49
1 -5 0 3.75 0.48
-1 -5 0 3.28 0.17
-1 -5 0 3.82 0.43
-1 -5 0 3.64 0.44
1 -5 0 3.82 0.58
-1 -5 0 3.29 0.17
1 -5 0 3.18 0.51
-1 -5 0 3.64 0.46
1 5 1 55.06 2.54
-1 5 -1 48.65 2.18
1 5 1 55.35 2.21
1 5 1 52.09 2.19
-1 5 -1 53.63 2.25
1 5 1 54.84 2.18
1 5 1 55.42 2.19
1 5 1 58.83 2.78
1 5 1 49.09 2.67
1 5 1 48.79 2.72
-1 5 -1 56.33 2.19
-1 5 -1 55.96 2.19
-1 5 -1 55.94 2.2
-1 5 -1 49.85 2.19
1 5 1 51.27 2.52
1 -5 1 52.24 2.57
-1 -5 -1 57.48 2.42
-1 -5 -1 53.23 2.2
1 -5 1 52.58 2.52
-1 -5 -1 54.09 2.67
1 -5 1 51.91 2.66
1 -5 1 56.16 2.74
-1 -5 -1 55.29 2.21
1 -5 1 51.72 2.2
1 -5 1 55.9 2.43
-1 -5 -1 53.6 2.59
-1 -5 -1 54.88 2.59
-1 -5 -1 55.17 2.69
1 -5 1 56.15 2.21
-1 5 -2 2.3 0.32
1 5 2 2.81 0.46
-1 5 -2 1.92 0.38
-1 5 -2 2.32 0.13
1 5 2 1.51 0.38
-1 5 -2 2.07 0.12
1 5 2 2.26 0.12
-1 5 -2 2.44 0.11
1 5 2 2.76 0.54
1 5 2 2.21 0.13
-1 5 -2 2.18 0.11
-1 5 -2 3.11 0.67
-1 5 -2 1.49 0.4
-1 5 -2 2.4 0.11
-1 5 -2 1.54 0.43
-1 5 -2 2.52 0.12
1 5 2 2.8 0.42
1 -5 2 2.15 0.38
1 -5 2 3.19 0.36
1 -5 2 2.15 0.46
1 -5 2 2.2 0.12
-1 -5 -2 2.02 0.41
-1 -5 -2 1.32 0.39
1 -5 2 2.27 0.45
1 -5 2 1.71 0.41
-1 -5 -2 2.19 0.13
1 -5 2 2.4 0.13
-1 -5 -2 2.29 0.13
-1 -5 -2 2.16 0.52
-1 -5 -2 2.69 0.47
-1 -5 -2 2.18 0.46
-1 5 -3 0.25 0.04
-1 5 -3 0.28 0.03
-1 5 -3 0.29 0.03
-1 5 -3 0.32 0.04
1 5 3 0.18 0.27
1 5 3 0.02 0.21
-1 5 -3 0.25 0.03
-1 5 -3 -0.25 0.44
-1 5 -3 0.26 0.03
1 5 3 0.27 0.03
-1 5 -3 0.12 0.2
1 5 3 -0.42 0.31
-1 5 -3 -0.45 0.28
1 5 3 0.27 0.04
-1 5 -3 0.3 0.16
1 5 3 0.14 0.27
1 5 3 0.33 0.04
-1 5 -3 -0.04 0.27
-1 -5 -3 -0.3 0.27
-1 -5 -3 0.22 0.38
-1 -5 -3 0.16 0.25
1 -5 3 0.21 0.03
1 -5 3 0.39 0.19
-1 -5 -3 0.31 0.05
1 -5 3 0.22 0.04
-1 -5 -3 0.34 0.28
1 -5 3 0.34 0.29
1 -5 3 1.43 0.41
1 -5 3 0.21 0.19
-1 -5 -3 0.25 0.04
-1 -5 -3 -0.04 0.29
1 -5 3 0.45 0.32
1 5 4 12.53 0.52
-1 5 -4 12.36 0.5
-1 5 -4 10.52 0.5
-1 5 -4 11.37 0.51
1 5 4 10.9 0.51
-1 5 -4 12.18 0.51
-1 5 -4 11.43 0.49
1 5 4 11.12 0.51
-1 5 -4 11.84 0.5
1 5 4 11.5 0.5
-1 -5 -4 12.08 0.52
-1 -5 -4 12.5 0.53
1 -5 4 11.39 0.51
1 -5 4 11.27 0.5
-1 5 -5 6 0.28
1 5 5 6.3 0.29
-1 5 -5 6.02 0.27
-1 5 -5 6.06 0.28
1 5 5 6.1 0.27
-1 5 -5 5.45 0.28
1 5 5 5.88 0.29
1 5 5 6.17 0.3
-1 5 -5 6.2 0.28
1 -5 5 6.29 0.29
-1 -5 -5 5.88 0.3
1 -5 5 5.97 0.28
-1 -5 -5 6.1 0.3
-1 5 -6 2.66 0.16
-1 5 -6 2.95 0.15
-1 5 -6 2.46 0.15
1 5 6 3 0.17
1 5 6 3.01 0.15
-1 5 -6 2.92 0.16
1 5 6 3.11 0.17
1 -5 6 3.09 0.16
-1 -5 -6 3.21 0.18
1 -5 6 2.97 0.15
-1 -5 -6 2.62 0.17
1 5 7 38.52 1.53
1 5 7 35.87 1.56
1 5 7 39.93 1.56
-1 5 -7 37.59 1.53
-1 5 -7 33.62 1.54
-1 5 -7 38.06 1.53
-1 5 -7 36.26 1.54
-1 5 -7 36.23 1.54
1 5 7 35.73 1.56
-1 -5 -7 36.1 1.56
1 -5 7 39.63 1.54
1 -5 7 36.92 1.53
-1 -5 -7 36.56 1.57
-1 5 -8 3.64 0.2
1 5 8 3.88 0.22
1 5 8 3.67 0.22
-1 5 -8 3.59 0.2
-1 5 -8 3.71 0.2
-1 5 -8 3.9 0.19
-1 5 -8 3.6 0.2
1 5 8 4.02 0.2
1 -5 8 4.11 0.2
1 -5 8 3.68 0.19
-1 -5 -8 3.78 0.21
-1 -5 -8 3.99 0.24
-1 -5 -8 3.87 0.22
-1 5 -9 4.02 0.23
-1 5 -9 4.36 0.23
-1 5 -9 4.18 0.24
1 5 9 4.2 0.25
-1 5 -9 4.19 0.22
1 5 9 4.84 0.25
-1 5 -9 4.34 0.24
1 5 9 4.74 0.22
-1 -5 -9 4.42 0.26
1 -5 9 4.4 0.22
-1 -5 -9 4.43 0.24
1 -5 9 4.44 0.23
-1 5 -10 0.36 0.06
-1 5 -10 0.32 0.05
-1 5 -10 0.35 0.06
1 5 10 0.37 0.05
1 5 10 0.24 0.05
-1 5 -10 0.29 0.05
1 5 10 0.3 0.07
-1 5 -10 0.32 0.05
1 -5 10 0.34 0.06
-1 -5 -10 0.3 0.06
-1 -5 -10 0.31 0.06
1 -5 10 0.37 0.05
-1 -5 -10 0.27 0.07
1 5 11 0.02 0.03
1 5 11 0.02 0.03
-1 5 -11 0.01 0.02
1 5 11 0.02 0.02
-1 5 -11 -0.01 0.02
-1 5 -11 0.07 0.02
1 -5 11 -0.04 0.02
1 -5 11 0.01 0.02
-1 -5 -11 0 0.03
-1 -5 -11 0.03 0.03
-1 -5 -11 0.05 0.04
-1 5 -12 0.52 0.06
1 5 12 0.61 0.07
-1 5 -12 0.55 0.08
-1 5 -12 0.63 0.08
1 5 12 0.61 0.09
-1 5 -12 0.64 0.08
1 5 12 0.61 0.1
-1 -5 -12 0.87 0.13
1 -5 12 0.66 0.07
-1 -5 -12 0.57 0.09
-1 -5 -12 0.59 0.09
-1 5 -13 8.93 0.46
-1 5 -13 10.08 0.47
1 5 13 9.52 0.48
-1 5 -13 8.95 0.46
1 5 13 8.98 0.49
1 5 13 9.82 0.45
-1 5 -13 8.95 0.44
1 -5 13 9.38 0.43
-1 -5 -13 9.12 0.48
-1 -5 -13 10.04 0.52
-1 -5 -13 10.53 0.49
-1 5 -14 8.31 0.4
1 5 14 7.4 0.42
-1 5 -14 7.14 0.39
-1 5 -14 6.93 0.36
-1 5 -14 7.3 0.39
-1 -5 -14 7.6 0.4
1 -5 14 7.09 0.34
-1 -5 -14 7 0.4
-1 -5 -14 7.35 0.43
-1 5 -15 1.51 0.18
-1 5 -15 1.11 0.11
-1 5 -15 1.23 0.2
1 5 15 1.51 0.16
-1 5 -15 1.26 0.13
-1 -5 -15 1.26 0.14
-1 -5 -15 1.76 0.18
-1 -5 -15 1.36 0.16
-1 5 -16 7.55 0.41
-1 5 -16 7.05 0.37
-1 5 -16 6.07 0.37
1 5 16 6.35 0.4
-1 -5 -16 7.12 0.43
-1 -5 -16 6.55 0.41
1 6 -16 2.33 0.22
1 6 -16 2.2 0.16
-1 6 16 2.27 0.2
1 -6 -16 2.45 0.21
1 6 -15 1.2 0.11
-1 6 15 1.14 0.14
1 6 -15 1.26 0.12
1 6 -15 1.18 0.13
1 -6 -15 1.17 0.17
1 -6 -15 0.91 0.13
1 6 -14 1.14 0.1
1 6 -14 1.1 0.12
1 6 -14 1.05 0.1
-1 6 14 1.31 0.14
1 6 -14 1.42 0.18
1 -6 -14 1.12 0.13
1 -6 -14 1.36 0.25
1 -6 -14 1.32 0.14
1 6 -13 1.3 0.11
-1 6 13 1.2 0.13
1 6 -13 0.89 0.1
1 6 -13 1.01 0.09
1 6 -13 0.9 0.09
1 -6 -13 1.15 0.14
1 -6 -13 1.01 0.12
1 -6 -13 1.08 0.12
1 6 -12 5.99 0.3
-1 6 12 5.93 0.32
1 6 -12 5.87 0.29
-1 6 12 5.95 0.34
1 6 -12 5.39 0.31
1 6 -12 5.91 0.31
1 -6 -12 5.86 0.35
1 -6 -12 5.6 0.33
1 -6 -12 5.39 0.32
1 6 -11 29.72 1.24
-1 6 11 29.65 1.27
-1 6 11 29.48 1.21
1 6 -11 27.22 1.21
-1 6 11 29.52 1.26
1 6 -11 29.34 1.25
1 -6 -11 29.25 1.29
1 -6 -11 31.08 1.28
1 -6 -11 26.95 1.26
-1 -6 11 27.91 1.19
-1 6 10 12.17 0.56
1 6 -10 11.75 0.51
1 6 -10 10.59 0.52
-1 6 10 11.86 0.55
-1 6 10 11.63 0.5
1 6 -10 10.68 0.53
1 6 -10 11 0.53
1 -6 -10 11.05 0.55
-1 -6 10 11.27 0.49
1 -6 -10 12.2 0.61
1 -6 -10 12.25 0.56
1 6 -9 1.6 0.1
-1 6 9 1.55 0.12
-1 6 9 1.6 0.13
1 6 -9 1.47 0.11
1 6 -9 1.5 0.11
-1 6 9 1.54 0.09
1 6 -9 1.33 0.11
1 6 -9 1.43 0.11
1 -6 -9 1.5 0.13
-1 -6 9 1.43 0.09
-1 -6 9 1.37 0.09
1 -6 -9 1.47 0.13
-1 6 8 10.94 0.46
-1 6 8 10.71 0.5
1 6 -8 11.01 0.47
-1 6 8 11 0.5
1 6 -8 10.78 0.48
1 6 -8 11.18 0.49
1 6 -8 10.58 0.48
1 6 -8 9.92 0.48
-1 6 8 10.59 0.51
1 -6 -8 10.18 0.51
-1 -6 8 10.62 0.46
1 -6 -8 10.07 0.51
-1 6 7 1.17 0.1
1 6 -7 1.23 0.09
1 6 -7 1.24 0.09
-1 6 7 1.37 0.1
-1 6 7 1.2 0.08
1 6 -7 1.21 0.09
1 6 -7 1.18 0.08
1 6 -7 1.09 0.09
-1 6 7 1.25 0.11
1 6 -7 1.12 0.09
1 -6 -7 1.21 0.11
1 -6 -7 1.04 0.1
-1 -6 7 1.26 0.08
1 6 -6 0.43 0.05
1 6 -6 0.48 0.05
1 6 -6 0.53 0.05
1 6 -6 0.52 0.05
-1 6 6 0.62 0.07
-1 6 6 0.7 0.07
-1 6 6 0.63 0.05
1 6 -6 0.55 0.06
1 6 -6 0.6 0.05
-1 6 6 0.49 0.06
-1 -6 6 0.55 0.05
1 -6 -6 0.59 0.07
1 -6 -6 0.47 0.07
-1 -6 6 0.56 0.05
-1 6 5 19.74 0.81
1 6 -5 20.12 0.78
1 6 -5 18.07 0.8
1 6 -5 16.85 0.79
1 6 -5 19.29 0.79
1 6 -5 17.86 0.8
1 6 -5 18.42 0.79
-1 6 5 19.4 0.78
-1 6 5 20.17 0.82
-1 6 5 18.01 0.81
-1 -6 5 18.17 0.79
1 -6 -5 18.04 0.82
1 -6 -5 18.43 0.82
-1 -6 5 19.42 0.79
-1 6 4 9.95 0.43
1 6 -4 10.12 0.44
1 6 -4 10.02 0.43
1 6 -4 8.67 0.43
1 6 -4 9.18 0.43
-1 6 4 9.38 0.44
-1 6 4 10.14 0.44
-1 6 4 10.59 0.45
1 6 -4 10.19 0.42
-1 -6 4 10.18 0.44
1 -6 -4 9.3 0.46
1 -6 -4 10.47 0.46
1 6 -3 10.24 0.5
-1 6 3 11.71 0.51
-1 6 3 12.23 0.5
1 6 -3 11.8 0.49
1 6 -3 11.53 0.51
1 6 -3 11 0.5
1 6 -3 11.55 0.49
-1 6 3 11.98 0.52
1 6 -3 11.22 0.5
-1 -6 3 11.66 0.5
1 -6 -3 11.74 0.53
-1 -6 3 11.64 0.51
1 -6 -3 12.25 0.52
1 6 -2 1.16 0.07
1 6 -2 1.23 0.07
1 6 -2 1.18 0.07
-1 6 2 0.99 0.08
-1 6 2 1.02 0.08
-1 6 2 1.27 0.08
1 6 -2 1.14 0.08
1 6 -2 1.01 0.07
1 6 -2 1.11 0.07
1 -6 -2 1.01 0.09
1 -6 -2 1.18 0.09
-1 -6 2 1.14 0.08
-1 -6 2 1.04 0.08
1 6 -1 2.44 0.14
-1 6 1 2.36 0.12
1 6 -1 2.33 0.12
1 6 -1 2.42 0.12
-1 6 1 2.62 0.13
1 6 -1 2.48 0.13
-1 6 1 2.49 0.14
1 6 -1 2.3 0.12
1 6 -1 2.08 0.13
-1 6 1 2.37 0.12
-1 -6 1 2.52 0.13
-1 -6 1 2.5 0.14
1 -6 -1 2.39 0.14
1 -6 -1 2.45 0.15
1 6 0 2.05 0.11
1 6 0 2.06 0.11
-1 6 0 2.07 0.11
1 6 0 2.21 0.11
-1 6 0 2.08 0.12
-1 6 0 1.95 0.12
1 6 0 2.08 0.1
1 6 0 2.11 0.12
-1 6 0 1.93 0.1
-1 6 0 2.19 0.11
-1 6 0 2.03 0.11
-1 -6 0 2.1 0.12
1 -6 0 2.05 0.13
1 -6 0 2.08 0.12
-1 -6 0 2.1 0.13
1 6 1 3.85 0.18
-1 6 -1 4.05 0.18
-1 6 -1 3.82 0.18
1 6 1 3.52 0.17
-1 6 -1 3.85 0.19
1 6 1 3.21 0.18
1 6 1 3.6 0.18
-1 6 -1 3.58 0.18
1 6 1 4 0.2
-1 6 -1 3.74 0.17
1 -6 1 3.81 0.2
-1 -6 -1 3.92 0.2
-1 -6 -1 3.49 0.19
1 -6 1 3.71 0.19
1 6 2 3.78 0.2
-1 6 -2 3.75 0.19
-1 6 -2 4.04 0.18
1 6 2 3.4 0.19
-1 6 -2 3.71 0.17
1 6 2 3.85 0.19
-1 6 -2 4.13 0.18
-1 6 -2 3.52 0.18
-1 -6 -2 3.53 0.19
-1 -6 -2 3.72 0.2
1 -6 2 3.58 0.19
1 -6 2 3.94 0.2
-1 6 -3 78.7 3.28
1 6 3 80.93 3.26
-1 6 -3 83.4 3.25
-1 6 -3 78.41 3.24
1 6 3 83.24 3.27
-1 6 -3 78.11 3.24
-1 6 -3 71.49 3.25
1 6 3 81.93 3.25
-1 6 -3 80.26 3.24
1 6 3 77.01 3.26
1 -6 3 83.31 3.27
1 -6 3 76.54 3.26
-1 -6 -3 81.14 3.27
-1 -6 -3 84.47 3.27
1 6 4 0.25 0.04
-1 6 -4 0.18 0.03
1 6 4 0.22 0.05
-1 6 -4 0.17 0.03
1 6 4 0.19 0.04
-1 6 -4 0.15 0.03
-1 6 -4 0.26 0.04
1 6 4 0.2 0.03
-1 6 -4 0.19 0.03
1 -6 4 0.22 0.04
-1 -6 -4 0.24 0.05
-1 -6 -4 0.22 0.05
1 -6 4 0.18 0.03
-1 6 -5 1.52 0.1
1 6 5 1.59 0.11
1 6 5 1.66 0.11
-1 6 -5 1.52 0.09
-1 6 -5 1.4 0.09
-1 6 -5 1.32 0.1
1 6 5 1.66 0.1
-1 6 -5 1.6 0.1
1 6 5 1.51 0.12
-1 6 -5 1.45 0.1
1 -6 5 1.66 0.11
1 -6 5 1.51 0.1
-1 -6 -5 1.35 0.11
1 6 6 3.21 0.19
1 6 6 3.48 0.17
-1 6 -6 3.34 0.18
-1 6 -6 3.34 0.17
-1 6 -6 3.3 0.17
-1 6 -6 3.16 0.16
1 6 6 3.55 0.2
1 6 6 2.84 0.19
1 -6 6 3.4 0.18
-1 -6 -6 3.07 0.2
1 -6 6 3.51 0.18
-1 -6 -6 3.28 0.19
-1 6 -7 3.28 0.19
1 6 7 3.32 0.2
-1 6 -7 3.44 0.17
1 6 7 3.65 0.18
1 6 7 3.33 0.2
-1 6 -7 3.2 0.18
1 6 7 3.41 0.2
-1 6 -7 3.32 0.18
1 -6 7 3.61 0.19
-1 -6 -7 3.34 0.21
-1 -6 -7 3.36 0.2
1 -6 7 3.38 0.18
-1 6 -8 7.2 0.36
-1 6 -8 7.31 0.35
-1 6 -8 7.56 0.35
1 6 8 7.81 0.37
-1 6 -8 6.6 0.35
1 6 8 7.89 0.34
-1 6 -8 7.52 0.34
1 6 8 7.18 0.38
1 6 8 7.28 0.38
-1 -6 -8 7.39 0.39
1 -6 8 7.48 0.35
-1 -6 -8 7.59 0.38
-1 6 -9 28.34 1.26
-1 6 -9 29.35 1.26
1 6 9 30.55 1.25
1 6 9 29.18 1.29
-1 6 -9 28.81 1.25
1 6 9 30.12 1.28
-1 6 -9 28.82 1.27
-1 6 -9 28.48 1.24
-1 -6 -9 32.05 1.28
1 -6 9 30.35 1.25
-1 -6 -9 28.1 1.3
1 -6 9 30.6 1.25
-1 -6 -9 31.37 1.29
-1 6 -10 -0.02 0.02
1 6 10 0.04 0.03
-1 6 -10 0.04 0.03
1 6 10 -0.02 0.03
-1 6 -10 0.02 0.03
1 6 10 0.09 0.03
-1 6 -10 0.02 0.02
-1 -6 -10 0.05 0.03
-1 -6 -10 0.04 0.03
1 -6 10 0.01 0.02
1 -6 10 0.01 0.02
-1 6 -11 4.68 0.25
-1 6 -11 4.71 0.26
-1 6 -11 4.73 0.26
1 6 11 4.85 0.24
1 6 11 4.77 0.3
-1 6 -11 4.59 0.24
-1 -6 -11 4.69 0.3
-1 -6 -11 4.52 0.28
1 -6 11 4.89 0.24
-1 6 -12 0.02 0.03
-1 6 -12 0.02 0.03
-1 6 -12 0.02 0.03
1 6 12 -0.07 0.03
1 6 12 -0.02 0.03
-1 6 -12 0.02 0.02
-1 -6 -12 -0.05 0.03
-1 -6 -12 0.08 0.05
1 -6 12 0 0.02
-1 -6 -12 -0.02 0.03
-1 6 -13 4.01 0.23
-1 6 -13 3.63 0.23
-1 6 -13 3.27 0.2
-1 6 -13 3.25 0.22
1 6 13 3.39 0.2
1 6 13 3.4 0.25
1 6 13 3.99 0.24
1 -6 13 3.33 0.19
-1 -6 -13 3.91 0.28
-1 -6 -13 3.51 0.24
-1 -6 -13 4.04 0.24
-1 6 -14 2.76 0.2
-1 6 -14 2.4 0.16
1 6 14 2.54 0.21
-1 6 -14 2.56 0.18
-1 -6 -14 2.54 0.2
-1 -6 -14 2.5 0.25
1 6 15 7.45 0.45
-1 6 -15 8.49 0.43
-1 6 -15 8.56 0.42
-1 6 -15 7.12 0.41
-1 6 -15 7.5 0.39
-1 -6 -15 8.33 0.48
-1 -6 -15 8.35 0.44
-1 -6 -15 8.18 0.45
-1 6 -16 1.71 0.14
-1 -6 -16 1.62 0.17
1 7 -16 0.5 0.08
-1 7 15 2.15 0.2
1 7 -15 2.37 0.19
1 7 -15 2.25 0.16
1 -7 -15 2.47 0.21
-1 7 14 10.64 0.56
1 7 -14 11.57 0.53
1 7 -14 10.94 0.54
1 7 -14 10.25 0.5
1 7 -14 9.92 0.53
1 -7 -14 11.12 0.57
1 -7 -14 11.12 0.6
1 -7 -14 11.82 0.57
1 7 -13 0.32 0.07
-1 7 13 0.34 0.08
1 7 -13 0.33 0.06
1 7 -13 0.25 0.05
1 7 -13 0.27 0.06
1 -7 -13 0.16 0.08
1 -7 -13 0.28 0.08
1 -7 -13 0.29 0.08
1 7 -12 1.72 0.13
1 7 -12 1.75 0.14
-1 7 12 2.08 0.16
1 7 -12 1.6 0.14
-1 7 12 1.74 0.16
1 7 -12 1.71 0.12
1 -7 -12 1.82 0.16
1 -7 -12 2.31 0.19
1 -7 -12 1.71 0.15
1 7 -11 0.68 0.08
1 7 -11 0.71 0.08
-1 7 11 0.69 0.06
-1 7 11 0.88 0.14
1 7 -11 0.7 0.08
1 7 -11 0.62 0.07
1 -7 -11 0.75 0.1
1 -7 -11 0.57 0.1
1 -7 -11 0.66 0.11
1 7 -10 1.02 0.08
1 7 -10 1.07 0.1
-1 7 10 0.89 0.11
1 7 -10 1.03 0.1
-1 7 10 1.13 0.08
1 7 -10 1.04 0.09
1 7 -10 0.99 0.09
-1 7 10 1.06 0.11
1 -7 -10 1.02 0.12
1 -7 -10 0.92 0.11
1 -7 -10 1.03 0.11
-1 -7 10 0.98 0.07
-1 7 9 8.68 0.47
-1 7 9 9.18 0.43
1 7 -9 8.42 0.39
1 7 -9 8.02 0.4
-1 7 9 9.07 0.44
1 7 -9 9.06 0.45
-1 7 9 8.53 0.39
1 7 -9 8.02 0.4
1 7 -9 9.12 0.43
-1 -7 9 8.83 0.38
1 -7 -9 7.85 0.46
-1 7 8 45.03 1.81
-1 7 8 44.29 1.77
1 7 -8 44.23 1.79
-1 7 8 44.41 1.82
-1 7 8 44.19 1.83
1 7 -8 43.37 1.79
1 7 -8 39.44 1.78
1 7 -8 41.9 1.79
1 7 -8 41.34 1.77
1 7 -8 42.06 1.79
-1 -7 8 43.62 1.77
1 -7 -8 42.19 1.83
1 -7 -8 42.62 1.82
1 7 -7 13.81 0.6
1 7 -7 13.3 0.57
1 7 -7 13.08 0.59
-1 7 7 13.52 0.57
1 7 -7 12.49 0.59
-1 7 7 13.42 0.62
1 7 -7 13.36 0.58
-1 7 7 13.46 0.61
-1 7 7 14.75 0.62
1 7 -7 12.19 0.59
1 -7 -7 12.78 0.62
-1 -7 7 13.22 0.58
1 -7 -7 13.47 0.62
-1 -7 7 13.38 0.58
1 7 -6 29.92 1.28
-1 7 6 30.28 1.29
1 7 -6 26.66 1.27
1 7 -6 30.73 1.27
1 7 -6 31.47 1.27
1 7 -6 30.72 1.26
-1 7 6 32.8 1.3
-1 7 6 31.75 1.26
1 7 -6 30.3 1.28
-1 7 6 30.29 1.3
-1 -7 6 30.45 1.27
1 -7 -6 30.49 1.31
1 -7 -6 30.22 1.31
-1 -7 6 29.98 1.27
-1 7 5 2.38 0.16
-1 7 5 2.8 0.14
1 7 -5 2.77 0.14
1 7 -5 2.66 0.15
1 7 -5 2.6 0.15
1 7 -5 2.75 0.14
-1 7 5 2.77 0.17
-1 7 5 2.69 0.16
1 7 -5 2.51 0.14
1 -7 -5 2.67 0.17
1 -7 -5 2.49 0.17
-1 -7 5 2.78 0.15
-1 7 4 0.43 0.06
1 7 -4 0.34 0.04
1 7 -4 0.43 0.05
-1 7 4 0.39 0.04
1 7 -4 0.43 0.05
1 7 -4 0.39 0.04
1 7 -4 0.26 0.05
-1 7 4 0.28 0.05
1 -7 -4 0.33 0.06
-1 -7 4 0.4 0.05
1 -7 -4 0.26 0.06
-1 -7 4 0.45 0.05
1 7 -3 0.44 0.04
-1 7 3 0.35 0.06
1 7 -3 0.36 0.04
-1 7 3 0.43 0.06
1 7 -3 0.37 0.04
1 7 -3 0.33 0.05
1 7 -3 0.44 0.06
-1 7 3 0.33 0.05
1 -7 -3 0.25 0.05
-1 -7 3 0.31 0.05
1 -7 -3 0.3 0.06
-1 -7 3 0.42 0.05
1 7 -2 21.49 0.95
1 7 -2 21.85 0.95
-1 7 2 21.38 0.94
1 7 -2 23.16 0.92
1 7 -2 21.95 0.93
-1 7 2 23.23 0.94
-1 7 2 23.1 0.96
1 7 -2 22.39 0.93
-1 -7 2 22.82 0.94
1 -7 -2 21.45 0.96
-1 -7 2 23.03 0.95
1 -7 -2 21.43 0.96
1 7 -1 10.12 0.45
-1 7 1 11.15 0.48
1 7 -1 10.02 0.45
-1 7 1 10.22 0.45
1 7 -1 10.18 0.47
-1 7 1 9.69 0.46
-1 7 1 10.74 0.45
1 7 -1 10.01 0.44
1 -7 -1 10.32 0.48
1 -7 -1 11.05 0.47
-1 -7 1 10.78 0.47
-1 -7 1 10.12 0.46
-1 7 0 40.21 1.63
-1 7 0 42.03 1.65
1 7 0 39.43 1.64
1 7 0 39.11 1.65
-1 7 0 40.45 1.63
-1 7 0 36.22 1.63
1 7 0 35.48 1.64
-1 7 0 39.96 1.62
1 7 0 38.73 1.63
1 7 0 40.81 1.63
1 7 0 40.4 1.62
-1 -7 0 41.54 1.65
-1 -7 0 39.83 1.65
1 -7 0 38.44 1.65
1 -7 0 41.65 1.65
-1 7 -1 16.27 0.67
-1 7 -1 15.85 0.7
1 7 1 15.79 0.67
-1 7 -1 14.91 0.68
-1 7 -1 16.26 0.68
-1 7 -1 15.54 0.68
1 7 1 16.89 0.69
1 7 1 15.73 0.68
-1 -7 -1 17.52 0.7
1 -7 1 16.12 0.69
1 -7 1 15.52 0.7
-1 7 -2 12.82 0.55
-1 7 -2 12.14 0.53
-1 7 -2 12.07 0.54
1 7 2 11.95 0.54
-1 7 -2 11.61 0.54
-1 7 -2 11.92 0.53
1 7 2 12.59 0.57
1 7 2 12.31 0.54
-1 7 -2 12.52 0.54
-1 -7 -2 11.64 0.55
1 -7 2 12.42 0.56
-1 -7 -2 13.19 0.56
1 -7 2 13.1 0.54
1 7 3 4.09 0.2
-1 7 -3 3.66 0.2
-1 7 -3 3.92 0.19
-1 7 -3 4.14 0.2
1 7 3 3.99 0.21
-1 7 -3 3.96 0.19
-1 7 -3 3.88 0.19
-1 7 -3 3.91 0.21
1 7 3 4.09 0.23
1 7 3 3.8 0.21
-1 -7 -3 4.31 0.23
1 -7 3 3.85 0.21
-1 -7 -3 4.14 0.22
1 -7 3 4.08 0.21
-1 7 -4 3.15 0.17
-1 7 -4 2.63 0.16
1 7 4 3.24 0.16
-1 7 -4 2.83 0.15
1 7 4 3.15 0.18
-1 7 -4 2.66 0.16
-1 7 -4 3.17 0.15
1 7 4 3.1 0.2
1 7 4 3.04 0.17
-1 7 -4 2.93 0.15
-1 -7 -4 3.3 0.19
1 -7 4 2.86 0.17
1 -7 4 3.04 0.17
-1 -7 -4 3.01 0.18
1 7 5 3.08 0.18
-1 7 -5 2.77 0.16
1 7 5 3.13 0.18
-1 7 -5 3.13 0.17
-1 7 -5 2.85 0.16
-1 7 -5 2.93 0.16
1 7 5 3.07 0.16
-1 7 -5 2.9 0.15
-1 7 -5 2.72 0.15
1 -7 5 2.86 0.16
-1 -7 -5 2.83 0.18
-1 -7 -5 3.06 0.19
1 -7 5 2.96 0.17
1 7 6 18.06 0.78
-1 7 -6 15.36 0.72
-1 7 -6 16.38 0.73
-1 7 -6 16.47 0.71
-1 7 -6 15.8 0.72
-1 7 -6 16.91 0.7
1 7 6 17.57 0.71
1 7 6 15.73 0.74
-1 7 -6 16.43 0.71
1 7 6 16.13 0.74
-1 -7 -6 16.76 0.75
-1 -7 -6 16.56 0.75
1 -7 6 16.82 0.73
1 -7 6 16.83 0.72
-1 7 -7 6.93 0.33
-1 7 -7 6.61 0.32
1 7 7 6.68 0.35
1 7 7 7.04 0.35
-1 7 -7 6.62 0.31
1 7 7 7.21 0.32
-1 7 -7 6.58 0.33
-1 7 -7 7 0.32
-1 7 -7 6.17 0.33
1 7 7 6.41 0.35
-1 -7 -7 6.41 0.36
1 -7 7 7.14 0.33
-1 -7 -7 6.79 0.35
1 -7 7 6.91 0.33
-1 7 -8 14.99 0.76
-1 7 -8 16.82 0.74
1 7 8 17.49 0.76
-1 7 -8 15.35 0.71
-1 7 -8 16.75 0.72
1 7 8 17.25 0.76
1 7 8 15.27 0.76
-1 7 -8 17.33 0.73
-1 7 -8 16.73 0.74
1 -7 8 17.3 0.73
-1 -7 -8 17.19 0.76
1 -7 8 17.92 0.73
-1 -7 -8 16.42 0.78
1 7 9 0.63 0.06
-1 7 -9 0.51 0.08
1 7 9 0.46 0.08
-1 7 -9 0.6 0.11
-1 7 -9 0.48 0.05
1 7 9 0.57 0.09
-1 -7 -9 0.55 0.08
1 -7 9 0.56 0.06
-1 -7 -9 0.49 0.08
-1 -7 -9 0.47 0.09
1 -7 9 0.56 0.06
-1 7 -10 3.31 0.2
1 7 10 3.67 0.2
-1 7 -10 3.48 0.19
1 7 10 3.83 0.23
-1 7 -10 3.53 0.21
-1 7 -10 3.62 0.2
1 -7 10 3.53 0.2
-1 -7 -10 4.07 0.23
-1 -7 -10 3.82 0.24
-1 -7 -10 3.59 0.25
1 7 11 4.39 0.23
-1 7 -11 3.95 0.23
-1 7 -11 3.88 0.23
-1 7 -11 4.06 0.22
-1 7 -11 4.22 0.24
1 7 11 3.94 0.26
1 7 11 4.33 0.26
-1 -7 -11 3.87 0.27
-1 -7 -11 4.55 0.26
-1 -7 -11 4.07 0.26
1 -7 11 4.2 0.22
-1 7 -12 10.85 0.56
1 7 12 12.47 0.55
1 7 12 12.08 0.61
-1 7 -12 13.41 0.56
1 7 12 11.86 0.59
-1 7 -12 11.36 0.56
-1 7 -12 11.31 0.54
-1 -7 -12 12.7 0.59
1 -7 12 11.59 0.53
-1 -7 -12 11.89 0.59
1 7 13 0.26 0.07
-1 7 -13 0.44 0.07
-1 7 -13 0.42 0.07
1 7 13 0.45 0.09
-1 7 -13 0.42 0.06
-1 7 -13 0.36 0.07
-1 -7 -13 0.23 0.1
-1 -7 -13 0.4 0.1
-1 -7 -13 0.53 0.09
-1 7 -14 4.78 0.26
-1 7 -14 4.01 0.25
-1 7 -14 4.23 0.26
-1 7 -14 4.23 0.24
-1 -7 -14 4.01 0.31
-1 -7 -14 4.65 0.3
-1 -7 -14 4.62 0.29
1 7 15 0.12 0.07
-1 7 -15 0.2 0.05
-1 -7 -16 1.43 0.24
1 8 -15 1.18 0.11
-1 8 15 1.05 0.2
-1 8 14 1.18 0.14
1 8 -14 1.22 0.13
1 8 -14 1.31 0.11
1 -8 -14 1.12 0.14
1 8 -13 1.25 0.12
1 8 -13 1.65 0.13
1 8 -13 1.29 0.11
-1 8 13 1.28 0.15
1 8 -13 1.57 0.14
1 -8 -13 1.33 0.15
1 -8 -13 1.51 0.15
1 -8 -13 1.68 0.18
1 8 -12 0.02 0.04
1 8 -12 0 0.02
1 8 -12 0.02 0.03
-1 8 12 0.02 0.04
1 -8 -12 -0.02 0.08
1 -8 -12 0.05 0.06
1 -8 -12 0.01 0.05
1 8 -11 2.86 0.17
1 8 -11 2.85 0.19
1 8 -11 2.85 0.19
1 8 -11 3.2 0.19
1 8 -11 3.2 0.2
-1 8 11 3.15 0.21
-1 8 11 3.11 0.22
1 -8 -11 3.45 0.25
1 -8 -11 2.83 0.22
1 -8 -11 3.23 0.22
1 8 -10 1.32 0.12
-1 8 10 1.15 0.12
1 8 -10 1.29 0.1
-1 8 10 1.27 0.13
-1 8 10 1.36 0.1
1 8 -10 1.22 0.11
1 8 -10 1.15 0.1
1 -8 -10 1.22 0.14
1 -8 -10 1.24 0.13
-1 8 9 8.25 0.41
-1 8 9 7.48 0.41
1 8 -9 7.07 0.37
1 8 -9 8.05 0.38
-1 8 9 8.33 0.41
1 8 -9 7.61 0.38
-1 8 9 8.2 0.36
1 8 -9 7.44 0.36
1 8 -9 7.91 0.38
-1 -8 9 7.84 0.35
1 -8 -9 7.47 0.42
1 -8 -9 8.25 0.42
1 8 -8 0.8 0.07
-1 8 8 0.92 0.07
-1 8 8 0.78 0.1
1 8 -8 0.84 0.11
-1 8 8 0.69 0.1
1 8 -8 0.7 0.07
1 8 -8 0.7 0.07
1 8 -8 0.7 0.07
-1 8 8 0.88 0.1
1 -8 -8 0.84 0.1
-1 -8 8 0.73 0.06
1 -8 -8 0.85 0.1
1 8 -7 1.13 0.09
1 8 -7 1.11 0.08
-1 8 7 1.27 0.09
-1 8 7 1.2 0.11
1 8 -7 1.11 0.11
-1 8 7 1.11 0.1
-1 -8 7 1.33 0.09
1 -8 -7 1.05 0.11
1 8 -6 3.82 0.2
-1 8 6 4.24 0.24
1 8 -6 4.22 0.21
1 8 -6 3.95 0.22
-1 8 6 4.07 0.23
-1 8 6 3.96 0.23
1 8 -6 3.82 0.21
1 8 -6 3.86 0.21
1 8 -6 3.82 0.2
-1 -8 6 4.02 0.21
1 -8 -6 3.72 0.24
1 -8 -6 4.04 0.24
-1 -8 6 4.14 0.21
1 8 -5 2.45 0.14
1 8 -5 2.34 0.15
1 8 -5 2.55 0.14
-1 8 5 2.37 0.15
-1 8 5 2.14 0.16
-1 8 5 2.51 0.15
-1 8 5 2.78 0.17
1 8 -5 2.43 0.13
1 8 -5 2.31 0.15
1 8 -5 2.38 0.13
1 -8 -5 2.34 0.17
1 -8 -5 2.46 0.17
-1 -8 5 2.55 0.16
-1 -8 5 2.48 0.15
1 8 -4 0.03 0.02
1 8 -4 0 0.02
1 8 -4 0.01 0.02
1 8 -4 0.02 0.02
-1 8 4 0.01 0.02
-1 8 4 0.02 0.02
1 8 -4 -0.01 0.02
-1 8 4 -0.01 0.02
-1 8 4 -0.01 0.02
1 8 -4 -0.01 0.02
1 -8 -4 0.05 0.03
-1 -8 4 -0.01 0.02
1 -8 -4 0.05 0.03
1 8 -3 16.06 0.69
1 8 -3 15.08 0.7
1 8 -3 14.94 0.69
1 8 -3 16.39 0.68
-1 8 3 15.6 0.71
-1 8 3 15.85 0.69
-1 8 3 17.04 0.72
1 8 -3 16.54 0.68
1 -8 -3 15.09 0.72
-1 -8 3 16.45 0.7
1 -8 -3 15.99 0.72
-1 -8 3 17.28 0.7
1 8 -2 2.93 0.15
1 8 -2 3.03 0.16
1 8 -2 3.01 0.15
-1 8 2 3.22 0.16
1 8 -2 2.48 0.16
-1 8 2 3.12 0.18
1 8 -2 2.88 0.17
-1 8 2 3.05 0.17
1 8 -2 2.87 0.16
-1 -8 2 3.07 0.17
1 -8 -2 2.55 0.18
1 -8 -2 2.74 0.17
-1 -8 2 3.07 0.17
-1 8 1 1.2 0.09
1 8 -1 1.13 0.08
-1 8 1 1.26 0.08
-1 8 1 1.26 0.08
1 8 -1 1.31 0.08
1 8 -1 0.99 0.09
1 8 -1 1.06 0.09
1 8 -1 1.22 0.08
-1 8 1 1.18 0.1
1 8 -1 1.23 0.08
-1 -8 1 1.28 0.1
1 -8 -1 1.03 0.09
1 -8 -1 1.06 0.1
-1 -8 1 1.15 0.1
-1 8 0 0.31 0.04
1 8 0 0.29 0.05
1 8 0 0.36 0.06
-1 8 0 0.37 0.04
-1 8 0 0.36 0.05
1 8 0 0.39 0.04
-1 8 0 0.23 0.05
1 8 0 0.42 0.05
-1 8 0 0.25 0.04
-1 -8 0 0.29 0.05
1 -8 0 0.3 0.05
-1 -8 0 0.3 0.05
1 -8 0 0.29 0.06
1 8 1 8 0.38
-1 8 -1 9.44 0.38
-1 8 -1 8.36 0.38
-1 8 -1 8.58 0.38
-1 8 -1 8.59 0.38
1 8 1 8.32 0.4
-1 8 -1 7.85 0.4
1 8 1 8.69 0.39
1 -8 1 8.36 0.41
-1 -8 -1 8.47 0.4
1 -8 1 8.6 0.42
-1 -8 -1 8.05 0.4
-1 8 -2 0.14 0.04
-1 8 -2 0.13 0.03
-1 8 -2 0.16 0.03
-1 8 -2 0.14 0.03
1 8 2 0.1 0.03
1 8 2 0.13 0.04
1 8 2 0.2 0.04
1 -8 2 0.11 0.04
-1 -8 -2 0.13 0.04
1 -8 2 0.18 0.06
-1 -8 -2 0.11 0.04
1 8 3 0.79 0.08
-1 8 -3 0.76 0.06
1 8 3 0.71 0.07
-1 8 -3 0.83 0.07
1 8 3 0.81 0.08
-1 8 -3 0.81 0.06
-1 8 -3 0.73 0.08
-1 8 -3 0.71 0.06
1 8 3 0.92 0.08
-1 -8 -3 0.71 0.08
1 -8 3 0.69 0.08
1 -8 3 0.89 0.08
-1 -8 -3 0.77 0.08
1 8 4 5.48 0.29
-1 8 -4 5.55 0.26
-1 8 -4 5.52 0.26
-1 8 -4 5.28 0.28
1 8 4 5.59 0.29
-1 8 -4 5.27 0.27
1 8 4 5.88 0.3
1 8 4 5.77 0.27
-1 8 -4 5.68 0.26
-1 -8 -4 5.1 0.29
1 -8 4 5.53 0.29
1 -8 4 6.01 0.28
-1 -8 -4 5.39 0.3
-1 8 -5 7.78 0.36
-1 8 -5 8.11 0.36
1 8 5 7.86 0.39
-1 8 -5 7.5 0.38
-1 8 -5 7.92 0.36
1 8 5 8.34 0.37
-1 8 -5 7.53 0.37
1 8 5 8.48 0.4
1 8 5 7.8 0.39
-1 -8 -5 8.62 0.41
-1 -8 -5 7.52 0.39
1 -8 5 7.91 0.38
1 8 6 3.31 0.2
-1 8 -6 3.06 0.19
1 8 6 3.13 0.17
-1 8 -6 2.57 0.16
-1 8 -6 3.02 0.17
-1 8 -6 3.13 0.17
-1 8 -6 2.94 0.19
1 8 6 2.9 0.19
1 8 6 2.89 0.19
-1 8 -6 2.87 0.16
1 -8 6 3.17 0.18
1 -8 6 2.96 0.18
-1 -8 -6 3.23 0.21
-1 -8 -6 2.94 0.19
-1 8 -7 8.56 0.48
-1 8 -7 8.23 0.4
1 8 7 8.02 0.44
1 8 7 8.11 0.42
1 8 7 8.81 0.39
-1 8 -7 8.07 0.38
1 8 7 9.15 0.43
-1 8 -7 8.07 0.39
1 -8 7 8.36 0.4
1 -8 7 8.61 0.4
-1 -8 -7 8.38 0.44
-1 8 -8 1.44 0.12
1 8 8 1.76 0.14
1 8 8 1.47 0.14
-1 8 -8 1.79 0.12
1 8 8 1.66 0.11
-1 8 -8 1.58 0.11
-1 8 -8 1.55 0.11
1 8 8 1.82 0.15
-1 8 -8 1.62 0.13
-1 -8 -8 1.62 0.14
1 -8 8 1.7 0.12
1 -8 8 1.54 0.12
-1 8 -9 4.24 0.25
1 8 9 4.24 0.28
-1 8 -9 4.6 0.26
1 8 9 4.86 0.25
1 8 9 5.26 0.29
-1 8 -9 4.85 0.26
-1 8 -9 4.57 0.25
1 8 9 4.72 0.29
-1 8 -9 4.6 0.25
1 -8 9 4.7 0.25
-1 -8 -9 5.35 0.28
-1 -8 -9 4.92 0.28
-1 -8 -9 5.1 0.3
-1 8 -10 2.69 0.17
-1 8 -10 2.93 0.19
1 8 10 2.77 0.17
1 8 10 3.15 0.21
-1 8 -10 2.58 0.17
-1 8 -10 2.77 0.16
1 8 10 2.38 0.2
-1 8 -10 2.36 0.17
-1 -8 -10 2.88 0.19
-1 -8 -10 3.13 0.21
1 -8 10 2.9 0.17
-1 -8 -10 3.01 0.22
1 8 11 5.7 0.33
-1 8 -11 5.27 0.28
-1 8 -11 6.3 0.32
1 8 11 5.83 0.34
1 8 11 5.66 0.29
-1 8 -11 6.37 0.3
-1 8 -11 5.11 0.3
-1 8 -11 5.59 0.3
1 -8 11 5.25 0.28
-1 -8 -11 6.42 0.37
-1 -8 -11 5.27 0.33
-1 -8 -11 5.86 0.32
1 8 12 -0.01 0.05
-1 8 -12 0.02 0.03
-1 8 -12 0.02 0.05
-1 8 -12 0.04 0.03
-1 8 -12 0.03 0.04
-1 8 -12 0.05 0.07
1 8 12 -0.05 0.04
-1 -8 -12 0.05 0.04
-1 -8 -12 0.03 0.06
-1 8 -13 2.37 0.15
-1 8 -13 2.02 0.16
-1 8 -13 2.5 0.17
-1 8 -13 2.64 0.17
-1 -8 -13 2.2 0.19
-1 -8 -13 2.34 0.18
-1 -8 -13 2.58 0.23
1 8 14 2.23 0.21
-1 8 -14 2.29 0.15
-1 -8 -14 2.34 0.19
-1 -8 -15 2.03 0.18
1 9 -14 5.11 0.27
-1 9 14 4.61 0.44
1 -9 -14 5.64 0.46
-1 9 13 0.12 0.06
1 9 -13 0.06 0.04
1 -9 -13 0.12 0.06
-1 9 12 2.74 0.22
1 9 -12 2.65 0.19
1 9 -12 2.44 0.16
1 9 -12 2.51 0.18
1 9 -12 2.95 0.18
1 -9 -12 2.69 0.21
1 -9 -12 2.74 0.22
1 -9 -12 3.26 0.25
-1 9 11 0.13 0.05
1 9 -11 0.09 0.04
-1 9 11 0.08 0.06
1 9 -11 0.08 0.04
1 9 -11 0.09 0.04
1 9 -11 0.1 0.04
1 -9 -11 0.04 0.07
1 -9 -11 0.21 0.07
1 -9 -11 0.14 0.06
1 9 -10 4.93 0.26
-1 9 10 5.48 0.31
1 9 -10 4.71 0.27
-1 9 10 5.15 0.31
1 9 -10 5.2 0.27
1 9 -10 5.25 0.28
1 -9 -10 5.08 0.32
1 -9 -10 5.42 0.34
1 9 -9 0.59 0.07
-1 9 9 0.74 0.12
-1 9 9 0.72 0.1
-1 9 9 0.57 0.07
1 9 -9 0.87 0.09
1 9 -9 0.56 0.07
-1 9 9 0.58 0.09
1 9 -9 0.68 0.07
1 -9 -9 0.69 0.11
1 -9 -9 0.6 0.1
1 9 -8 21.75 0.93
1 9 -8 22.61 0.92
1 9 -8 18.5 0.91
-1 9 8 21.66 0.9
1 9 -8 20.76 0.91
-1 9 8 19.86 0.96
-1 9 8 22.61 0.96
1 9 -8 20.8 0.92
-1 -9 8 22.17 0.94
1 -9 -8 20.8 0.97
1 -9 -8 21.73 0.97
1 9 -7 0.32 0.06
1 9 -7 0.3 0.06
-1 9 7 0.21 0.06
1 9 -7 0.31 0.06
-1 9 7 0.31 0.07
1 9 -7 0.21 0.04
1 9 -7 0.26 0.04
-1 9 7 0.23 0.04
-1 9 7 0.39 0.07
-1 -9 7 0.23 0.04
1 -9 -7 0.27 0.07
1 -9 -7 0.27 0.07
-1 -9 7 0.23 0.05
-1 9 6 14.76 0.61
1 9 -6 13.53 0.61
1 9 -6 13.69 0.63
-1 9 6 14.71 0.65
1 9 -6 13.68 0.6
1 9 -6 13.05 0.6
-1 9 6 14.86 0.64
-1 9 6 13.92 0.65
1 9 -6 12.32 0.59
-1 -9 6 14.1 0.61
1 -9 -6 13.27 0.65
1 -9 -6 13.28 0.68
-1 -9 6 13.76 0.61
-1 9 5 1.73 0.14
1 9 -5 1.71 0.13
1 9 -5 1.57 0.1
-1 9 5 1.79 0.11
1 9 -5 1.76 0.11
1 9 -5 1.42 0.1
-1 9 5 1.6 0.13
-1 9 5 1.76 0.13
-1 -9 5 1.59 0.12
-1 -9 5 1.61 0.11
1 -9 -5 1.76 0.14
1 -9 -5 1.53 0.14
1 9 -4 0.2 0.05
1 9 -4 0.2 0.04
1 9 -4 0.21 0.04
-1 9 4 0.24 0.05
-1 9 4 0.25 0.05
1 9 -4 0.26 0.04
-1 9 4 0.27 0.06
-1 -9 4 0.23 0.05
-1 -9 4 0.23 0.05
1 -9 -4 0.23 0.06
1 -9 -4 0.27 0.06
1 9 -3 0.02 0.02
1 9 -3 -0.02 0.01
1 9 -3 0.02 0.02
-1 9 3 0 0.02
1 9 -3 0.03 0.03
-1 9 3 0 0.03
-1 9 3 0 0.02
1 9 -3 0 0.02
-1 -9 3 0.04 0.03
1 -9 -3 0.05 0.03
1 -9 -3 -0.01 0.03
-1 -9 3 0.05 0.03
1 9 -2 33.88 1.51
-1 9 2 38.01 1.54
-1 9 2 37.24 1.53
1 9 -2 34.44 1.53
1 9 -2 34.9 1.49
-1 9 2 38.81 1.52
1 9 -2 34.46 1.53
1 9 -2 34.25 1.51
1 9 -2 38.76 1.51
1 -9 -2 38.56 1.55
1 -9 -2 34.8 1.55
-1 -9 2 36.47 1.55
-1 -9 2 37.83 1.53
1 9 -1 3.35 0.18
1 9 -1 3.04 0.16
1 9 -1 3.19 0.18
1 9 -1 3.26 0.2
-1 9 1 3.68 0.18
-1 9 1 3.02 0.18
-1 9 1 3.45 0.2
1 9 -1 3.42 0.18
-1 -9 1 3.21 0.19
1 -9 -1 3.2 0.2
-1 -9 1 3.17 0.19
1 -9 -1 3.69 0.2
-1 9 0 12.7 0.55
-1 9 0 12.29 0.52
1 9 0 10.97 0.5
-1 9 0 11.67 0.52
1 9 0 11.88 0.52
1 9 0 10.65 0.52
1 9 0 11.97 0.54
-1 9 0 10.63 0.51
-1 -9 0 12.21 0.54
-1 -9 0 11.81 0.54
1 -9 0 12.22 0.54
1 -9 0 11.17 0.55
1 9 1 0.85 0.08
1 9 1 0.91 0.08
-1 9 -1 0.94 0.08
-1 9 -1 0.84 0.07
1 9 1 0.85 0.09
-1 9 -1 0.81 0.09
-1 9 -1 0.87 0.07
-1 9 -1 0.73 0.07
-1 -9 -1 0.88 0.09
1 -9 1 0.92 0.1
1 -9 1 0.95 0.09
-1 -9 -1 1.01 0.1
-1 9 -2 12.47 0.58
1 9 2 12.11 0.56
-1 9 -2 12.33 0.55
-1 9 -2 11.96 0.55
1 9 2 12.7 0.57
1 9 2 13.14 0.56
-1 9 -2 12.57 0.55
1 9 2 13.06 0.58
-1 9 -2 11.34 0.54
-1 -9 -2 12.37 0.58
-1 -9 -2 12.61 0.58
1 -9 2 13.05 0.57
1 -9 2 12.76 0.58
-1 9 -3 3.3 0.17
1 9 3 3.1 0.19
-1 9 -3 2.87 0.16
1 9 3 3.21 0.2
1 9 3 3.42 0.19
1 9 3 3.31 0.19
-1 9 -3 3.35 0.18
-1 9 -3 3.24 0.17
-1 9 -3 3.15 0.19
-1 -9 -3 3.48 0.21
1 -9 3 3.41 0.19
-1 -9 -3 3.02 0.2
1 -9 3 3.33 0.2
-1 9 -4 20.06 0.82
1 9 4 20.22 0.83
-1 9 -4 17.67 0.83
1 9 4 19.96 0.85
1 9 4 17.73 0.86
-1 9 -4 18.37 0.8
1 9 4 18.73 0.84
-1 9 -4 18.52 0.81
-1 -9 -4 20.27 0.86
-1 -9 -4 17.29 0.84
1 -9 4 19.56 0.83
1 -9 4 19.12 0.84
1 9 5 2.07 0.13
-1 9 -5 2.03 0.12
1 9 5 2.08 0.15
1 9 5 2.21 0.16
-1 9 -5 1.61 0.15
1 9 5 1.73 0.14
-1 9 -5 1.99 0.12
-1 9 -5 1.88 0.12
-1 9 -5 1.91 0.13
1 -9 5 1.92 0.13
-1 -9 -5 2.38 0.17
1 -9 5 2.12 0.14
1 9 6 5.5 0.26
-1 9 -6 5.08 0.26
-1 9 -6 5.05 0.25
1 9 6 5.13 0.31
1 9 6 5.14 0.29
1 9 6 4.91 0.29
-1 9 -6 4.92 0.26
-1 9 -6 5.02 0.27
1 -9 6 4.92 0.27
1 -9 6 5.36 0.27
-1 -9 -6 4.76 0.29
-1 -9 -6 5.2 0.3
1 9 7 5.89 0.28
-1 9 -7 5.17 0.27
1 9 7 5.71 0.32
1 9 7 6.1 0.32
-1 9 -7 5.71 0.28
1 9 7 6.12 0.33
-1 9 -7 5.17 0.27
-1 9 -7 5.33 0.28
-1 -9 -7 5.58 0.33
1 -9 7 5.63 0.29
-1 -9 -7 5.4 0.32
-1 9 -8 24.25 1.09
-1 9 -8 24.97 1.06
-1 9 -8 24.74 1.07
1 9 8 26.59 1.08
-1 9 -8 25.65 1.08
1 9 8 24.02 1.12
1 9 8 27.37 1.13
1 9 8 24.45 1.12
-1 9 -8 24.06 1.07
1 -9 8 25.94 1.08
-1 -9 -8 24.88 1.14
-1 -9 -8 24.27 1.12
1 9 9 10.85 0.55
-1 9 -9 12.22 0.51
-1 9 -9 12.2 0.52
1 9 9 10.93 0.5
1 9 9 9.37 0.54
-1 9 -9 10.4 0.5
-1 9 -9 10.23 0.52
-1 9 -9 10.24 0.49
1 9 9 11.08 0.55
-1 -9 -9 11.26 0.55
-1 -9 -9 10.78 0.57
1 -9 9 10.47 0.5
1 9 10 2.8 0.22
-1 9 -10 3.19 0.21
1 9 10 3.33 0.19
-1 9 -10 3.23 0.2
1 9 10 3.4 0.24
-1 9 -10 3.4 0.19
-1 9 -10 2.94 0.18
-1 9 -10 3.12 0.19
-1 -9 -10 3.37 0.26
-1 -9 -10 3.13 0.21
-1 -9 -10 3.35 0.24
1 -9 10 3.05 0.18
-1 9 -11 1.72 0.15
1 9 11 1.57 0.16
-1 9 -11 1.64 0.12
-1 9 -11 1.49 0.12
-1 -9 -11 1.79 0.15
-1 -9 -11 1.58 0.16
-1 9 -12 6.08 0.32
1 9 12 5.8 0.36
-1 9 -12 6.11 0.31
-1 9 -12 6.15 0.33
1 9 12 4.93 0.42
-1 9 -12 6.22 0.33
-1 -9 -12 5.69 0.34
-1 -9 -12 5.83 0.39
-1 -9 -12 5.89 0.36
1 9 13 6.92 0.43
-1 9 -13 7.57 0.36
-1 -9 -13 7.45 0.41
-1 -9 -14 10.29 0.54
-1 10 12 0.21 0.08
1 10 -12 0.32 0.05
1 -10 -12 0.33 0.09
1 10 -11 0.78 0.1
1 10 -11 0.87 0.09
-1 10 11 0.8 0.12
1 -10 -11 0.61 0.11
1 10 -10 0.77 0.08
-1 10 10 0.68 0.12
1 10 -10 0.88 0.1
-1 10 10 1.03 0.13
1 10 -10 0.88 0.1
1 10 -10 0.85 0.09
-1 10 10 0.85 0.13
1 10 -10 0.77 0.08
1 -10 -10 0.83 0.14
1 -10 -10 0.82 0.13
-1 10 9 0.9 0.13
-1 10 9 0.78 0.11
1 10 -9 0.85 0.08
1 10 -9 0.81 0.1
1 10 -9 0.82 0.08
1 10 -9 0.99 0.16
-1 10 9 1.04 0.21
1 -10 -9 0.93 0.14
1 -10 -9 0.66 0.14
-1 10 8 0.42 0.08
1 10 -8 0.35 0.06
1 10 -8 0.36 0.06
-1 10 8 0.37 0.08
1 10 -8 0.41 0.06
-1 10 8 0.37 0.08
-1 10 8 0.42 0.06
1 10 -8 0.48 0.08
1 10 -8 0.41 0.07
1 -10 -8 0.43 0.1
-1 -10 8 0.41 0.07
1 -10 -8 0.36 0.09
1 10 -7 7.84 0.36
-1 10 7 6.81 0.39
-1 10 7 7.24 0.39
1 10 -7 6.85 0.34
-1 10 7 7.4 0.35
-1 10 7 7.55 0.39
1 10 -7 6.78 0.34
1 10 -7 6.88 0.35
1 10 -7 7.86 0.38
-1 -10 7 7.11 0.35
1 -10 -7 6.75 0.4
1 -10 -7 7.7 0.4
-1 -10 7 7.01 0.34
-1 10 6 16.64 0.74
1 10 -6 15.39 0.71
1 10 -6 15.83 0.7
-1 10 6 15.02 0.73
1 10 -6 14.76 0.68
1 10 -6 14.92 0.69
-1 10 6 17.21 0.73
-1 10 6 16.45 0.69
1 10 -6 15.48 0.68
1 -10 -6 15.85 0.74
1 -10 -6 15.38 0.75
-1 -10 6 15.69 0.69
-1 -10 6 15.86 0.7
-1 10 5 3.74 0.23
1 10 -5 3.3 0.18
1 10 -5 3.21 0.2
-1 10 5 3.21 0.21
1 10 -5 3.22 0.19
-1 10 5 3.39 0.19
1 10 -5 3.23 0.18
1 10 -5 2.97 0.17
-1 -10 5 3.1 0.19
1 -10 -5 3.08 0.22
-1 -10 5 3.28 0.19
1 -10 -5 3.31 0.22
1 10 -4 1.09 0.09
1 10 -4 1.01 0.08
-1 10 4 1.31 0.11
-1 10 4 1.1 0.09
-1 10 4 0.99 0.11
1 10 -4 1.07 0.09
-1 10 4 1.23 0.11
1 10 -4 1.04 0.09
1 10 -4 0.97 0.1
1 -10 -4 1.02 0.11
-1 -10 4 1.18 0.1
-1 -10 4 1.03 0.09
1 -10 -4 1.16 0.12
-1 10 3 1.06 0.09
1 10 -3 0.89 0.08
1 10 -3 0.93 0.07
1 10 -3 0.78 0.09
1 10 -3 0.94 0.08
-1 10 3 0.8 0.09
1 10 -3 0.93 0.08
-1 10 3 1.07 0.11
-1 10 3 1.01 0.09
1 -10 -3 0.98 0.11
1 -10 -3 0.78 0.1
-1 -10 3 1 0.1
-1 -10 3 1.01 0.09
1 10 -2 0.18 0.04
-1 10 2 0.17 0.05
1 10 -2 0.18 0.04
-1 10 2 0.22 0.06
1 10 -2 0.17 0.03
1 10 -2 0.11 0.04
-1 10 2 0.23 0.05
1 10 -2 0.17 0.04
1 -10 -2 0.06 0.04
-1 -10 2 0.2 0.05
1 -10 -2 0.23 0.06
-1 -10 2 0.17 0.05
1 10 -1 12.01 0.55
1 10 -1 11.66 0.53
-1 10 1 11.97 0.53
-1 10 1 12.12 0.56
1 10 -1 10.51 0.51
-1 10 1 10.98 0.53
1 10 -1 11.24 0.52
-1 -10 1 12.47 0.55
1 -10 -1 10.94 0.56
1 -10 -1 12.41 0.56
-1 -10 1 11.89 0.55
-1 10 0 13.02 0.61
-1 10 0 13.26 0.58
1 10 0 12.62 0.59
-1 10 0 12.44 0.57
-1 10 0 12.89 0.59
1 10 0 12.69 0.6
1 -10 0 13.76 0.61
-1 -10 0 13.17 0.6
-1 -10 0 13.42 0.6
1 10 1 7.29 0.42
-1 10 -1 7.46 0.37
1 10 1 6.95 0.39
-1 10 -1 7.02 0.34
-1 10 -1 6.83 0.34
-1 10 -1 6.92 0.33
-1 10 -1 7.22 0.34
1 10 1 6.94 0.35
1 -10 1 7.01 0.37
1 -10 1 7.74 0.37
-1 -10 -1 7.14 0.37
-1 -10 -1 7.28 0.37
-1 10 -2 3.14 0.25
-1 10 -2 3.12 0.18
1 10 2 3.68 0.21
-1 10 -2 3.28 0.23
1 10 2 3.78 0.23
-1 10 -2 3.45 0.19
1 10 2 3.3 0.21
1 10 2 3.61 0.22
-1 10 -2 3.51 0.19
1 -10 2 3.74 0.21
-1 -10 -2 3.72 0.22
1 -10 2 3.67 0.22
1 10 3 2.13 0.16
-1 10 -3 2.1 0.16
1 10 3 2.08 0.16
-1 10 -3 2.3 0.14
1 10 3 2.36 0.15
1 10 3 2.19 0.15
-1 10 -3 2.16 0.13
-1 10 -3 2.28 0.14
-1 10 -3 2.24 0.14
1 -10 3 2.41 0.16
-1 -10 -3 2.14 0.16
-1 -10 -3 2.1 0.16
1 -10 3 2.19 0.16
1 10 4 1.12 0.11
-1 10 -4 1.23 0.1
-1 10 -4 1.3 0.1
1 10 4 1.44 0.11
1 10 4 1.2 0.11
-1 10 -4 1.16 0.11
1 10 4 1.47 0.14
-1 10 -4 1.11 0.09
1 -10 4 1.23 0.11
-1 -10 -4 1.39 0.13
1 -10 4 1.3 0.11
-1 -10 -4 1.26 0.12
1 10 5 0.52 0.11
1 10 5 0.26 0.06
-1 10 -5 0.39 0.06
-1 10 -5 0.32 0.05
1 10 5 0.32 0.06
-1 10 -5 0.31 0.05
-1 10 -5 0.32 0.05
-1 10 -5 0.25 0.06
1 10 5 0.37 0.07
-1 -10 -5 0.2 0.06
1 -10 5 0.33 0.06
1 -10 5 0.28 0.06
-1 -10 -5 0.3 0.07
-1 10 -6 0.13 0.04
-1 10 -6 0.11 0.04
-1 10 -6 0.17 0.04
-1 10 -6 0.14 0.04
1 10 6 0.08 0.04
1 10 6 0.11 0.07
1 10 6 0.22 0.05
1 10 6 0.22 0.06
-1 10 -6 0.12 0.04
-1 -10 -6 0.15 0.06
1 -10 6 0.1 0.04
-1 -10 -6 0.04 0.04
1 -10 6 0.14 0.04
-1 10 -7 3.85 0.2
1 10 7 3.55 0.24
-1 10 -7 3.27 0.19
1 10 7 3.45 0.2
-1 10 -7 3.75 0.21
1 10 7 3.42 0.24
-1 10 -7 3.17 0.19
-1 10 -7 3.75 0.23
1 10 7 3.95 0.25
1 -10 7 3.37 0.21
-1 -10 -7 3.82 0.26
-1 -10 -7 3.75 0.24
1 -10 7 3.56 0.21
1 10 8 0.1 0.05
-1 10 -8 0.07 0.03
-1 10 -8 0.09 0.04
1 10 8 0.05 0.05
-1 10 -8 0.09 0.04
-1 10 -8 0.04 0.04
1 10 8 -0.01 0.04
-1 10 -8 0.07 0.04
1 10 8 0.03 0.03
-1 -10 -8 0.06 0.05
-1 -10 -8 0.13 0.06
1 -10 8 0.05 0.04
1 -10 8 0.08 0.04
1 10 9 6.52 0.36
-1 10 -9 5.83 0.3
1 10 9 6.06 0.36
1 10 9 5.72 0.3
-1 10 -9 6.09 0.34
-1 10 -9 6.45 0.38
-1 10 -9 5.34 0.29
-1 -10 -9 6 0.37
1 -10 9 5.73 0.3
-1 10 -10 1.22 0.11
1 10 10 1.32 0.14
-1 10 -10 1.12 0.12
1 10 10 1.22 0.14
-1 10 -10 1.3 0.12
1 10 10 1.29 0.15
-1 10 -10 1.32 0.11
-1 -10 -10 1.51 0.15
-1 -10 -10 1.45 0.16
-1 -10 -10 1.34 0.13
1 10 11 0.7 0.13
-1 10 -11 0.69 0.08
1 10 11 0.88 0.13
-1 10 -11 0.82 0.09
-1 -10 -11 0.76 0.14
-1 -10 -11 0.73 0.11
-1 -10 -12 1.68 0.17
-1 11 11 -0.03 0.06
1 -11 -11 0.11 0.07
-1 11 10 4.34 0.29
1 11 -10 4.65 0.25
1 11 -10 4.27 0.24
1 11 -9 2.31 0.17
-1 11 9 2.44 0.2
1 11 -9 2.25 0.19
-1 11 9 2.43 0.2
1 -11 -9 2.61 0.22
1 11 -8 14.27 0.66
1 11 -8 13.72 0.62
1 11 -8 12.94 0.62
-1 11 8 13.67 0.7
1 11 -8 14.44 0.64
-1 11 8 13.73 0.69
1 11 -8 14.5 0.63
-1 11 8 13.77 0.68
1 -11 -8 14.48 0.72
1 -11 -8 15.02 0.7
-1 11 7 0.46 0.09
1 11 -7 0.55 0.09
1 11 -7 0.67 0.07
-1 11 7 0.48 0.09
1 11 -7 0.53 0.07
1 11 -7 0.62 0.07
1 11 -7 0.78 0.09
-1 11 7 0.54 0.1
1 -11 -7 0.54 0.1
1 -11 -7 0.64 0.11
1 11 -6 2.22 0.15
1 11 -6 2.66 0.16
1 11 -6 2.77 0.19
-1 11 6 2.4 0.19
-1 11 6 2.05 0.26
-1 11 6 2.57 0.19
-1 11 6 2.43 0.16
1 11 -6 2.41 0.14
1 -11 -6 2.46 0.2
1 -11 -6 2.78 0.21
-1 -11 6 2.33 0.15
-1 -11 6 2.39 0.17
1 11 -5 0.44 0.08
-1 11 5 0.56 0.07
1 11 -5 0.58 0.07
1 11 -5 0.44 0.05
-1 11 5 0.38 0.07
1 11 -5 0.44 0.07
-1 11 5 0.47 0.09
-1 11 5 0.38 0.07
1 11 -5 0.42 0.06
-1 -11 5 0.42 0.07
1 -11 -5 0.51 0.1
1 -11 -5 0.47 0.09
-1 -11 5 0.42 0.06
-1 11 4 0.2 0.05
1 11 -4 0.29 0.06
-1 11 4 0.21 0.06
1 11 -4 0.18 0.05
-1 11 4 0.25 0.06
1 11 -4 0.32 0.06
1 11 -4 0.18 0.04
1 11 -4 0.2 0.05
-1 11 4 0.26 0.07
-1 -11 4 0.34 0.06
1 -11 -4 0.23 0.07
-1 -11 4 0.24 0.05
1 -11 -4 0.28 0.07
-1 11 3 1.26 0.11
-1 11 3 1.41 0.12
1 11 -3 1.12 0.1
1 11 -3 1.33 0.12
-1 11 3 1.1 0.12
1 11 -3 1.24 0.1
-1 11 3 1.08 0.11
1 11 -3 1.11 0.12
1 11 -3 1.34 0.11
-1 -11 3 1.22 0.11
1 -11 -3 1.33 0.13
-1 -11 3 1.3 0.11
1 -11 -3 1.29 0.13
-1 11 2 16.12 0.71
-1 11 2 15.77 0.68
1 11 -2 13.83 0.64
1 11 -2 14.27 0.69
1 11 -2 14.68 0.67
1 11 -2 14 0.67
-1 11 2 14.57 0.69
1 -11 -2 14.35 0.7
-1 -11 2 16.06 0.74
1 -11 -2 16.19 0.71
-1 -11 2 15.39 0.69
-1 11 1 2.33 0.17
1 11 -1 2.24 0.17
1 11 -1 2.54 0.16
-1 11 1 2.69 0.19
-1 11 1 2.76 0.17
1 11 -1 2.49 0.16
1 11 -1 2.54 0.15
1 -11 -1 2.73 0.19
-1 -11 1 2.46 0.17
1 -11 -1 2.35 0.18
-1 -11 1 2.5 0.17
-1 11 0 0.19 0.06
-1 11 0 0.15 0.05
-1 11 0 0.23 0.05
1 11 0 0.1 0.04
1 11 0 0.15 0.05
1 11 0 0.2 0.06
-1 -11 0 0.15 0.05
1 -11 0 0.21 0.06
-1 -11 0 0.2 0.06
1 -11 0 0.13 0.05
1 11 1 1.93 0.16
-1 11 -1 2.26 0.15
-1 11 -1 1.94 0.13
1 11 1 2.03 0.15
1 11 1 1.95 0.14
1 11 1 2.31 0.16
-1 11 -1 2.09 0.16
-1 11 -1 2.22 0.14
1 -11 1 2.06 0.16
-1 -11 -1 2.19 0.16
-1 -11 -1 2.24 0.17
-1 11 -2 0.96 0.11
-1 11 -2 0.97 0.09
1 11 2 1.05 0.11
1 11 2 1.22 0.11
1 11 2 1.04 0.11
1 11 2 1.05 0.1
-1 11 -2 1.08 0.08
-1 11 -2 1.21 0.1
-1 11 -2 1.19 0.1
1 -11 2 1.14 0.12
-1 -11 -2 0.99 0.15
1 -11 2 1.02 0.11
-1 -11 -2 1.2 0.12
-1 11 -3 2.6 0.16
-1 11 -3 2.59 0.18
-1 11 -3 2.35 0.15
1 11 3 2.58 0.17
-1 11 -3 2.45 0.16
1 11 3 2.47 0.18
1 11 3 2.71 0.19
1 11 3 2.36 0.18
-1 11 -3 2.97 0.17
-1 -11 -3 2.73 0.2
1 -11 3 2.81 0.18
-1 -11 -3 2.58 0.19
1 -11 3 2.59 0.18
-1 11 -4 4.53 0.24
1 11 4 4.55 0.25
1 11 4 4.77 0.27
1 11 4 4.12 0.26
1 11 4 4.66 0.28
-1 11 -4 3.78 0.23
-1 11 -4 3.94 0.22
-1 11 -4 4.58 0.24
-1 11 -4 4.54 0.27
1 -11 4 4.64 0.26
-1 -11 -4 4.26 0.28
1 -11 4 4.26 0.25
-1 -11 -4 4.79 0.27
-1 11 -5 0.93 0.09
1 11 5 0.74 0.11
1 11 5 0.89 0.11
-1 11 -5 0.83 0.08
1 11 5 0.88 0.09
-1 11 -5 0.93 0.11
1 11 5 0.87 0.11
-1 11 -5 0.96 0.08
-1 11 -5 0.94 0.09
1 -11 5 0.81 0.1
1 -11 5 0.83 0.1
-1 -11 -5 0.81 0.12
-1 -11 -5 1.23 0.13
1 11 6 4.72 0.25
-1 11 -6 4.12 0.23
-1 11 -6 4.94 0.28
-1 11 -6 4.13 0.24
-1 11 -6 4.67 0.25
1 11 6 4.58 0.28
1 11 6 4.45 0.28
1 11 6 4.08 0.3
1 -11 6 4.53 0.26
-1 -11 -6 4.98 0.3
1 -11 6 4.56 0.26
-1 -11 -6 4.53 0.29
-1 11 -7 1.45 0.14
-1 11 -7 1.32 0.1
1 11 7 1.46 0.12
1 11 7 1.45 0.15
1 11 7 1.22 0.14
1 11 7 1.43 0.15
-1 11 -7 1.42 0.11
-1 11 -7 1.32 0.11
-1 11 -7 1.28 0.14
-1 -11 -7 1.13 0.23
1 -11 7 1.12 0.14
1 -11 7 1.43 0.12
-1 -11 -7 1.35 0.15
-1 11 -8 0.39 0.07
-1 11 -8 0.33 0.06
1 11 8 0.33 0.06
1 11 8 0.34 0.11
1 11 8 0.35 0.09
-1 11 -8 0.38 0.06
1 11 8 0.27 0.07
-1 11 -8 0.25 0.06
-1 -11 -8 0.25 0.07
-1 -11 -8 0.39 0.15
1 -11 8 0.2 0.06
1 11 9 0.14 0.06
1 11 9 0.05 0.07
-1 11 -9 0.08 0.04
-1 11 -9 0.07 0.04
-1 11 -9 0.09 0.03
-1 -11 -9 0.02 0.06
1 11 10 0.72 0.12
1 11 10 0.81 0.13
-1 12 9 1.15 0.17
-1 12 8 0.14 0.07
-1 12 8 0.31 0.08
1 12 -8 0.14 0.04
1 12 -8 0.2 0.08
-1 12 7 1.04 0.14
-1 12 7 1.17 0.18
1 12 -7 1.12 0.1
1 -12 -7 1.08 0.16
-1 12 6 0.41 0.07
1 12 -6 0.5 0.13
-1 12 6 0.27 0.07
-1 12 6 0.19 0.06
1 12 -6 0.27 0.05
1 12 -6 0.34 0.06
1 12 -6 0.29 0.06
1 -12 -6 0.36 0.09
1 -12 -6 0.25 0.08
-1 12 5 3.25 0.22
-1 12 5 3.24 0.23
1 12 -5 3.19 0.2
1 12 -5 3.19 0.22
-1 12 5 3.18 0.23
1 12 -5 2.89 0.18
-1 12 5 3.43 0.2
1 12 -5 3.1 0.19
1 -12 -5 3.2 0.34
1 -12 -5 3.23 0.23
1 12 -4 2.95 0.2
1 12 -4 2.49 0.15
-1 12 4 2.72 0.18
-1 12 4 2.49 0.2
1 12 -4 2.91 0.18
1 12 -4 2.85 0.18
-1 12 4 2.9 0.19
-1 12 4 2.54 0.2
1 -12 -4 2.74 0.21
-1 -12 4 2.58 0.17
1 -12 -4 2.29 0.2
-1 12 3 -0.06 0.03
-1 12 3 0 0.04
-1 12 3 0.02 0.04
1 12 -3 0.03 0.03
-1 12 3 -0.04 0.03
1 12 -3 0.04 0.04
1 12 -3 0.01 0.02
1 -12 -3 -0.04 0.07
-1 -12 3 -0.07 0.03
-1 -12 3 0 0.05
1 -12 -3 0.02 0.05
-1 12 2 2.31 0.19
1 12 -2 2.62 0.17
1 12 -2 2.39 0.17
1 12 -2 2.17 0.22
-1 12 2 2.33 0.18
-1 12 2 2.45 0.17
-1 12 2 2.66 0.18
1 12 -2 2.13 0.14
-1 -12 2 2.49 0.18
1 -12 -2 2.59 0.2
-1 -12 2 2.22 0.16
1 -12 -2 2.25 0.19
1 12 -1 2.65 0.19
-1 12 1 3.06 0.2
1 12 -1 3.08 0.21
1 12 -1 2.95 0.19
-1 12 1 2.85 0.21
-1 12 1 3.09 0.19
1 -12 -1 2.89 0.21
1 -12 -1 2.58 0.2
-1 -12 1 2.91 0.19
-1 -12 1 2.8 0.2
-1 12 0 3.5 0.22
-1 12 0 3.47 0.24
-1 12 0 3.31 0.21
1 12 0 3.93 0.25
1 12 0 3.34 0.24
1 12 0 3.79 0.22
1 -12 0 3.82 0.24
-1 -12 0 3.46 0.23
1 -12 0 3.44 0.23
-1 -12 0 3.34 0.22
-1 12 -1 15.66 0.73
-1 12 -1 15.56 0.71
1 12 1 15.86 0.74
-1 12 -1 15.57 0.69
1 12 1 15.93 0.71
1 12 1 15.83 0.72
1 12 1 15.09 0.72
1 -12 1 15.14 0.72
1 -12 1 15.23 0.72
-1 -12 -1 14.69 0.72
-1 -12 -1 15.02 0.71
-1 12 -2 3.24 0.22
1 12 2 3.3 0.21
-1 12 -2 3.17 0.19
1 12 2 2.93 0.21
-1 12 -2 2.83 0.18
-1 12 -2 3.13 0.2
1 12 2 3.27 0.21
1 12 2 3.22 0.22
-1 -12 -2 2.9 0.21
1 -12 2 2.85 0.2
-1 -12 -2 3.15 0.21
1 -12 2 3.01 0.21
1 12 3 0.08 0.05
-1 12 -3 0.07 0.05
-1 12 -3 0.08 0.04
-1 12 -3 0.12 0.04
1 12 3 0.11 0.05
1 12 3 0.07 0.04
-1 12 -3 0.16 0.04
1 12 3 0.11 0.06
-1 12 -3 0.15 0.05
-1 -12 -3 0.05 0.05
-1 -12 -3 0.01 0.05
1 -12 3 0.12 0.05
1 -12 3 0.04 0.05
-1 12 -4 0.24 0.06
1 12 4 0.23 0.06
1 12 4 0.18 0.05
1 12 4 0.2 0.06
1 12 4 0.2 0.07
-1 12 -4 0.24 0.07
-1 12 -4 0.16 0.04
-1 12 -4 0.18 0.05
1 -12 4 0.13 0.05
1 -12 4 0.31 0.07
-1 -12 -4 0.17 0.07
-1 -12 -4 0.25 0.09
-1 12 -5 2.61 0.17
-1 12 -5 2.83 0.2
-1 12 -5 2.63 0.16
-1 12 -5 2.49 0.17
1 12 5 2.65 0.21
-1 12 -5 2.73 0.17
1 12 5 3.1 0.22
1 12 5 2.59 0.17
1 -12 5 2.61 0.18
-1 -12 -5 2.52 0.2
-1 -12 -5 2.17 0.2
1 -12 5 2.59 0.19
1 12 6 0.58 0.1
-1 12 -6 0.7 0.1
1 12 6 0.63 0.11
1 12 6 0.65 0.08
-1 12 -6 0.48 0.07
-1 12 -6 0.53 0.08
-1 12 -6 0.4 0.07
-1 -12 -6 0.46 0.1
1 -12 6 0.51 0.08
-1 -12 -6 0.61 0.11
1 -12 6 0.59 0.09
1 12 7 8.39 0.43
1 12 7 8.96 0.48
-1 12 -7 8.73 0.41
-1 -12 -7 8.9 0.5
1 12 8 1.19 0.14
1 12 9 0.94 0.13
-1 13 6 0.62 0.11
1 13 -6 0.64 0.08
1 13 -5 0.38 0.06
-1 13 5 0.51 0.12
-1 13 5 0.4 0.09
-1 13 5 0.45 0.09
1 13 -4 1.28 0.15
-1 13 4 1.38 0.15
-1 13 4 1.17 0.13
-1 13 4 1.39 0.14
1 -13 -4 1.33 0.18
1 13 -3 0.74 0.08
-1 13 3 1.09 0.13
-1 13 3 0.68 0.11
-1 13 3 0.71 0.1
1 -13 -3 0.83 0.12
-1 13 2 3.27 0.22
-1 13 2 3.41 0.25
-1 13 2 3.31 0.22
1 -13 -2 3.34 0.24
-1 -13 2 3.41 0.22
1 -13 -2 3.12 0.24
-1 -13 2 3.7 0.25
1 13 -1 9.98 0.51
-1 13 1 10.1 0.53
-1 13 1 10.83 0.5
-1 13 1 9.92 0.5
-1 -13 1 9.63 0.49
1 -13 -1 10.11 0.52
-1 -13 1 9.89 0.52
-1 13 0 0.25 0.06
1 13 0 0.38 0.08
-1 13 0 0.24 0.07
1 13 0 0.3 0.08
1 13 0 0.36 0.09
1 -13 0 0.16 0.07
1 -13 0 0.18 0.07
-1 -13 0 0.26 0.07
-1 -13 0 0.12 0.07
-1 13 -1 2.27 0.17
1 13 1 2.42 0.18
1 13 1 2.21 0.19
-1 13 -1 2.17 0.19
1 13 1 2.32 0.18
1 -13 1 2.48 0.19
-1 -13 -1 2.27 0.19
1 -13 1 2.28 0.19
-1 13 -2 3.15 0.2
1 13 2 3.26 0.24
-1 13 -2 3.08 0.24
1 13 2 2.92 0.21
1 13 2 3.31 0.23
1 -13 2 2.69 0.24
1 -13 2 3.15 0.22
-1 -13 -2 3.5 0.23
-1 -13 -2 3.13 0.25
1 13 3 0.52 0.08
1 13 3 0.57 0.11
-1 13 -3 0.5 0.07
1 13 3 0.58 0.12
-1 13 -3 0.56 0.09
1 -13 3 0.55 0.09
-1 -13 -3 0.51 0.12
-1 -13 -3 0.7 0.11
1 13 4 10.32 0.5
1 13 4 10.2 0.58
-1 13 -4 9.8 0.48
1 -13 4 10.45 0.51
-1 -13 -4 10.71 0.56
1 -13 4 10.48 0.52
1 13 5 6.72 0.36
-1 13 -5 6.97 0.35
-1 -13 -5 7.32 0.5
1 13 6 0.21 0.06
2 0 -18 3.68 0.25
2 0 -17 -0.02 0.04
2 0 -17 -0.06 0.05
2 0 -17 -0.07 0.04
2 0 -17 -0.03 0.04
2 0 -16 10.83 0.54
2 0 -16 10.25 0.51
2 0 -16 9.66 0.52
2 0 -15 0.04 0.05
2 0 -15 0 0.03
2 0 -15 0 0.03
2 0 -14 7.7 0.41
2 0 -14 8.09 0.43
2 0 -14 7.7 0.39
2 0 -13 0.02 0.03
-2 0 13 0.02 0.02
2 0 -13 -0.02 0.03
2 0 -12 4.06 0.24
2 0 -12 3.71 0.21
2 0 -12 3.9 0.23
2 0 -12 3.88 0.22
2 0 -11 0.01 0.02
-2 0 11 0 0.01
2 0 -11 0 0.02
2 0 -11 0.01 0.03
-2 0 10 18.43 0.78
2 0 -10 19.41 0.81
2 0 -10 17.52 0.8
-2 0 10 19.01 0.79
2 0 -10 19.27 0.83
2 0 -10 18.9 0.83
2 0 -9 0 0.01
-2 0 9 -0.01 0.01
2 0 -9 0 0.02
2 0 -9 0 0.01
2 0 -9 -0.01 0.01
2 0 -9 0.01 0.02
-2 0 9 0 0.01
2 0 -8 1.13 0.09
2 0 -8 1.04 0.07
-2 0 8 1.07 0.07
2 0 -8 1.25 0.08
2 0 -8 1.09 0.07
2 0 -8 1.07 0.09
2 0 -7 0.07 0.02
2 0 -7 -0.21 0.24
-2 0 7 0.18 0.18
2 0 -7 0.16 0.24
2 0 -7 0.37 0.25
-2 0 7 0.32 0.26
2 0 -7 -0.32 0.24
2 0 -7 0.45 0.24
2 0 -7 0.03 0.01
-2 0 7 0.26 0.24
-2 0 7 0.02 0.23
-2 0 6 6.87 0.6
2 0 -6 6.44 0.28
2 0 -6 5.58 0.52
-2 0 6 5.9 0.46
-2 0 6 6.73 0.57
2 0 -6 6.17 0.55
2 0 -6 6.62 0.58
2 0 -6 6.33 0.28
2 0 -6 5.96 0.3
-2 0 6 6.41 0.28
2 0 -6 6.54 0.6
2 0 -6 6.06 0.28
2 0 -6 6.49 0.29
-2 0 6 6.28 0.27
-2 0 6 5.96 0.88
-2 0 6 6.63 0.29
2 0 -6 6.6 0.57
2 0 -5 0 0.01
-2 0 5 0.18 0.16
2 0 -5 0 0.01
2 0 -5 -0.16 0.16
2 0 -5 0.02 0.01
2 0 -5 -0.06 0.15
2 0 -5 0 0.01
2 0 -5 0.02 0.01
-2 0 5 0.09 0.16
-2 0 5 -0.01 0.15
-2 0 5 -0.01 0.01
2 0 -5 -0.06 0.15
-2 0 5 0.01 0.01
-2 0 5 0.03 0.11
2 0 -5 -0.14 0.15
2 0 -5 0 0.01
-2 0 5 -0.01 0.01
2 0 -5 0.14 0.15
2 0 -4 26.74 1.3
-2 0 4 28.76 1.37
2 0 -4 29.47 1.12
2 0 -4 27.02 1.31
-2 0 4 28.17 1.13
2 0 -4 25.23 1.15
2 0 -4 27.58 1.13
-2 0 4 27.74 1.12
-2 0 4 27.2 1.22
2 0 -4 28.72 1.13
2 0 -4 27.71 1.36
-2 0 4 27.05 1.31
-2 0 4 24.78 1.31
2 0 -4 28.11 1.33
2 0 -4 28.65 1.13
2 0 -4 26.6 1.32
-2 0 4 28.2 1.13
-2 0 3 -0.09 0.07
2 0 -3 0.02 0.01
-2 0 3 0.07 0.09
2 0 -3 -0.01 0.01
2 0 -3 -0.01 0.07
2 0 -3 0.01 0.01
2 0 -3 0.01 0.01
2 0 -3 0.01 0.01
2 0 -3 0.05 0.08
-2 0 3 -0.14 0.07
-2 0 3 0.02 0.01
-2 0 3 0 0
2 0 -3 0 0.01
2 0 -3 0.09 0.08
2 0 -3 -0.08 0.07
-2 0 2 3.17 0.13
2 0 -2 3.37 0.13
2 0 -2 3.34 0.21
2 0 -2 3.25 0.21
2 0 -2 3.35 0.19
-2 0 2 2.72 0.19
2 0 -2 2.82 0.2
-2 0 2 2.83 0.2
2 0 -2 2.72 0.17
2 0 -2 3.14 0.22
-2 0 2 3.21 0.13
2 0 -2 3.11 0.13
2 0 -1 0.03 0.03
-2 0 1 0 0
-2 0 1 0.05 0.02
2 0 -1 0.08 0.03
2 0 -1 0.07 0.03
2 0 -1 0.01 0
2 0 -1 -0.03 0.04
-2 0 1 -0.02 0.04
2 0 -1 0.01 0
2 0 -1 0.01 0
-2 0 1 0 0.02
-2 0 1 0.02 0
2 0 -1 0.01 0
2 0 -1 0.02 0
-2 0 1 0.02 0.03
2 0 0 85.09 3.49
-2 0 0 85.04 3.44
2 0 0 79.84 3.45
2 0 0 84.73 3.4
2 0 0 82.89 3.46
2 0 0 83.66 3.45
-2 0 0 80.61 3.48
-2 0 0 84.2 3.38
2 0 1 0.01 0.01
2 0 1 0 0.01
-2 0 -1 0 0.01
2 0 1 0.05 0.08
2 0 1 0.01 0
-2 0 -1 0.01 0.01
-2 0 -1 0.01 0.01
2 0 1 0.01 0.01
-2 0 -1 -0.01 0.05
-2 0 -1 0.01 0
2 0 1 0 0
-2 0 -1 -0.05 0.07
-2 0 -1 -0.01 0.07
-2 0 -1 0.01 0.01
2 0 1 -0.01 0.07
-2 0 -1 0.01 0.01
-2 0 -1 0 0.05
2 0 1 0 0.06
-2 0 -1 0.11 0.09
-2 0 -2 75.66 3.35
2 0 2 77.13 3.33
-2 0 -2 76.68 3.35
2 0 2 77.49 3.36
-2 0 -2 77.73 3.34
2 0 2 78.68 3.28
2 0 2 75.39 3.36
2 0 2 80.39 3.35
-2 0 -2 70.83 3.25
2 0 3 0.01 0.01
2 0 3 0.12 0.13
2 0 3 -0.01 0.01
-2 0 -3 0.02 0.11
2 0 3 0 0.01
-2 0 -3 0 0.01
-2 0 -3 0.09 0.13
-2 0 -3 0.02 0.14
-2 0 -3 0 0.01
-2 0 -3 -0.07 0.12
2 0 3 0.03 0.11
-2 0 -3 0.01 0.1
2 0 3 -0.01 0.12
-2 0 -3 0.01 0.01
2 0 3 0.07 0.13
2 0 3 0 0.01
2 0 3 -0.23 0.13
-2 0 -3 0 0.01
-2 0 -3 0 0.01
2 0 3 -0.01 0.01
-2 0 -4 68.74 3.16
2 0 4 81.79 3.48
-2 0 -4 75.51 3.16
-2 0 -4 81.9 3.55
-2 0 -4 81.17 3.23
2 0 4 78.3 3.23
-2 0 -4 84.12 3.17
-2 0 -4 79.63 3.45
2 0 4 70.93 3.52
2 0 4 78.37 3.17
-2 0 -4 76.69 3.54
-2 0 -4 79.43 3.54
2 0 4 81.02 3.57
2 0 4 77.42 3.16
2 0 4 80.56 3.53
-2 0 -4 76.91 3.56
2 0 4 73.82 3.16
-2 0 -5 0.01 0.01
-2 0 -5 -0.12 0.17
-2 0 -5 0 0.01
2 0 5 -0.15 0.22
-2 0 -5 0 0.01
-2 0 -5 0.33 0.22
2 0 5 0.25 0.21
-2 0 -5 0.15 0.25
2 0 5 0.01 0.01
2 0 5 0.02 0.02
2 0 5 0.08 0.17
2 0 5 0.01 0.01
-2 0 -5 0.37 0.24
-2 0 -5 0 0.01
2 0 5 0.02 0.01
-2 0 -5 -0.27 0.17
2 0 5 0.2 0.24
2 0 6 51.59 2.03
-2 0 -6 50.17 2.03
2 0 6 49.16 2.03
-2 0 -6 50.39 2.53
2 0 6 50.57 2.56
-2 0 -6 46.18 2.54
-2 0 -6 53.04 2.54
-2 0 -6 50.11 2.43
-2 0 -6 50.67 2.03
2 0 6 46.44 2.52
-2 0 -6 48.44 2.03
2 0 6 50.6 2.82
-2 0 -6 49.33 2.05
2 0 6 48.67 2.53
2 0 6 50.7 2.05
-2 0 -6 46.67 2.52
2 0 6 47.13 2.42
-2 0 -7 0.21 0.36
2 0 7 -0.31 0.25
-2 0 -7 0.04 0.3
-2 0 -7 -0.03 0.26
-2 0 -7 0.16 0.27
-2 0 -7 0.01 0.02
2 0 7 0 0.02
2 0 7 0.05 0.02
-2 0 -7 0 0.01
2 0 7 0 0.01
-2 0 -7 0.01 0.02
2 0 7 0.69 0.35
2 0 7 -0.27 0.3
-2 0 -7 -0.16 0.28
2 0 7 0.07 0.31
2 0 7 -0.14 0.32
-2 0 -7 0 0.02
2 0 8 0.02 0.02
-2 0 -8 -0.01 0.02
-2 0 -8 -0.01 0.01
-2 0 -8 0.04 0.02
2 0 8 0.02 0.02
-2 0 -8 0.06 0.03
2 0 8 0.07 0.02
2 0 9 0.02 0.03
-2 0 -9 -0.02 0.01
2 0 9 -0.02 0.02
-2 0 -9 0 0.02
-2 0 -9 0 0.02
-2 0 -9 0 0.02
2 0 9 0 0.02
2 0 10 22.51 0.89
-2 0 -10 17.93 0.88
-2 0 -10 21.32 0.89
-2 0 -10 20.95 0.9
-2 0 -10 19.85 0.91
-2 0 -11 -0.02 0.02
-2 0 -11 0.02 0.03
2 0 11 -0.02 0.02
-2 0 -11 0 0.02
2 0 11 0.01 0.02
-2 0 -12 50.9 2.26
2 0 12 55.9 2.25
-2 0 -12 53.11 2.25
-2 0 -12 55.16 2.29
2 0 12 55.42 2.25
2 0 13 0.05 0.03
-2 0 -13 -0.02 0.03
2 0 13 0.02 0.03
-2 0 -13 -0.02 0.03
-2 0 -13 -0.01 0.03
2 0 14 2.52 0.17
-2 0 -14 2.41 0.17
2 0 14 2.61 0.17
-2 0 -14 2.23 0.18
-2 0 -14 2.57 0.2
-2 0 -15 -0.04 0.04
-2 0 -15 -0.06 0.03
-2 0 -15 -0.01 0.03
-2 0 -16 0.69 0.14
2 0 16 0.73 0.1
-2 0 -16 0.89 0.13
-2 0 -16 0.65 0.1
-2 0 -16 0.94 0.11
-2 0 -17 0.06 0.06
2 0 17 -0.03 0.05
-2 0 -17 0.06 0.05
-2 0 -17 0 0.05
-2 0 -17 -0.01 0.05
2 1 -18 0.42 0.12
2 1 -18 0.2 0.06
2 -1 -18 0.23 0.07
2 1 -17 11.11 0.66
2 1 -17 11.28 0.58
2 1 -17 13.46 0.63
2 1 -17 12.82 0.63
2 -1 -17 10.81 0.61
2 -1 -17 11.58 0.59
2 -1 -17 13.55 0.64
2 1 -16 -0.02 0.04
2 1 -16 0.07 0.05
2 1 -16 0.03 0.04
2 1 -16 0.13 0.05
2 -1 -16 0.03 0.05
2 -1 -16 0.05 0.04
2 -1 -16 0.25 0.08
2 1 -15 2.74 0.2
2 1 -15 2.83 0.2
2 1 -15 2.53 0.2
2 1 -15 2.75 0.21
2 -1 -15 2.48 0.18
2 -1 -15 2.31 0.2
2 -1 -15 2.97 0.21
2 1 -14 0.28 0.06
2 1 -14 0.3 0.07
2 1 -14 0.31 0.07
2 1 -14 0.3 0.06
2 -1 -14 0.23 0.06
2 -1 -14 0.29 0.07
2 -1 -14 0.26 0.07
2 1 -13 11.76 0.58
2 1 -13 10.41 0.52
-2 1 13 11.07 0.5
2 1 -13 10.27 0.5
2 -1 -13 10.12 0.51
2 -1 -13 11.41 0.54
2 1 -12 0.03 0.02
2 1 -12 0.05 0.03
2 1 -12 0.02 0.03
2 1 -12 0.15 0.04
-2 1 12 0.01 0.03
-2 -1 12 0.07 0.02
2 -1 -12 0.04 0.04
2 -1 -12 0.02 0.02
2 -1 -12 0.09 0.04
2 -1 -12 0.08 0.03
-2 1 11 35.3 1.41
2 1 -11 35.32 1.47
2 1 -11 31.93 1.43
2 1 -11 35.05 1.45
-2 1 11 33.6 1.43
2 1 -11 36.33 1.44
2 -1 -11 36.15 1.47
-2 -1 11 31.84 1.46
-2 -1 11 34.88 1.41
2 -1 -11 35.75 1.47
2 -1 -11 34.03 1.44
2 -1 -11 30.71 1.43
-2 1 10 0.45 0.05
2 1 -10 0.45 0.06
2 1 -10 0.46 0.05
2 1 -10 0.37 0.06
2 1 -10 0.4 0.07
2 -1 -10 0.37 0.04
2 -1 -10 0.35 0.07
2 -1 -10 0.46 0.05
2 -1 -10 0.48 0.07
-2 -1 10 0.46 0.05
2 -1 -10 0.48 0.06
2 1 -9 48.7 2.12
-2 1 9 51.15 2.1
2 1 -9 54.5 2.1
2 1 -9 45.46 2.11
2 1 -9 52.67 2.11
-2 1 9 53.38 2.08
2 -1 -9 47.34 2.08
-2 -1 9 51.08 2.09
2 -1 -9 53.47 2.11
2 -1 -9 51.51 2.13
-2 -1 9 51.15 2.08
2 -1 -9 52.21 2.1
-2 1 8 4.76 0.21
2 1 -8 4.49 0.22
2 1 -8 4.6 0.23
2 1 -8 5.03 0.25
-2 1 8 4.81 0.22
2 1 -8 4.39 0.22
-2 1 8 4.77 0.22
-2 -1 8 4.88 0.22
2 -1 -8 4.56 0.23
2 -1 -8 4.11 0.2
2 -1 -8 4.8 0.24
2 -1 -8 4.21 0.22
2 -1 -8 5.01 0.25
-2 -1 8 4.57 0.21
-2 1 7 20.25 0.82
2 1 -7 19.66 1.18
2 1 -7 21.64 1.32
2 1 -7 20.32 0.84
-2 1 7 20.09 0.86
-2 1 7 19.48 0.83
2 1 -7 19.47 0.84
2 1 -7 20.67 0.86
2 1 -7 19.2 0.84
2 1 -7 19.01 1.17
-2 1 7 21.36 1.28
2 1 -7 19.5 1.2
-2 1 7 20.94 1.34
2 1 -7 19.3 0.85
2 1 -7 20.54 1.2
-2 1 7 20.41 1.22
-2 1 7 21 1.17
-2 1 7 21.08 1.09
2 -1 -7 17.57 1.26
2 -1 -7 19.41 1.41
-2 -1 7 20.85 1.24
-2 -1 7 20.33 1.02
2 -1 -7 19.02 0.85
-2 -1 7 20.1 0.82
-2 -1 7 20.38 0.83
-2 -1 7 21.36 1.26
2 -1 -7 21.24 0.86
2 -1 -7 19.92 0.82
2 -1 -7 18.63 0.84
2 -1 -7 19.94 0.84
2 -1 -7 21.07 1.27
-2 -1 7 20.56 1.21
2 -1 -7 19.11 1.28
2 -1 -7 20.58 1.06
2 1 -6 0.87 0.06
-2 1 6 0.95 0.21
2 1 -6 0.82 0.23
2 1 -6 0.94 0.24
-2 1 6 0.82 0.07
2 1 -6 1.11 0.26
-2 1 6 0.68 0.27
-2 1 6 0.68 0.24
2 1 -6 0.96 0.06
-2 1 6 1 0.25
-2 1 6 0.92 0.07
2 1 -6 1.03 0.06
2 1 -6 0.96 0.07
2 1 -6 0.47 0.22
2 1 -6 0.86 0.07
-2 1 6 0.89 0.3
-2 1 6 0.89 0.05
2 1 -6 0.92 0.32
2 -1 -6 1.12 0.32
2 -1 -6 0.89 0.07
2 -1 -6 0.87 0.07
2 -1 -6 0.9 0.06
-2 -1 6 1.05 0.27
-2 -1 6 0.89 0.06
2 -1 -6 1.05 0.31
2 -1 -6 0.84 0.2
-2 -1 6 0.88 0.25
-2 -1 6 0.85 0.05
2 -1 -6 0.22 0.25
-2 -1 6 0.72 0.26
2 -1 -6 0.99 0.05
2 -1 -6 1.34 0.35
2 -1 -6 0.92 0.06
2 1 -5 13.25 0.88
-2 1 5 12.23 0.86
-2 1 5 13.77 0.8
2 1 -5 12.33 0.52
-2 1 5 12.74 0.51
-2 1 5 13.01 0.75
-2 1 5 12.64 0.52
-2 1 5 12.72 0.65
2 1 -5 13.16 0.75
-2 1 5 11.67 0.54
2 1 -5 11.11 0.54
-2 1 5 12.88 0.81
2 1 -5 12.02 0.73
2 1 -5 13.07 0.53
2 1 -5 12.34 0.53
2 1 -5 12.91 0.52
2 1 -5 13.06 0.75
2 1 -5 12.18 0.72
2 -1 -5 13.19 0.89
2 -1 -5 12.72 0.82
2 -1 -5 11.51 0.81
-2 -1 5 12.78 0.53
2 -1 -5 12.03 0.62
-2 -1 5 12.32 0.59
2 -1 -5 12.95 0.82
-2 -1 5 11.52 0.75
-2 -1 5 12.61 0.52
-2 -1 5 12.23 0.75
2 -1 -5 12.52 0.53
-2 -1 5 12.71 0.51
2 -1 -5 12.96 0.54
2 -1 -5 12.32 0.54
2 -1 -5 11.75 0.53
2 -1 -5 12.6 0.51
2 -1 -5 12.65 0.53
-2 -1 5 11.93 0.78
2 1 -4 16.83 0.96
2 1 -4 15.77 0.8
2 1 -4 16.62 0.65
-2 1 4 16.25 0.87
-2 1 4 15.35 0.66
2 1 -4 16.24 0.64
2 1 -4 15.09 0.8
2 1 -4 15.75 0.79
-2 1 4 15.45 0.93
2 1 -4 16.33 0.64
2 1 -4 13.89 0.67
-2 1 4 15.42 0.65
2 1 -4 15.02 0.79
-2 1 4 15.93 0.63
-2 1 4 16.02 0.84
2 1 -4 15.78 0.65
-2 1 4 15.67 0.88
-2 1 4 15.9 0.65
2 -1 -4 16.13 0.95
2 -1 -4 15.26 0.89
2 -1 -4 14.82 0.69
2 -1 -4 16.86 0.91
2 -1 -4 15.91 0.66
2 -1 -4 14.54 0.66
2 -1 -4 15.65 0.63
2 -1 -4 16.17 0.65
-2 -1 4 15.77 0.65
-2 -1 4 15.3 0.83
-2 -1 4 15.66 0.64
2 -1 -4 14.87 0.87
-2 -1 4 15.04 0.83
-2 -1 4 15.6 0.66
2 -1 -4 16.41 0.65
-2 -1 4 14.45 0.81
2 1 -3 171.93 7.15
-2 1 3 160.46 7.22
2 1 -3 183.77 7.14
2 1 -3 178.87 7.17
-2 1 3 175.46 7.26
-2 -1 3 177.71 7.19
2 -1 -3 174.83 7.28
-2 -1 3 179.6 7.19
2 -1 -3 171.51 7.26
2 -1 -3 176.19 7.32
2 -1 -3 185.09 7.37
-2 -1 3 175.74 7.2
2 -1 -3 168.31 7.28
2 1 -2 62.95 2.51
-2 1 2 55.55 2.64
-2 1 2 62.87 2.49
-2 1 2 59.04 2.59
-2 1 2 60.68 2.47
2 1 -2 62.98 2.68
-2 1 2 61.21 2.6
2 -1 -2 61.44 2.63
-2 -1 2 60.26 2.51
-2 -1 2 62.67 2.52
2 -1 -2 60.7 2.61
2 -1 -2 62.61 2.62
-2 -1 2 58.4 2.52
2 -1 -2 63.25 2.64
-2 1 1 7.8 0.32
2 1 -1 7.53 0.32
2 1 -1 8.31 0.54
-2 1 1 7.73 0.45
2 1 -1 7.33 0.32
-2 1 1 7.51 0.32
-2 1 1 8.14 0.32
2 1 -1 7.97 0.32
-2 1 1 6.94 0.54
-2 1 1 7.64 0.41
-2 1 1 7.59 0.32
-2 1 1 6.97 0.41
2 1 -1 7.55 0.31
2 -1 -1 7.47 0.32
2 -1 -1 8.09 0.32
2 -1 -1 8.03 0.32
2 -1 -1 7.61 0.43
2 -1 -1 7.73 0.31
2 -1 -1 8.04 0.32
2 -1 -1 7.92 0.32
-2 -1 1 7.45 0.32
-2 -1 1 7.75 0.32
2 -1 -1 8.12 0.32
2 -1 -1 7.39 0.43
2 -1 -1 7.06 0.43
-2 -1 1 8.4 0.36
-2 -1 1 7.45 0.32
-2 -1 1 7.22 0.35
-2 -1 1 7.58 0.41
2 -1 -1 7.43 0.44
2 -1 -1 7.31 0.41
2 -1 -1 7.83 0.41
-2 -1 1 7.76 0.48
2 -1 -1 7.82 0.32
2 -1 -1 6.95 0.32
-2 1 0 2.27 0.11
-2 1 0 2.32 0.24
2 1 0 2.15 0.17
2 1 0 2.2 0.17
2 1 0 2.2 0.21
-2 1 0 2.37 0.1
-2 1 0 2.38 0.11
-2 1 0 2.34 0.1
-2 1 0 2.44 0.11
-2 1 0 2.47 0.22
2 1 0 2.32 0.1
2 1 0 2.24 0.1
2 1 0 2.42 0.1
2 1 0 2.24 0.1
2 1 0 2.29 0.21
2 1 0 2.3 0.17
-2 1 0 2.31 0.1
2 1 0 2.42 0.1
-2 1 0 2.15 0.19
-2 1 0 2.53 0.23
-2 1 0 2.43 0.16
-2 -1 0 2.38 0.1
-2 -1 0 2.44 0.1
-2 -1 0 2.19 0.18
2 -1 0 2.44 0.11
-2 -1 0 2.35 0.1
2 -1 0 2.29 0.19
2 -1 0 2.21 0.1
2 -1 0 2.3 0.24
2 -1 0 2.13 0.21
2 -1 0 2.41 0.1
-2 -1 0 2.44 0.15
2 -1 0 2.24 0.16
2 -1 0 2.43 0.11
-2 -1 0 2.12 0.22
2 -1 0 2.41 0.1
-2 -1 0 1.92 0.17
-2 -1 0 2.03 0.2
2 -1 0 2.38 0.22
2 -1 0 2.44 0.1
-2 -1 0 2.51 0.11
-2 -1 0 2.44 0.1
-2 -1 0 2.55 0.1
2 1 1 15.25 0.58
-2 1 -1 12.74 0.57
2 1 1 14.61 0.58
2 1 1 13.52 0.73
-2 1 -1 14.94 0.58
-2 1 -1 12.65 0.78
2 1 1 13.68 0.58
2 1 1 13.95 0.57
-2 1 -1 14.81 0.58
-2 1 -1 13.71 0.58
-2 1 -1 14.54 0.67
-2 1 -1 15.05 0.58
2 1 1 13.1 0.71
-2 1 -1 13.98 0.57
2 1 1 12.99 0.58
-2 1 -1 13.84 0.57
-2 1 -1 13.75 0.72
2 1 1 13.79 0.58
2 1 1 14.97 0.74
-2 1 -1 14.1 0.87
-2 1 -1 15.9 0.78
2 1 1 14.94 0.57
2 1 1 12.86 0.76
2 1 1 13.17 0.74
-2 -1 -1 14.48 0.58
-2 -1 -1 13.88 0.74
2 -1 1 14.02 0.58
2 -1 1 13.58 0.73
2 -1 1 15 0.58
2 -1 1 13.9 0.76
-2 -1 -1 14.6 0.57
2 -1 1 13.21 0.8
2 -1 1 14.51 0.58
-2 -1 -1 13.95 0.73
-2 -1 -1 14.34 0.58
-2 -1 -1 12.78 0.82
-2 -1 -1 14.36 0.74
2 -1 1 12.56 0.76
-2 -1 -1 14.04 0.58
2 -1 1 14.2 0.57
-2 -1 -1 12.65 0.73
2 -1 1 14.57 0.69
-2 1 -2 12.12 0.54
-2 1 -2 12.14 0.53
-2 1 -2 13.56 0.54
2 1 2 12.38 0.74
-2 1 -2 11.82 0.78
2 1 2 13.05 0.53
2 1 2 12.62 0.79
2 1 2 12.4 0.54
-2 1 -2 13.52 0.68
-2 1 -2 13.84 0.54
2 1 2 12.02 0.72
-2 1 -2 12.11 0.71
2 1 2 12.58 0.73
-2 1 -2 14.02 0.76
2 1 2 13.19 0.53
2 1 2 12.31 0.53
-2 1 -2 12.51 0.53
2 1 2 12.88 0.75
2 1 2 13 0.53
2 1 2 12.34 0.53
-2 1 -2 12.19 0.77
-2 1 -2 12.48 0.53
2 -1 2 13.19 0.54
2 -1 2 11.59 0.75
2 -1 2 13.5 0.53
-2 -1 -2 13.03 0.53
-2 -1 -2 12.22 0.54
-2 -1 -2 13.77 0.77
-2 -1 -2 13.3 0.53
2 -1 2 12.69 0.76
2 -1 2 13.17 0.53
-2 -1 -2 11.3 0.7
-2 -1 -2 14.33 0.77
-2 -1 -2 13.93 0.53
2 -1 2 12.56 0.53
2 -1 2 12.28 0.68
2 -1 2 12.7 0.54
-2 -1 -2 13.55 0.73
2 -1 2 12.6 0.74
2 -1 2 12.07 0.8
2 -1 2 13.87 0.53
-2 -1 -2 12.42 0.53
-2 1 -3 126.59 5.64
2 1 3 123.85 5.58
2 1 3 127.34 5.55
2 1 3 137.45 5.6
2 1 3 124.66 5.65
-2 1 -3 135.69 5.6
-2 1 -3 126.56 5.55
-2 1 -3 131.66 5.64
2 1 3 141.71 5.6
-2 1 -3 137.84 5.49
2 -1 3 136.83 5.61
-2 -1 -3 128.19 5.59
2 -1 3 133.33 5.6
2 -1 3 131.11 5.51
2 -1 3 127.8 5.61
-2 -1 -3 131.79 5.54
2 -1 3 124.64 5.66
-2 -1 -3 130.76 5.63
-2 -1 -3 124.6 5.77
-2 -1 -3 130.51 5.54
2 1 4 142.18 6.11
2 1 4 140.92 6.05
-2 1 -4 149.79 6.2
2 1 4 139.29 6.09
2 1 4 151.99 6.22
-2 1 -4 143.66 5.98
-2 1 -4 135.39 6.11
-2 1 -4 138.21 6.09
2 1 4 134.15 6.07
-2 1 -4 135.98 6.06
-2 -1 -4 143.16 6.16
-2 -1 -4 140.58 6.04
2 -1 4 139.92 6
2 -1 4 138.51 6.09
-2 -1 -4 142.17 6.04
-2 -1 -4 139.1 6.11
-2 -1 -4 144.07 6.18
2 -1 4 136.86 6.16
2 -1 4 144.48 6.12
2 -1 4 148.1 6.16
2 1 5 0.88 0.29
-2 1 -5 0.61 0.05
-2 1 -5 0.65 0.05
2 1 5 0.56 0.05
2 1 5 0.8 0.24
-2 1 -5 0.52 0.05
-2 1 -5 0.47 0.27
2 1 5 0.61 0.05
2 1 5 0.48 0.28
2 1 5 0.56 0.25
-2 1 -5 0.57 0.29
-2 1 -5 0.68 0.23
2 1 5 0.61 0.06
-2 1 -5 0.75 0.25
2 1 5 0.58 0.05
2 1 5 0.76 0.3
-2 1 -5 0.58 0.05
-2 1 -5 0.89 0.3
-2 -1 -5 0.55 0.06
-2 -1 -5 0.54 0.05
-2 -1 -5 0.99 0.29
2 -1 5 0.5 0.19
2 -1 5 0.41 0.21
-2 -1 -5 0.61 0.05
-2 -1 -5 0.64 0.06
2 -1 5 0.37 0.27
-2 -1 -5 0.63 0.05
-2 -1 -5 0.76 0.25
2 -1 5 0.64 0.05
-2 -1 -5 0.56 0.23
2 -1 5 0.53 0.05
2 -1 5 0.53 0.28
-2 -1 -5 0.45 0.23
2 -1 5 0.37 0.25
-2 -1 -5 0.48 0.27
2 1 6 0.23 0.04
-2 1 -6 0.33 0.26
-2 1 -6 0.2 0.03
2 1 6 0.21 0.27
-2 1 -6 0.26 0.21
2 1 6 -0.06 0.26
-2 1 -6 -0.18 0.33
2 1 6 0.26 0.04
-2 1 -6 0.16 0.04
2 1 6 0.04 0.26
-2 1 -6 0.12 0.19
-2 1 -6 0.23 0.04
-2 1 -6 0.2 0.04
2 1 6 0.19 0.04
2 1 6 0.26 0.28
-2 1 -6 0.15 0.29
2 1 6 0.13 0.24
-2 -1 -6 0.19 0.25
-2 -1 -6 0.01 0.25
-2 -1 -6 0.13 0.02
-2 -1 -6 0.18 0.03
-2 -1 -6 0.21 0.03
2 -1 6 -0.05 0.21
2 -1 6 0.43 0.32
2 -1 6 0.23 0.04
-2 -1 -6 0.29 0.27
-2 -1 -6 0.4 0.25
2 -1 6 0.14 0.03
-2 -1 -6 0.16 0.04
2 -1 6 0.41 0.25
-2 -1 -6 0.03 0.25
2 -1 6 0.17 0.27
2 -1 6 0.75 0.33
-2 1 -7 4.95 0.75
-2 1 -7 4.39 0.56
2 1 7 4.46 0.22
-2 1 -7 3.66 0.58
-2 1 -7 3.66 0.59
2 1 7 4.44 0.66
-2 1 -7 3.91 0.21
2 1 7 4.28 0.21
-2 1 -7 4.08 0.23
2 1 7 3.84 0.59
2 1 7 5.41 0.74
2 1 7 4.64 0.23
2 1 7 3.63 0.65
-2 1 -7 4.48 0.22
-2 1 -7 3.92 0.21
-2 1 -7 3.02 0.56
2 1 7 3.47 0.59
2 -1 7 4.4 0.7
-2 -1 -7 4.44 0.23
2 -1 7 4.41 0.21
-2 -1 -7 2.73 0.56
-2 -1 -7 4.96 0.66
-2 -1 -7 4.24 0.7
2 -1 7 3.71 0.51
-2 -1 -7 4.32 0.21
2 -1 7 3.78 0.6
2 -1 7 4.52 0.65
2 -1 7 4.47 0.22
2 -1 7 3.84 0.67
-2 -1 -7 4.22 0.21
-2 -1 -7 3.4 0.66
-2 -1 -7 3.56 0.66
-2 1 -8 4.24 0.21
2 1 8 4.21 0.23
-2 1 -8 4.04 0.2
2 1 8 4.1 0.23
2 1 8 3.79 0.2
-2 1 -8 3.97 0.22
-2 -1 -8 4.14 0.21
2 -1 8 3.85 0.2
-2 -1 -8 4.08 0.23
-2 -1 -8 3.52 0.2
2 -1 8 4.07 0.21
-2 -1 -8 4.27 0.21
-2 1 -9 39.59 1.7
2 1 9 42.73 1.71
-2 1 -9 38.8 1.72
2 1 9 40.96 1.73
2 1 9 43.12 1.7
-2 1 -9 41.2 1.71
-2 -1 -9 39.23 1.7
-2 -1 -9 39.98 1.73
-2 -1 -9 41.13 1.71
2 -1 9 41.29 1.7
2 -1 9 42.33 1.71
-2 -1 -9 40.02 1.72
-2 1 -10 32.43 1.32
-2 1 -10 30.84 1.35
2 1 10 32.96 1.32
2 1 10 29.85 1.35
2 1 10 31.67 1.32
-2 1 -10 30.99 1.33
-2 -1 -10 32.72 1.33
-2 -1 -10 29.23 1.35
2 -1 10 32.54 1.33
2 -1 10 30.16 1.31
-2 -1 -10 30.31 1.32
-2 1 -11 1.29 0.11
-2 1 -11 1.44 0.11
2 1 11 1.62 0.12
-2 1 -11 1.39 0.12
2 1 11 1.47 0.13
-2 1 -11 1.59 0.13
2 1 11 1.48 0.11
-2 -1 -11 1.63 0.12
-2 -1 -11 1.43 0.13
2 -1 11 1.48 0.11
2 -1 11 1.6 0.12
-2 -1 -11 1.48 0.12
-2 1 -12 0.32 0.07
-2 1 -12 0.28 0.06
2 1 12 0.27 0.05
2 1 12 0.3 0.06
-2 1 -12 0.27 0.06
2 1 12 0.29 0.07
-2 1 -12 0.35 0.06
-2 -1 -12 0.21 0.05
-2 -1 -12 0.23 0.05
2 -1 12 0.33 0.07
-2 -1 -12 0.22 0.06
2 -1 12 0.23 0.05
2 1 13 8.02 0.4
2 1 13 8.15 0.39
-2 1 -13 8.03 0.42
-2 1 -13 7.47 0.39
-2 1 -13 7.45 0.4
2 -1 13 8.16 0.39
-2 -1 -13 7.2 0.39
2 -1 13 7.69 0.39
-2 -1 -13 7.8 0.4
-2 -1 -13 7.98 0.43
2 1 14 1.61 0.13
-2 1 -14 1.32 0.13
-2 1 -14 1.69 0.15
-2 1 -14 1.6 0.13
2 1 14 1.55 0.12
-2 1 -14 1.42 0.13
-2 -1 -14 1.45 0.13
2 -1 14 1.62 0.14
2 -1 14 1.32 0.12
-2 -1 -14 1.3 0.15
-2 -1 -14 1.44 0.13
-2 1 -15 10.74 0.56
-2 1 -15 12.19 0.61
2 1 15 11.78 0.56
-2 1 -15 13.29 0.6
-2 1 -15 12.55 0.6
-2 -1 -15 12.14 0.62
-2 -1 -15 11.15 0.57
2 -1 15 12.73 0.58
-2 -1 -15 11.29 0.58
-2 1 -16 0.39 0.08
-2 1 -16 0.43 0.09
-2 1 -16 0.42 0.07
2 1 16 0.43 0.07
-2 1 -16 0.37 0.1
-2 -1 -16 0.36 0.15
-2 -1 -16 0.34 0.08
2 -1 16 0.43 0.08
-2 -1 -16 0.46 0.08
-2 1 -17 -0.01 0.05
-2 1 -17 -0.04 0.04
-2 1 -17 0.08 0.05
-2 1 -17 0.06 0.06
-2 -1 -17 -0.03 0.04
-2 -1 -17 0 0.04
2 -1 17 -0.1 0.04
-2 -1 -17 0 0.06
2 2 -18 0.09 0.05
2 -2 -18 0.16 0.06
2 2 -17 8.16 0.47
2 2 -17 9.15 0.49
2 2 -17 8.54 0.44
2 2 -17 9.05 0.49
2 -2 -17 9.53 0.5
2 -2 -17 7.9 0.57
2 -2 -17 9.27 0.5
2 2 -16 21.68 0.97
2 2 -16 21.07 0.98
2 -2 -16 20.72 0.98
2 -2 -16 23.93 1.03
2 -2 -16 21.76 1.02
2 2 -15 16.85 0.82
2 2 -15 17.26 0.8
2 2 -15 17.61 0.83
2 2 -15 18.41 0.83
2 -2 -15 19.27 0.85
2 -2 -15 17.12 0.84
2 -2 -15 16.92 0.81
2 2 -14 8.36 0.42
2 2 -14 9.31 0.46
2 2 -14 9.29 0.46
2 2 -14 8.33 0.43
2 -2 -14 8.4 0.46
2 -2 -14 8.71 0.46
2 2 -13 6.69 0.35
-2 2 13 7.16 0.35
2 2 -13 6.2 0.34
2 2 -13 7.04 0.37
2 2 -13 7.32 0.37
2 -2 -13 6.16 0.35
2 -2 -13 8.05 0.51
2 -2 -13 7 0.38
-2 2 12 1.99 0.13
2 2 -12 1.65 0.15
2 2 -12 1.79 0.14
2 2 -12 1.83 0.14
2 2 -12 1.79 0.12
2 2 -12 1.97 0.14
-2 2 12 1.81 0.1
2 -2 -12 1.76 0.14
2 -2 -12 1.41 0.14
2 -2 -12 1.65 0.13
-2 -2 12 1.85 0.09
-2 -2 12 1.75 0.1
2 -2 -12 1.95 0.15
2 -2 -12 2.01 0.11
-2 -2 12 1.88 0.11
2 2 -11 6.49 0.33
2 2 -11 6.92 0.36
2 2 -11 7.27 0.33
2 2 -11 7.45 0.36
-2 2 11 7.38 0.34
-2 2 11 7.28 0.31
2 2 -11 7.23 0.35
2 -2 -11 6.82 0.34
-2 -2 11 6.72 0.3
-2 -2 11 7.17 0.31
2 -2 -11 6.19 0.3
2 -2 -11 6.73 0.36
2 -2 -11 6.22 0.33
2 -2 -11 6.56 0.36
-2 -2 11 6.93 0.32
2 2 -10 26.41 1.08
-2 2 10 26.63 1.06
2 2 -10 26.42 1.09
-2 2 10 26.16 1.11
2 2 -10 24.29 1.08
2 2 -10 26.96 1.11
2 2 -10 26.31 1.11
-2 2 10 25.86 1.09
2 -2 -10 23.54 1.05
2 -2 -10 23.62 1.09
2 -2 -10 25.47 1.11
2 -2 -10 26.93 1.13
2 -2 -10 26.05 1.11
-2 -2 10 25.52 1.07
-2 -2 10 25.15 1.05
2 2 -9 27.16 1.07
-2 2 9 25.83 1.05
-2 2 9 27.76 1.1
2 2 -9 26.5 1.1
2 2 -9 23.1 1.07
-2 2 9 25.91 1.08
2 2 -9 24.7 1.09
2 2 -9 24.71 1.08
2 -2 -9 23.88 1.08
-2 -2 9 25.04 1.05
2 -2 -9 26.64 1.1
2 -2 -9 25.55 1.09
-2 -2 9 25.98 1.05
-2 -2 9 25.87 1.06
2 -2 -9 25.2 1.1
2 2 -8 1.47 0.1
2 2 -8 1.74 0.1
2 2 -8 1.7 0.12
2 2 -8 1.79 0.11
2 2 -8 1.82 0.12
-2 2 8 1.76 0.09
-2 2 8 1.93 0.12
-2 2 8 1.82 0.11
2 -2 -8 2.03 0.13
-2 -2 8 1.72 0.09
2 -2 -8 1.9 0.12
2 -2 -8 1.65 0.08
2 -2 -8 1.62 0.12
-2 -2 8 1.68 0.1
2 -2 -8 1.75 0.11
-2 -2 8 1.78 0.09
2 2 -7 19.59 1.18
2 2 -7 22.02 1.22
2 2 -7 21.88 0.89
2 2 -7 18.98 1.18
2 2 -7 21.77 1.24
-2 2 7 21.32 1.3
2 2 -7 20.11 0.89
2 2 -7 20.2 0.87
-2 2 7 21.5 0.89
2 2 -7 21.28 0.87
2 2 -7 21.2 0.88
-2 2 7 23.46 1.3
-2 2 7 21.43 0.85
-2 2 7 21.68 1.29
-2 2 7 21.86 0.88
-2 -2 7 21.38 1.31
2 -2 -7 22.34 0.9
2 -2 -7 19.97 1.38
2 -2 -7 19.01 1.34
-2 -2 7 20.76 1.43
2 -2 -7 20.48 0.89
-2 -2 7 21.83 1.26
2 -2 -7 18.7 0.85
2 -2 -7 18.57 0.99
2 -2 -7 20.4 0.88
-2 -2 7 20.79 0.85
2 -2 -7 21.3 0.88
2 -2 -7 19.89 1.43
-2 -2 7 18.76 1.17
2 -2 -7 22.59 1.38
-2 -2 7 21.94 0.85
-2 -2 7 20.31 0.86
-2 2 6 77.57 3.6
-2 2 6 81.47 3.35
-2 2 6 80.85 3.2
-2 2 6 79.21 3.57
2 2 -6 76.92 3.49
2 2 -6 82.36 3.2
2 2 -6 80.05 3.21
2 2 -6 78.92 3.19
-2 2 6 77.34 3.21
2 2 -6 76.9 3.48
2 2 -6 73.96 3.21
-2 2 6 80.76 3.2
-2 2 6 79.06 3.18
2 2 -6 78.36 3.78
-2 2 6 80.15 3.57
2 2 -6 79.04 3.64
2 2 -6 73.19 3.45
2 2 -6 81.86 3.19
2 -2 -6 78.41 3.21
-2 -2 6 80.85 3.54
2 -2 -6 73.72 3.3
2 -2 -6 76.92 3.21
-2 -2 6 78.47 3.19
-2 -2 6 79.47 3.29
-2 -2 6 79.83 3.18
2 -2 -6 74.55 3.62
-2 -2 6 82.02 3.56
2 -2 -6 74.78 3.68
2 -2 -6 79.95 3.2
-2 -2 6 79.86 3.17
2 -2 -6 80.42 3.17
-2 -2 6 79.64 3.58
2 -2 -6 78.99 3.78
2 -2 -6 77.61 3.84
2 2 -5 3.62 0.36
2 2 -5 3.28 0.36
-2 2 5 3.71 0.15
-2 2 5 3.95 0.28
2 2 -5 4 0.59
-2 2 5 3.74 0.17
-2 2 5 4.31 0.46
2 2 -5 3.56 0.17
2 2 -5 3.99 0.18
2 2 -5 3.48 0.16
-2 2 5 3.37 0.41
2 2 -5 3.53 0.35
-2 2 5 3.3 0.19
-2 2 5 4.03 0.17
-2 2 5 3.6 0.41
2 2 -5 3.38 0.17
2 2 -5 3.53 0.18
2 2 -5 3.55 0.18
-2 -2 5 3.74 0.42
2 -2 -5 3.27 0.47
2 -2 -5 3.12 0.26
-2 -2 5 3.96 0.23
-2 -2 5 3.53 0.15
2 -2 -5 3.35 0.17
-2 -2 5 3.27 0.41
-2 -2 5 3.62 0.15
-2 -2 5 3.67 0.16
2 -2 -5 3.41 0.18
2 -2 -5 3.42 0.51
2 -2 -5 3.84 0.18
-2 -2 5 3.83 0.38
2 -2 -5 4.04 0.51
-2 -2 5 3.6 0.22
2 -2 -5 3.92 0.53
2 -2 -5 3.52 0.18
2 2 -4 12.06 0.48
-2 2 4 12.23 0.74
-2 2 4 11.56 0.49
2 2 -4 10.86 0.5
-2 2 4 10.92 0.73
2 2 -4 11.48 0.64
-2 2 4 11.35 0.5
2 2 -4 11.9 0.48
-2 2 4 11.93 0.47
2 2 -4 11.33 0.65
-2 2 4 12.37 0.49
2 2 -4 11.15 0.64
2 2 -4 12.15 0.48
2 2 -4 10.72 0.49
2 2 -4 11.93 0.5
-2 2 4 11.38 0.49
-2 2 4 12.05 0.56
-2 2 4 11.8 0.73
2 2 -4 12.07 0.68
-2 -2 4 11.82 0.48
2 -2 -4 11.89 0.85
2 -2 -4 10.74 0.75
2 -2 -4 12.41 0.81
-2 -2 4 11.99 0.49
2 -2 -4 11.69 0.5
-2 -2 4 11.94 0.71
-2 -2 4 11.37 0.67
2 -2 -4 10.75 0.49
2 -2 -4 11.18 0.77
2 -2 -4 11.67 0.49
2 -2 -4 10.39 0.77
-2 -2 4 11.37 0.68
2 2 -3 16.09 0.64
-2 2 3 16.71 0.72
-2 2 3 15.51 0.89
-2 2 3 15.02 0.64
-2 2 3 15.64 0.65
2 2 -3 15.05 0.77
-2 2 3 16.09 0.85
-2 2 3 15.65 0.65
2 2 -3 15.45 0.65
2 2 -3 14.57 0.64
2 2 -3 16.42 0.63
-2 2 3 15.8 0.63
-2 2 3 16.12 0.64
-2 2 3 14.93 0.65
2 2 -3 16.41 0.64
2 2 -3 15.29 0.74
-2 2 3 16.25 0.86
2 2 -3 14.91 0.76
2 -2 -3 15.28 0.87
2 -2 -3 16.78 0.65
-2 -2 3 15.27 0.8
-2 -2 3 14.72 0.65
2 -2 -3 15.32 0.91
-2 -2 3 15.66 0.8
-2 -2 3 15.12 0.63
2 -2 -3 14.27 0.64
2 -2 -3 15.95 1
2 -2 -3 14.58 0.92
2 -2 -3 15.63 0.65
-2 -2 3 15.64 0.78
2 -2 -3 14.53 0.88
2 -2 -3 15.8 0.65
-2 2 2 0.14 0.02
-2 2 2 0.14 0.02
-2 2 2 0.03 0.08
-2 2 2 0.12 0.02
2 2 -2 0.23 0.09
-2 2 2 0.16 0.1
2 2 -2 0.16 0.01
2 2 -2 0.16 0.06
2 2 -2 0.16 0.07
2 2 -2 0.18 0.01
-2 2 2 0.13 0.02
-2 2 2 0.18 0.02
2 2 -2 0.16 0.02
-2 2 2 0.15 0.11
-2 2 2 0.06 0.1
-2 2 2 0.13 0.02
2 2 -2 0.17 0.02
2 -2 -2 0.2 0.1
-2 -2 2 0.24 0.09
-2 -2 2 0.12 0.01
2 -2 -2 0.14 0.02
-2 -2 2 0.11 0.09
-2 -2 2 0.16 0.02
-2 -2 2 0.25 0.08
2 -2 -2 0.14 0.02
2 -2 -2 0.11 0.14
2 -2 -2 0.16 0.02
2 -2 -2 0.05 0.1
2 -2 -2 0.19 0.1
-2 -2 2 0.16 0.02
2 -2 -2 0.23 0.14
-2 2 1 0.72 0.04
2 2 -1 0.67 0.04
2 2 -1 0.71 0.04
2 2 -1 0.68 0.09
-2 2 1 0.69 0.04
-2 2 1 0.76 0.17
-2 2 1 0.65 0.03
-2 2 1 0.71 0.14
2 2 -1 0.75 0.14
2 2 -1 0.53 0.18
-2 2 1 0.69 0.04
-2 2 1 0.68 0.04
-2 2 1 0.73 0.04
2 2 -1 0.91 0.21
2 2 -1 0.68 0.04
-2 2 1 0.68 0.04
2 2 -1 0.73 0.04
2 2 -1 0.73 0.03
-2 2 1 0.28 0.14
-2 2 1 0.42 0.14
-2 -2 1 0.8 0.04
2 -2 -1 0.69 0.15
-2 -2 1 0.72 0.03
-2 -2 1 0.55 0.1
2 -2 -1 0.67 0.19
2 -2 -1 0.65 0.04
-2 -2 1 0.74 0.04
2 -2 -1 0.65 0.05
-2 -2 1 0.66 0.08
2 -2 -1 0.62 0.17
-2 -2 1 0.65 0.04
-2 -2 1 0.65 0.12
-2 -2 1 0.83 0.12
2 -2 -1 0.7 0.04
2 -2 -1 0.57 0.12
-2 -2 1 0.7 0.04
2 -2 -1 0.7 0.03
-2 -2 1 0.91 0.12
2 -2 -1 0.64 0.14
-2 2 0 741.19 29.7
2 2 0 770.62 29.65
-2 2 0 732.39 29.73
2 2 0 726.52 29.73
-2 2 0 748.03 29.77
-2 -2 0 686.91 29.74
2 -2 0 701.76 29.75
-2 -2 0 754.32 29.66
2 -2 0 730.01 29.72
-2 2 -1 61.29 2.85
2 2 1 61.29 2.8
-2 2 -1 62.37 2.76
2 2 1 57.31 2.73
2 2 1 59.17 2.7
-2 2 -1 58.23 2.62
-2 2 -1 60.9 2.78
-2 2 -1 66.7 2.52
2 2 1 67.06 2.51
2 2 1 60.48 2.73
-2 2 -1 63.48 2.72
2 2 1 62.9 2.69
2 -2 1 60.75 2.79
2 -2 1 63.63 2.77
-2 -2 -1 59.11 2.51
-2 -2 -1 68.68 2.73
-2 -2 -1 61.32 2.7
2 -2 1 59.59 2.8
-2 -2 -1 60.9 2.76
2 -2 1 62.66 2.86
-2 -2 -1 60.27 2.51
-2 -2 -1 64.09 2.74
-2 -2 -1 60.07 2.79
2 -2 1 64.43 2.52
2 -2 1 59.84 2.64
2 2 2 51.19 2.13
2 2 2 57.32 2.14
-2 2 -2 51.4 2.53
2 2 2 51.31 2.38
-2 2 -2 51.02 2.37
2 2 2 51.81 2.41
-2 2 -2 55.67 2.15
-2 2 -2 54.89 2.14
-2 2 -2 54.83 2.29
-2 2 -2 53.24 2.43
2 2 2 52.14 2.5
2 2 2 54.38 2.39
2 2 2 53.45 2.14
-2 2 -2 50.85 2.44
2 2 2 54.62 2.4
-2 2 -2 51.6 2.14
2 -2 2 55.35 2.56
-2 -2 -2 49.87 2.38
-2 -2 -2 52.21 2.14
-2 -2 -2 48.25 2.46
2 -2 2 51.31 2.39
-2 -2 -2 52.6 2.4
2 -2 2 51.8 2.31
-2 -2 -2 49.18 2.14
2 -2 2 57.34 2.15
2 -2 2 49.72 2.42
2 -2 2 52.49 2.47
2 -2 2 51.93 2.15
-2 -2 -2 51.59 2.42
-2 -2 -2 53.81 2.42
2 -2 2 52.94 2.14
-2 2 -3 13.67 0.76
2 2 3 14.62 0.85
-2 2 -3 13.39 0.58
2 2 3 15.21 0.6
-2 2 -3 13.27 0.82
2 2 3 13.66 0.95
2 2 3 14.63 0.6
2 2 3 14.5 0.59
-2 2 -3 13.75 0.91
2 2 3 13.86 0.88
-2 2 -3 14.27 0.9
2 2 3 13.64 0.6
2 2 3 13.63 0.59
2 2 3 13.45 0.59
-2 2 -3 15.09 0.6
-2 2 -3 14.38 0.98
2 2 3 14.76 0.87
2 2 3 15.51 0.91
-2 2 -3 13.9 0.59
-2 -2 -3 13.7 0.82
2 -2 3 14.25 1
-2 -2 -3 14.09 0.89
-2 -2 -3 14.1 0.58
2 -2 3 13.92 0.8
-2 -2 -3 13.4 0.6
2 -2 3 14.16 0.91
-2 -2 -3 14.98 0.58
2 -2 3 13.44 0.59
2 -2 3 13.63 0.93
-2 -2 -3 13.49 0.58
-2 -2 -3 12.58 0.93
-2 -2 -3 14.66 0.59
-2 -2 -3 14.93 0.88
2 -2 3 13 0.84
-2 -2 -3 12.54 0.87
2 -2 3 13.95 0.59
2 -2 3 14.86 0.6
2 -2 3 13.7 0.6
2 -2 3 14.63 0.59
2 2 4 34.15 1.75
2 2 4 31.25 1.37
-2 2 -4 35.19 1.8
2 2 4 32.84 1.37
2 2 4 33.66 1.72
-2 2 -4 34.68 1.37
2 2 4 33.68 1.38
-2 2 -4 31.32 1.66
2 2 4 33.61 1.73
-2 2 -4 37.91 1.93
2 2 4 32.42 1.37
2 2 4 34.92 1.86
-2 2 -4 32.25 1.37
-2 2 -4 32.45 1.36
-2 2 -4 32.05 1.72
-2 2 -4 34.77 1.61
2 2 4 35.65 1.79
-2 2 -4 32.22 1.36
2 2 4 35.2 1.37
-2 2 -4 32.53 1.36
-2 -2 -4 32.73 1.36
2 -2 4 33.19 1.36
-2 -2 -4 35.18 1.36
-2 -2 -4 31.67 1.36
-2 -2 -4 32.26 1.64
2 -2 4 34.4 1.36
2 -2 4 35.45 1.81
-2 -2 -4 30.63 1.38
2 -2 4 33.49 1.75
2 -2 4 35.3 1.65
-2 -2 -4 32.16 1.37
-2 -2 -4 33.88 1.77
-2 -2 -4 33.58 1.73
-2 -2 -4 32.88 1.82
2 -2 4 30.28 1.69
2 -2 4 32.15 1.86
-2 -2 -4 31.17 1.75
2 -2 4 34.19 1.38
2 2 5 7.95 0.7
2 2 5 7.55 0.34
-2 2 -5 7.79 0.35
-2 2 -5 7.4 0.36
2 2 5 8.09 0.82
-2 2 -5 8.04 0.73
-2 2 -5 9.37 0.7
-2 2 -5 8.32 0.72
-2 2 -5 7.57 0.34
-2 2 -5 8.07 0.68
2 2 5 8.5 0.7
-2 2 -5 7.91 0.35
2 2 5 7.55 0.36
2 2 5 7.78 0.68
2 2 5 7.9 0.35
-2 2 -5 8.16 0.82
-2 2 -5 8.02 0.35
-2 -2 -5 7.77 0.35
2 -2 5 8.26 0.7
2 -2 5 8.1 0.35
-2 -2 -5 6.79 0.73
2 -2 5 8.08 0.64
-2 -2 -5 8.09 0.36
-2 -2 -5 7.19 0.34
2 -2 5 7.93 0.36
-2 -2 -5 7.32 0.35
2 -2 5 8.8 0.78
-2 -2 -5 7.62 0.62
-2 -2 -5 7.89 0.69
-2 -2 -5 8.02 0.79
-2 -2 -5 8.16 0.34
2 -2 5 7.52 0.83
2 -2 5 8.32 0.76
2 2 6 112.02 4.63
-2 2 -6 113.48 5.16
2 2 6 119.49 4.66
-2 2 -6 111.6 5
-2 2 -6 114.38 5.12
-2 2 -6 117.48 5.33
2 2 6 112.38 5.12
-2 2 -6 111.02 5.19
-2 2 -6 108.99 4.64
2 2 6 118.43 5.34
2 2 6 118.62 5.17
2 2 6 120.3 5.19
-2 2 -6 110.82 4.65
2 2 6 122.49 5.23
-2 -2 -6 113.34 5.14
-2 -2 -6 118.07 4.66
-2 -2 -6 103.69 5.23
-2 -2 -6 115.44 5.02
2 -2 6 117.9 5.2
-2 -2 -6 113.74 5.21
2 -2 6 108.62 5.3
-2 -2 -6 110.57 4.64
-2 -2 -6 110.94 5.26
2 -2 6 116.24 4.64
-2 -2 -6 108.58 4.64
2 -2 6 123.6 4.66
2 -2 6 120.84 5.26
2 -2 6 115.12 5.03
-2 -2 -6 110.31 4.64
-2 2 -7 11.05 0.5
-2 2 -7 12.8 0.52
2 2 7 11.18 0.51
-2 2 -7 10.63 0.52
2 2 7 11.19 0.51
2 2 7 12.45 0.53
-2 2 -7 12.4 0.51
2 -2 7 11.01 0.5
-2 -2 -7 11.56 0.51
-2 -2 -7 11.15 0.53
-2 -2 -7 11.01 0.51
2 -2 7 12.46 0.53
2 2 8 10.52 0.48
-2 2 -8 9.7 0.48
-2 2 -8 10.39 0.5
-2 2 -8 10.7 0.48
2 2 8 10.6 0.49
-2 2 -8 11.19 0.48
2 2 8 10.3 0.5
-2 2 -8 11.76 0.49
2 -2 8 10.53 0.48
-2 -2 -8 10.11 0.5
2 -2 8 11.56 0.5
-2 -2 -8 10.57 0.49
-2 -2 -8 11.62 0.49
2 2 9 2.96 0.17
-2 2 -9 2.68 0.16
-2 2 -9 2.82 0.18
2 2 9 2.9 0.18
2 2 9 2.82 0.16
-2 2 -9 2.48 0.16
-2 2 -9 2.82 0.17
-2 -2 -9 2.91 0.19
2 -2 9 2.87 0.17
2 -2 9 3.06 0.16
-2 -2 -9 2.84 0.17
-2 -2 -9 2.87 0.17
-2 2 -10 1.81 0.13
-2 2 -10 2.41 0.16
-2 2 -10 1.91 0.14
2 2 10 2.16 0.14
-2 2 -10 2.11 0.13
-2 2 -10 1.95 0.14
2 2 10 2.13 0.13
2 2 10 1.96 0.15
2 -2 10 2.12 0.13
-2 -2 -10 1.85 0.15
2 -2 10 1.82 0.14
-2 -2 -10 1.85 0.13
-2 -2 -10 2.25 0.14
-2 2 -11 16.77 0.83
-2 2 -11 19.06 0.84
2 2 11 20.02 0.84
-2 2 -11 19.67 0.86
-2 2 -11 18.85 0.84
-2 2 -11 19.81 0.83
2 2 11 17.55 0.86
2 2 11 19.69 0.82
-2 -2 -11 18.53 0.87
-2 -2 -11 18.94 0.84
2 -2 11 18.6 0.82
2 -2 11 19.19 0.84
-2 -2 -11 19.22 0.84
-2 2 -12 5.61 0.31
-2 2 -12 5.45 0.3
2 2 12 5.84 0.3
-2 2 -12 5.29 0.28
2 2 12 5.38 0.32
-2 2 -12 5.4 0.3
-2 2 -12 5.09 0.3
-2 -2 -12 5.5 0.33
2 -2 12 5.46 0.28
-2 -2 -12 5.34 0.3
-2 -2 -12 5.65 0.3
2 -2 12 5.65 0.3
-2 2 -13 2.01 0.16
2 2 13 1.85 0.14
2 2 13 2 0.17
-2 2 -13 1.82 0.14
-2 2 -13 2.24 0.16
2 2 13 1.88 0.15
2 -2 13 1.84 0.15
-2 -2 -13 2.03 0.17
-2 -2 -13 2.33 0.16
-2 -2 -13 2.21 0.17
-2 2 -14 8.97 0.45
2 2 14 9.55 0.45
2 2 14 9.34 0.46
2 2 14 9.26 0.5
-2 2 -14 9.15 0.47
-2 2 -14 9.89 0.48
-2 2 -14 8.86 0.48
-2 -2 -14 10.07 0.52
-2 -2 -14 8.87 0.47
-2 -2 -14 8.78 0.46
2 -2 14 9.38 0.46
-2 2 -15 0.03 0.04
-2 2 -15 0.13 0.05
-2 2 -15 0.01 0.03
2 2 15 0.1 0.04
-2 2 -15 0 0.04
-2 -2 -15 0.07 0.04
-2 -2 -15 0.06 0.04
2 2 16 0.69 0.09
-2 2 -16 0.84 0.1
-2 2 -16 1.12 0.13
-2 -2 -16 0.83 0.16
-2 -2 -16 0.99 0.12
-2 -2 -16 0.91 0.11
2 -2 16 0.69 0.1
-2 2 -17 0.07 0.05
-2 2 -17 0.05 0.04
-2 2 -17 0.08 0.06
-2 2 -17 0.04 0.05
-2 -2 -17 0.02 0.1
-2 -2 -17 -0.02 0.05
-2 -2 -17 0.15 0.06
2 3 -18 1.66 0.14
2 3 -17 0.68 0.1
2 3 -17 0.65 0.09
2 -3 -17 0.9 0.13
2 -3 -17 0.7 0.11
2 -3 -17 0.62 0.13
2 3 -16 -0.01 0.04
2 3 -16 0 0.04
2 3 -16 0.02 0.05
2 3 -16 0.01 0.03
2 -3 -16 0.08 0.06
2 3 -15 0.1 0.04
2 3 -15 0.03 0.05
2 3 -15 0.07 0.04
2 3 -15 0.04 0.05
2 -3 -15 0.13 0.05
2 -3 -15 0.03 0.05
2 -3 -15 0.04 0.04
2 3 -14 4.5 0.27
2 3 -14 4.4 0.24
2 3 -14 4.45 0.27
2 3 -14 4.46 0.25
2 -3 -14 4.12 0.26
2 -3 -14 4.3 0.28
2 -3 -14 4.46 0.29
-2 3 13 13.46 0.62
2 3 -13 12.64 0.6
2 3 -13 12.7 0.61
2 3 -13 13.82 0.64
-2 3 13 14.08 0.58
2 3 -13 13.16 0.63
2 -3 -13 14.95 0.67
2 -3 -13 13.6 0.65
2 -3 -13 12.74 0.63
-2 3 12 2.33 0.16
2 3 -12 2.3 0.16
2 3 -12 2.51 0.18
-2 3 12 2.59 0.18
2 3 -12 2.67 0.18
-2 3 12 2.48 0.12
2 3 -12 2.38 0.15
2 3 -12 2.45 0.15
-2 -3 12 2.55 0.14
2 -3 -12 2.42 0.18
2 -3 -12 2.45 0.17
2 -3 -12 2.47 0.18
-2 -3 12 2.45 0.11
2 3 -11 1.55 0.13
2 3 -11 1.58 0.11
-2 3 11 1.73 0.12
2 3 -11 1.66 0.12
2 3 -11 1.78 0.13
-2 3 11 1.68 0.09
-2 3 11 1.88 0.14
2 -3 -11 1.74 0.14
2 -3 -11 1.62 0.14
2 -3 -11 1.71 0.13
2 -3 -11 1.61 0.09
-2 -3 11 1.61 0.1
-2 -3 11 1.71 0.08
-2 -3 11 1.48 0.08
2 3 -10 3.32 0.18
-2 3 10 3.42 0.16
2 3 -10 3.32 0.19
2 3 -10 3.46 0.2
-2 3 10 3.56 0.19
2 3 -10 3.21 0.18
-2 3 10 3.27 0.2
2 3 -10 3.77 0.21
2 -3 -10 2.97 0.18
-2 -3 10 3.33 0.15
-2 -3 10 3.39 0.15
2 -3 -10 3.31 0.2
2 -3 -10 3.53 0.21
2 -3 -10 3.44 0.21
-2 -3 10 3.39 0.17
2 3 -9 7.54 0.33
-2 3 9 7.22 0.31
2 3 -9 6.97 0.35
2 3 -9 6.76 0.33
-2 3 9 7.28 0.36
2 3 -9 7.35 0.36
-2 3 9 7.38 0.35
2 3 -9 6.98 0.35
2 -3 -9 6.43 0.34
2 -3 -9 7.55 0.37
2 -3 -9 7.78 0.37
-2 -3 9 7.13 0.31
2 -3 -9 8.24 0.44
-2 -3 9 7.26 0.32
-2 -3 9 7.36 0.31
-2 3 8 1.13 0.07
2 3 -8 1.15 0.08
2 3 -8 1.25 0.1
2 3 -8 1.35 0.09
-2 3 8 1.3 0.09
2 3 -8 1.12 0.08
-2 3 8 1.39 0.1
2 3 -8 1.49 0.12
2 -3 -8 1.14 0.09
-2 -3 8 1.28 0.08
2 -3 -8 1.27 0.1
2 -3 -8 1.33 0.12
-2 -3 8 1.29 0.06
2 -3 -8 1.23 0.1
-2 -3 8 1.3 0.07
2 3 -7 10.48 0.47
2 3 -7 9.75 0.44
-2 3 7 10.29 0.43
2 3 -7 9.76 0.45
2 3 -7 10.75 0.45
-2 3 7 10.19 0.47
2 3 -7 10.81 0.47
-2 3 7 10.72 0.46
-2 -3 7 10.19 0.43
-2 -3 7 10.4 0.43
-2 -3 7 10.57 0.44
2 -3 -7 10.66 0.48
2 -3 -7 9.51 0.46
2 -3 -7 10.94 0.47
2 3 -6 6.1 0.32
-2 3 6 7.66 0.67
-2 3 6 7.81 0.67
2 3 -6 6.73 0.31
-2 3 6 7.22 0.71
2 3 -6 6.9 0.54
2 3 -6 6.63 0.31
-2 3 6 6.79 0.31
-2 3 6 6.64 0.66
-2 3 6 6.73 0.31
2 3 -6 7.42 0.94
2 3 -6 7.14 0.3
2 3 -6 5.52 0.51
2 3 -6 6.64 0.59
-2 3 6 6.97 0.29
2 3 -6 6.95 0.3
2 -3 -6 6.78 0.31
-2 -3 6 6.57 0.28
2 -3 -6 6.81 0.32
2 -3 -6 8.27 0.81
-2 -3 6 6.17 0.47
2 -3 -6 5.21 0.7
2 -3 -6 6.36 0.31
-2 -3 6 8.19 0.66
-2 -3 6 6.77 0.28
2 -3 -6 7.18 0.74
-2 -3 6 6.11 0.65
2 -3 -6 6.19 0.8
2 -3 -6 7.03 0.72
-2 -3 6 6.76 0.29
-2 -3 6 6.64 0.5
-2 3 5 0.89 0.06
2 3 -5 0.86 0.06
2 3 -5 0.82 0.05
2 3 -5 0.94 0.06
2 3 -5 1.5 0.47
-2 3 5 0.84 0.25
2 3 -5 0.82 0.06
-2 3 5 0.58 0.22
2 3 -5 0.94 0.25
2 3 -5 0.96 0.21
-2 3 5 0.88 0.05
2 3 -5 1.4 0.25
2 3 -5 0.86 0.06
-2 3 5 0.78 0.06
-2 3 5 0.85 0.07
-2 3 5 1.21 0.37
-2 -3 5 0.9 0.05
-2 -3 5 0.99 0.05
2 -3 -5 0.81 0.07
2 -3 -5 0.63 0.26
-2 -3 5 1.3 0.18
-2 -3 5 0.94 0.05
2 -3 -5 1.01 0.3
2 -3 -5 0.93 0.07
2 -3 -5 0.58 0.36
-2 -3 5 0.64 0.14
2 -3 -5 0.49 0.29
-2 -3 5 1.29 0.25
2 -3 -5 0.98 0.06
2 -3 -5 0.75 0.3
-2 -3 5 1.22 0.32
-2 -3 5 0.58 0.24
2 3 -4 13.57 0.78
-2 3 4 15.73 0.91
2 3 -4 13.07 0.8
2 3 -4 12.53 0.73
2 3 -4 13.26 0.59
-2 3 4 14.6 0.6
2 3 -4 13.95 0.59
-2 3 4 13.87 0.73
-2 3 4 14.01 0.6
-2 3 4 14.89 0.88
-2 3 4 14.55 0.95
2 3 -4 13.9 0.89
2 3 -4 13.3 0.59
-2 3 4 14.62 0.58
2 3 -4 13.72 0.58
2 3 -4 14.07 0.58
-2 3 4 14.2 0.6
2 -3 -4 12.89 1.04
2 -3 -4 14.39 0.98
-2 -3 4 15.01 0.88
2 -3 -4 12.51 0.96
-2 -3 4 14.46 0.58
2 -3 -4 13.83 0.92
-2 -3 4 14.22 0.68
2 -3 -4 13.01 0.58
-2 -3 4 15.84 0.82
-2 -3 4 14.95 0.7
2 -3 -4 14.26 1.07
-2 -3 4 14.34 0.57
-2 -3 4 14.28 0.58
-2 -3 4 14.49 0.85
2 -3 -4 13.74 0.6
2 -3 -4 14.5 0.6
2 3 -3 10.22 0.43
-2 3 3 10.29 0.79
2 3 -3 9.52 0.43
2 3 -3 10.08 0.55
2 3 -3 10.39 0.42
2 3 -3 10.36 0.42
-2 3 3 10.23 0.67
-2 3 3 9.39 0.75
-2 3 3 9.5 0.6
2 3 -3 9.37 0.43
-2 3 3 9.9 0.42
2 3 -3 10.6 0.62
-2 3 3 9.54 0.43
-2 3 3 10.49 0.44
-2 3 3 11.05 0.69
2 3 -3 9.9 0.42
-2 3 3 9.89 0.43
-2 -3 3 10.81 0.65
2 -3 -3 9.52 0.44
-2 -3 3 10.44 0.42
-2 -3 3 10.72 0.55
2 -3 -3 10.1 0.43
-2 -3 3 10.24 0.41
-2 -3 3 9.7 0.42
-2 -3 3 10.91 0.6
-2 -3 3 10.12 0.66
2 -3 -3 10.32 0.71
2 -3 -3 9.82 0.43
-2 -3 3 10.43 0.42
-2 -3 3 9.65 0.43
2 -3 -3 10.32 0.74
-2 -3 3 9.38 0.51
2 -3 -3 9.25 0.76
2 -3 -3 9.74 0.72
2 3 -2 50.09 1.95
-2 3 2 50.86 1.96
2 3 -2 49.3 2.18
-2 3 2 45.62 1.95
2 3 -2 46.77 2.19
2 3 -2 43.79 1.95
2 3 -2 47.11 1.95
-2 3 2 49.78 2.21
2 3 -2 48.25 1.95
-2 3 2 51.62 1.95
-2 3 2 47.36 1.95
2 3 -2 50.18 1.95
-2 3 2 45.88 2.3
-2 3 2 50.71 2.2
-2 3 2 47.04 1.95
2 3 -2 47.09 1.95
2 3 -2 48.11 2.06
-2 3 2 47.06 1.96
2 -3 -2 46.06 1.96
-2 -3 2 48.82 2.21
-2 -3 2 47.11 2.32
2 -3 -2 46.36 2.31
2 -3 -2 45.53 2.22
-2 -3 2 48.36 1.95
2 -3 -2 44.55 1.96
2 -3 -2 49.23 2.29
-2 -3 2 48.56 1.95
2 -3 -2 51.5 1.95
2 -3 -2 46.78 1.96
-2 -3 2 48.16 2.17
-2 -3 2 49.7 1.94
-2 -3 2 47.91 2.05
2 -3 -2 43.53 1.94
-2 -3 2 48.14 1.95
-2 -3 2 50.02 1.95
-2 -3 2 51.4 2.13
2 -3 -2 48.72 2.33
2 -3 -2 48.7 2.24
2 -3 -2 48.11 2.28
-2 3 1 22.84 1.27
-2 3 1 22.93 0.95
2 3 -1 21.74 0.94
2 3 -1 22.78 0.94
-2 3 1 22.36 0.94
2 3 -1 22.59 1.31
2 3 -1 22.04 1.05
-2 3 1 21.85 0.95
-2 3 1 22.6 0.94
2 3 -1 23.73 0.96
-2 3 1 24.75 0.95
-2 3 1 23.68 0.96
2 3 -1 23.67 1.21
-2 3 1 24.52 1.18
2 3 -1 22.43 0.95
2 3 -1 24.29 0.95
-2 3 1 20.63 1.21
2 3 -1 23.81 0.94
2 3 -1 22.93 1.19
-2 -3 1 22.03 0.94
-2 -3 1 23.58 0.95
2 -3 -1 24.34 0.94
2 -3 -1 21.72 0.96
-2 -3 1 23.03 0.94
2 -3 -1 22.04 0.96
2 -3 -1 22.68 1.27
-2 -3 1 23.02 1.03
-2 -3 1 23.39 0.94
2 -3 -1 23.87 1.26
-2 -3 1 23.39 0.94
-2 -3 1 24.07 1.16
-2 -3 1 23.62 0.95
-2 -3 1 23.13 1.18
2 -3 -1 22.09 0.94
2 -3 -1 22.61 1.27
-2 -3 1 23.72 0.94
2 -3 -1 22.06 1.17
2 -3 -1 23.52 1.23
2 -3 -1 20.17 1.16
2 -3 -1 25.06 0.94
2 -3 -1 23.84 0.95
-2 -3 1 24.05 1.14
2 -3 -1 24.07 1.11
2 3 0 3 0.36
2 3 0 3.09 0.16
2 3 0 3.25 0.28
2 3 0 3.6 0.15
-2 3 0 3.19 0.14
-2 3 0 2.71 0.42
2 3 0 3.59 0.38
-2 3 0 2.76 0.38
-2 3 0 2.77 0.4
-2 3 0 3.15 0.14
2 3 0 3.03 0.15
2 3 0 3.61 0.14
2 3 0 3.33 0.29
-2 3 0 3.52 0.37
2 3 0 3.07 0.14
2 3 0 3.31 0.15
-2 3 0 3.02 0.15
-2 3 0 3.48 0.16
-2 3 0 3.26 0.15
2 3 0 2.47 0.39
-2 -3 0 3.33 0.15
2 -3 0 3.64 0.15
-2 -3 0 3.42 0.14
-2 -3 0 3.32 0.14
-2 -3 0 3.11 0.3
2 -3 0 3.19 0.39
2 -3 0 3.35 0.27
-2 -3 0 3.32 0.15
-2 -3 0 2.33 0.38
-2 -3 0 3.14 0.14
-2 -3 0 3.16 0.15
-2 -3 0 3.26 0.15
-2 -3 0 3.55 0.24
2 -3 0 3.49 0.15
-2 -3 0 2.88 0.33
2 -3 0 3.13 0.4
-2 -3 0 3.56 0.32
2 -3 0 3.14 0.35
2 -3 0 3.39 0.33
-2 3 -1 5.47 0.24
2 3 1 5.67 0.24
2 3 1 5.76 0.45
2 3 1 5.47 0.26
2 3 1 6.15 0.25
-2 3 -1 4.96 0.48
2 3 1 5.35 0.26
2 3 1 6.28 0.53
2 3 1 6.1 0.43
-2 3 -1 4.91 0.25
-2 3 -1 6.09 0.24
-2 3 -1 6.24 0.54
2 3 1 5.35 0.24
-2 3 -1 5.56 0.38
-2 3 -1 5.34 0.24
-2 3 -1 6.93 0.63
-2 3 -1 5.42 0.24
2 3 1 6.06 0.5
-2 3 -1 5.86 0.26
2 -3 1 6.1 0.24
-2 -3 -1 5.93 0.23
-2 -3 -1 5.51 0.25
-2 -3 -1 5.66 0.24
-2 -3 -1 5.88 0.25
-2 -3 -1 5.04 0.44
2 -3 1 5.88 0.24
2 -3 1 5.74 0.24
-2 -3 -1 5.22 0.51
-2 -3 -1 5.42 0.48
2 -3 1 5.32 0.5
2 -3 1 5.1 0.27
2 -3 1 4.8 0.43
-2 -3 -1 5.34 0.25
-2 -3 -1 5.1 0.47
-2 -3 -1 5.47 0.55
2 -3 1 5.9 0.25
2 -3 1 5.79 0.39
-2 -3 -1 6.3 0.46
2 3 2 2.68 0.35
2 3 2 2.25 0.33
2 3 2 2.44 0.12
-2 3 -2 2.09 0.34
-2 3 -2 2.38 0.24
2 3 2 2.3 0.12
-2 3 -2 2.48 0.13
-2 3 -2 2.52 0.46
-2 3 -2 2.47 0.31
-2 3 -2 2.37 0.11
-2 3 -2 2.45 0.12
2 3 2 1.97 0.36
2 3 2 2.43 0.13
2 3 2 2.62 0.13
-2 3 -2 2.33 0.12
-2 3 -2 2.62 0.12
-2 3 -2 2.88 0.15
-2 3 -2 2.56 0.38
-2 -3 -2 2.38 0.36
2 -3 2 2.39 0.12
2 -3 2 2.47 0.13
2 -3 2 2.85 0.46
2 -3 2 2.6 0.28
2 -3 2 2.49 0.12
-2 -3 -2 2.6 0.11
-2 -3 -2 2.73 0.38
2 -3 2 2.46 0.13
-2 -3 -2 2.76 0.11
-2 -3 -2 2 0.37
2 -3 2 2.35 0.35
-2 -3 -2 2.36 0.13
-2 -3 -2 2.34 0.38
-2 -3 -2 2.8 0.39
-2 -3 -2 2.35 0.13
-2 -3 -2 2.6 0.13
2 -3 2 2.13 0.35
-2 -3 -2 2.84 0.44
-2 3 -3 17.69 0.75
-2 3 -3 17.4 0.75
2 3 3 18.23 0.77
2 3 3 18.57 0.76
-2 3 -3 18.36 0.76
2 3 3 16.48 1.03
2 3 3 16.99 1.05
2 3 3 17.77 1.19
2 3 3 19.81 1.08
-2 3 -3 19.62 1.31
-2 3 -3 19.5 1.12
-2 3 -3 17.81 1.04
-2 3 -3 18.1 0.75
2 3 3 16.65 0.76
-2 3 -3 18.64 0.77
-2 3 -3 18.8 0.96
2 3 3 20.31 1.18
2 3 3 17.96 0.76
-2 3 -3 18.13 1.12
2 3 3 18.36 0.76
-2 -3 -3 16.5 1.18
-2 -3 -3 20.56 1.1
2 -3 3 18.28 0.78
2 -3 3 18.24 1.12
-2 -3 -3 16.92 0.77
-2 -3 -3 16.53 1.1
-2 -3 -3 18.65 0.76
-2 -3 -3 17.44 1.1
2 -3 3 17.72 1.25
-2 -3 -3 19.11 0.76
2 -3 3 17.93 0.76
2 -3 3 18.51 1.16
2 -3 3 19.58 1.08
-2 -3 -3 18.82 0.77
2 -3 3 18.02 0.99
-2 -3 -3 17.72 1.09
-2 -3 -3 19.08 0.76
2 3 4 4.35 0.21
-2 3 -4 4.23 0.54
-2 3 -4 5.56 0.7
-2 3 -4 4.64 0.2
-2 3 -4 4.53 0.21
2 3 4 5.2 0.52
2 3 4 3.56 0.5
2 3 4 4.45 0.47
-2 3 -4 4.42 0.21
-2 3 -4 4.73 0.53
2 3 4 4.5 0.22
2 3 4 5.18 0.55
-2 3 -4 4.68 0.22
-2 3 -4 5.03 0.47
2 3 4 4.07 0.21
2 3 4 4.11 0.65
-2 3 -4 4.61 0.21
-2 -3 -4 5.26 0.5
2 -3 4 4 0.64
2 -3 4 4.07 0.45
2 -3 4 4.32 0.48
2 -3 4 4.35 0.22
-2 -3 -4 4.44 0.57
-2 -3 -4 4.6 0.6
-2 -3 -4 4.57 0.23
2 -3 4 3.46 0.52
-2 -3 -4 4.12 0.54
-2 -3 -4 4.27 0.59
-2 -3 -4 4.37 0.22
2 -3 4 4.81 0.21
2 -3 4 4.84 0.6
2 3 5 10.7 0.46
-2 3 -5 9.96 0.44
-2 3 -5 8.74 0.85
-2 3 -5 10.36 0.99
-2 3 -5 10.27 0.7
-2 3 -5 10.84 0.45
2 3 5 9.28 0.83
2 3 5 11.82 0.89
-2 3 -5 9.78 0.84
2 3 5 11.44 0.92
2 3 5 10.23 0.46
-2 3 -5 10.01 0.45
-2 3 -5 10.04 0.75
2 3 5 10.18 0.46
2 3 5 10.82 0.81
-2 3 -5 10.41 0.46
2 3 5 10.17 0.96
2 3 5 10.08 0.44
2 -3 5 9.75 0.81
-2 -3 -5 9.71 0.89
2 -3 5 9.5 0.89
2 -3 5 10.53 0.86
-2 -3 -5 10.73 0.47
-2 -3 -5 9.97 0.45
-2 -3 -5 9.43 0.84
-2 -3 -5 9.12 0.96
-2 -3 -5 10.49 0.78
2 -3 5 10.51 0.47
2 -3 5 10.55 0.75
-2 -3 -5 10.26 0.91
-2 -3 -5 10.5 0.46
2 -3 5 10.61 0.45
2 -3 5 10.07 1.03
2 3 6 41.01 1.67
-2 3 -6 37.25 1.66
2 3 6 39.35 2.11
-2 3 -6 36.93 2.15
-2 3 -6 40.12 2.01
-2 3 -6 39.33 1.65
2 3 6 41.61 2.38
2 3 6 42.83 2.22
2 3 6 45.42 2.28
-2 3 -6 42.92 2.44
-2 3 -6 35.7 1.66
2 3 6 41.77 1.68
-2 3 -6 43.35 1.66
-2 3 -6 39.77 2.19
2 3 6 40.84 1.66
-2 3 -6 39.1 1.67
-2 3 -6 39.72 2.09
-2 -3 -6 37.41 2.3
2 -3 6 41.08 2.27
-2 -3 -6 39.22 1.66
-2 -3 -6 38.66 1.67
2 -3 6 42.96 2.22
2 -3 6 41.61 1.66
2 -3 6 35.43 2.3
2 -3 6 41.6 1.68
-2 -3 -6 42.17 2.23
2 -3 6 40.86 2.23
-2 -3 -6 42.71 1.69
2 -3 6 42.69 2.08
-2 -3 -6 38.34 2.27
-2 -3 -6 40.88 2.29
-2 3 -7 16.79 0.8
2 3 7 18.45 0.81
-2 3 -7 18.62 0.8
-2 3 -7 17.62 0.8
-2 3 -7 20.24 0.81
2 3 7 19.73 0.83
-2 3 -7 18.96 0.82
2 3 7 19.35 0.8
2 -3 7 20.15 0.83
-2 -3 -7 18.24 0.81
2 -3 7 18.77 0.8
-2 -3 -7 18.86 0.81
-2 -3 -7 20.19 0.84
-2 3 -8 0.83 0.08
2 3 8 0.82 0.07
-2 3 -8 0.73 0.06
-2 3 -8 0.73 0.08
-2 3 -8 0.74 0.07
-2 3 -8 0.86 0.08
2 3 8 0.84 0.08
2 3 8 0.68 0.08
-2 -3 -8 0.81 0.07
2 -3 8 0.79 0.08
2 -3 8 0.74 0.06
-2 -3 -8 0.71 0.07
-2 -3 -8 0.88 0.1
2 3 9 20.17 0.87
-2 3 -9 19.55 0.85
2 3 9 20.31 0.85
-2 3 -9 18.9 0.86
-2 3 -9 20.32 0.88
2 3 9 20.08 0.89
-2 3 -9 19.71 0.86
-2 -3 -9 19.63 0.89
-2 -3 -9 19.34 0.87
-2 -3 -9 21.21 0.87
2 -3 9 20.05 0.85
2 -3 9 20.01 0.88
-2 3 -10 12.64 0.57
-2 3 -10 11.3 0.57
-2 3 -10 13.39 0.59
2 3 10 12.74 0.6
-2 3 -10 12.6 0.57
2 3 10 12.59 0.58
2 3 10 13.25 0.56
-2 3 -10 12.28 0.56
-2 -3 -10 12.95 0.58
2 -3 10 12.39 0.59
-2 -3 -10 12.56 0.58
2 -3 10 12.99 0.56
-2 -3 -10 12.35 0.6
-2 3 -11 0.08 0.03
-2 3 -11 0.02 0.03
-2 3 -11 0.07 0.03
2 3 11 0.12 0.04
2 3 11 0.03 0.03
2 3 11 0 0.03
-2 3 -11 0.02 0.02
-2 3 -11 0.09 0.03
2 -3 11 0.06 0.04
-2 -3 -11 0.01 0.03
-2 -3 -11 0.06 0.04
-2 -3 -11 0.03 0.03
2 -3 11 0.01 0.02
-2 3 -12 3.4 0.22
-2 3 -12 3.24 0.21
2 3 12 3.24 0.23
-2 3 -12 3.48 0.2
-2 3 -12 3.59 0.22
2 3 12 3.63 0.22
2 -3 12 3.54 0.2
-2 -3 -12 3.81 0.22
-2 -3 -12 3.42 0.21
2 -3 12 3.43 0.22
-2 -3 -12 3.85 0.25
-2 3 -13 18.13 0.81
2 3 13 16.68 0.83
-2 3 -13 18.26 0.83
-2 3 -13 17.46 0.81
2 3 13 18.04 0.79
2 3 13 18.85 0.82
-2 3 -13 17.49 0.87
-2 -3 -13 17.75 0.81
2 -3 13 18.27 0.79
2 -3 13 18.36 0.82
-2 -3 -13 17.16 0.81
-2 -3 -13 18.31 0.86
2 3 14 0.01 0.03
-2 3 -14 0.13 0.04
-2 3 -14 0.08 0.04
-2 3 -14 0.11 0.05
2 3 14 0.2 0.05
-2 3 -14 0.1 0.05
2 3 14 0.13 0.06
-2 -3 -14 0.05 0.04
-2 -3 -14 0.23 0.06
-2 -3 -14 0.04 0.05
-2 3 -15 4.74 0.28
-2 3 -15 5.23 0.32
2 3 15 5.34 0.34
-2 3 -15 5.51 0.31
-2 3 -15 5.47 0.31
2 3 15 5.01 0.28
-2 -3 -15 5.23 0.34
-2 -3 -15 5.2 0.31
2 -3 15 4.95 0.3
-2 -3 -15 5.45 0.32
-2 3 -16 0.19 0.05
-2 3 -16 0.09 0.05
-2 3 -16 0.14 0.06
-2 3 -16 0.28 0.12
-2 -3 -16 0.22 0.08
-2 -3 -16 0.11 0.05
-2 -3 -16 0.06 0.05
-2 3 -17 0.17 0.1
-2 3 -17 0.35 0.08
-2 -3 -17 0.34 0.08
2 4 -18 5.49 0.31
2 4 -17 3.84 0.23
2 4 -17 3.58 0.23
2 -4 -17 4.03 0.27
2 4 -16 11.21 0.57
2 4 -16 12.69 0.62
2 4 -16 11.87 0.57
2 4 -16 12.79 0.61
2 -4 -16 12.89 0.64
2 -4 -16 12.11 0.64
2 4 -15 13.84 0.64
2 4 -15 15.12 0.68
2 4 -15 12.98 0.64
2 4 -15 13.94 0.68
2 -4 -15 15.45 0.71
2 -4 -15 13.29 0.68
2 -4 -15 14 0.71
2 4 -14 11.14 0.58
2 4 -14 12.82 0.56
-2 4 14 12.58 0.6
2 4 -14 11.42 0.55
2 4 -14 12.02 0.58
2 -4 -14 11.95 0.59
2 -4 -14 12.12 0.6
2 -4 -14 11.89 0.61
2 4 -13 1.12 0.11
2 4 -13 1.24 0.12
2 4 -13 1.25 0.1
2 4 -13 1.27 0.12
-2 4 13 1.41 0.13
2 -4 -13 1.13 0.13
2 -4 -13 1.08 0.12
2 -4 -13 1.01 0.12
-2 4 12 9.09 0.44
2 4 -12 7.99 0.4
2 4 -12 8.97 0.43
-2 4 12 8.48 0.37
2 4 -12 8.81 0.43
2 4 -12 8.19 0.4
2 -4 -12 8.49 0.44
2 -4 -12 9.09 0.46
2 -4 -12 8.29 0.43
2 4 -11 0.47 0.06
-2 4 11 0.54 0.07
-2 4 11 0.56 0.04
-2 4 11 0.53 0.08
2 4 -11 0.54 0.06
2 4 -11 0.61 0.08
2 4 -11 0.61 0.07
2 4 -11 0.69 0.08
2 -4 -11 0.67 0.1
2 -4 -11 0.56 0.07
2 -4 -11 0.55 0.08
2 -4 -11 0.51 0.08
-2 -4 11 0.65 0.06
2 4 -10 9.35 0.45
2 4 -10 9.34 0.42
2 4 -10 9.82 0.43
2 4 -10 9.74 0.45
2 4 -10 8.62 0.42
-2 4 10 9.87 0.44
-2 4 10 9.56 0.4
-2 4 10 8.9 0.45
2 -4 -10 8.9 0.43
2 -4 -10 9.48 0.45
-2 -4 10 8.77 0.39
2 -4 -10 9.82 0.47
-2 -4 10 8.95 0.38
-2 -4 10 9.21 0.41
2 -4 -10 9.5 0.46
-2 4 9 37.63 1.53
2 4 -9 37.7 1.56
2 4 -9 41.95 1.58
2 4 -9 33.73 1.55
-2 4 9 37.34 1.57
2 4 -9 38.58 1.58
2 4 -9 38.97 1.55
-2 -4 9 36.56 1.54
-2 -4 9 36.62 1.52
2 -4 -9 36.91 1.58
2 -4 -9 37.91 1.59
2 -4 -9 33.06 1.56
2 -4 -9 40.98 1.6
-2 -4 9 37.26 1.52
-2 4 8 40.43 1.65
2 4 -8 35.6 1.63
-2 4 8 41.83 1.66
-2 4 8 40.77 1.61
2 4 -8 38.63 1.64
2 4 -8 38.57 1.64
2 4 -8 38 1.65
2 4 -8 43.11 1.62
2 -4 -8 40.02 1.66
-2 -4 8 37.98 1.6
-2 -4 8 39.39 1.62
-2 -4 8 39.56 1.6
2 -4 -8 39.16 1.66
-2 4 7 7.73 0.36
2 4 -7 7.71 0.34
-2 4 7 7.74 0.37
2 4 -7 7.36 0.35
2 4 -7 7.92 0.36
-2 4 7 7.82 0.33
2 4 -7 8.36 0.35
-2 -4 7 7.91 0.33
2 -4 -7 7.74 0.37
2 -4 -7 8.06 0.4
2 -4 -7 7.32 0.36
-2 -4 7 7.87 0.34
-2 -4 7 7.57 0.33
2 4 -6 9.53 0.42
-2 4 6 9.14 0.42
2 4 -6 9.37 0.4
2 4 -6 9.76 0.41
-2 4 6 9.67 0.42
2 4 -6 9.45 0.42
-2 4 6 9.75 0.43
2 4 -6 8.54 0.41
-2 4 6 9.34 0.39
2 -4 -6 8.43 0.42
-2 -4 6 9.65 0.4
2 -4 -6 9.83 0.44
-2 -4 6 9.22 0.39
2 -4 -6 9.48 0.43
-2 -4 6 9.35 0.39
2 4 -5 0.15 0.25
-2 4 5 0.25 0.04
2 4 -5 0.11 0.15
2 4 -5 0.23 0.04
-2 4 5 0.23 0.02
-2 4 5 0.23 0.32
-2 4 5 0.21 0.22
2 4 -5 0.2 0.02
2 4 -5 0.19 0.03
2 4 -5 0.3 0.03
-2 4 5 -0.06 0.22
2 4 -5 0.29 0.19
-2 4 5 0.19 0.04
-2 4 5 0.2 0.04
-2 4 5 0.2 0.16
2 4 -5 0.22 0.03
2 4 -5 0.09 0.21
-2 -4 5 0.17 0.17
-2 -4 5 0.21 0.15
2 -4 -5 0.2 0.04
2 -4 -5 -0.25 0.27
2 -4 -5 -0.12 0.35
-2 -4 5 0.2 0.02
-2 -4 5 0.2 0.02
-2 -4 5 0.43 0.18
-2 -4 5 0.25 0.02
-2 -4 5 0.73 0.29
2 -4 -5 0.17 0.03
2 -4 -5 0.27 0.37
-2 -4 5 0.29 0.24
2 -4 -5 0.17 0.03
2 -4 -5 0.02 0.26
2 -4 -5 0.23 0.3
-2 4 4 3.69 0.19
-2 4 4 4.02 0.47
2 4 -4 3.69 0.4
-2 4 4 3.71 0.54
-2 4 4 4.29 0.4
2 4 -4 3.91 0.19
2 4 -4 3.82 0.19
-2 4 4 4.14 0.2
2 4 -4 4.33 0.19
2 4 -4 3.75 0.45
2 4 -4 4.1 0.18
-2 4 4 3.16 0.44
-2 4 4 4.15 0.18
2 4 -4 4.06 0.19
2 4 -4 3.98 0.19
2 4 -4 4 0.35
2 -4 -4 4.18 0.2
-2 -4 4 3.27 0.32
2 -4 -4 4.1 0.53
2 -4 -4 3.66 0.2
-2 -4 4 4.13 0.5
2 -4 -4 4.4 0.6
-2 -4 4 4.13 0.39
-2 -4 4 3.81 0.4
-2 -4 4 4.07 0.18
-2 -4 4 4.29 0.48
-2 -4 4 3.95 0.18
2 -4 -4 4.55 0.54
2 -4 -4 3.63 0.65
2 -4 -4 3.82 0.57
-2 -4 4 4.07 0.17
-2 4 3 46.83 2.02
2 4 -3 48.85 2.02
2 4 -3 50.03 2.02
2 4 -3 51.36 2.01
2 4 -3 48.88 2.32
-2 4 3 51.34 2.34
-2 4 3 50.27 2.57
-2 4 3 50.23 2.35
2 4 -3 46.19 2.16
2 4 -3 45.65 2.02
-2 4 3 49.51 2.35
-2 4 3 50.62 2.03
-2 4 3 50.78 2.03
-2 -4 3 50.11 2.01
2 -4 -3 50.5 2.03
2 -4 -3 45.49 2.04
-2 -4 3 48.79 2.01
-2 -4 3 51.47 2.18
2 -4 -3 45.93 2.38
-2 -4 3 47.25 2.33
2 -4 -3 51.1 2.44
2 -4 -3 56.74 2.53
-2 -4 3 50.61 2.38
-2 -4 3 51.4 2.25
2 -4 -3 51.3 2.03
2 -4 -3 46.84 2.5
2 -4 -3 49.7 2.01
2 -4 -3 53.07 2.56
2 4 -2 101.74 4.27
-2 4 2 91.49 4.34
2 4 -2 104.35 3.9
2 4 -2 98.8 4.48
2 4 -2 91.71 4.21
2 4 -2 95.82 4.04
2 4 -2 91.04 3.88
-2 4 2 92.53 3.89
-2 4 2 95.88 4.19
-2 4 2 102.27 3.89
2 4 -2 91.94 3.88
2 -4 -2 93.85 4.33
2 -4 -2 96.33 4.28
-2 -4 2 98.53 4.11
2 -4 -2 93.23 3.89
-2 -4 2 94.65 3.88
-2 -4 2 98.01 4.17
-2 -4 2 97.14 4.02
-2 -4 2 95.16 4.2
2 -4 -2 96.94 4.38
2 -4 -2 97.05 4.31
2 -4 -2 94.08 4.24
2 -4 -2 98.03 4.39
-2 -4 2 93.72 3.88
-2 -4 2 97.32 4.15
2 4 -1 33.77 1.73
-2 4 1 33.22 1.38
2 4 -1 36.26 1.78
2 4 -1 33.25 1.38
2 4 -1 32.7 1.39
2 4 -1 33.85 1.39
2 4 -1 32.82 1.39
-2 4 1 36.06 1.4
-2 4 1 32.22 1.39
-2 4 1 33.23 1.38
-2 4 1 33.46 1.4
2 4 -1 35.55 1.38
2 4 -1 36.45 2.13
-2 4 1 33.32 1.39
-2 4 1 33.99 1.39
-2 -4 1 35.86 1.52
-2 -4 1 34.38 1.67
2 -4 -1 33.14 1.74
2 -4 -1 35.92 1.82
-2 -4 1 34.05 1.39
2 -4 -1 33.79 1.41
-2 -4 1 32.52 1.39
-2 -4 1 35.27 1.63
2 -4 -1 33.31 1.39
2 -4 -1 33.92 1.69
2 -4 -1 35.47 1.71
2 -4 -1 36.8 1.6
-2 -4 1 34.32 1.73
2 -4 -1 34.76 1.83
-2 -4 1 32.98 1.61
2 -4 -1 31.01 1.38
-2 -4 1 33.93 1.39
2 4 0 32.31 1.69
2 4 0 30.33 1.23
-2 4 0 27.86 1.22
2 4 0 28.47 1.21
2 4 0 31.78 1.63
-2 4 0 29.64 1.59
-2 4 0 32.26 1.74
2 4 0 29.59 1.45
-2 4 0 31.4 1.25
-2 4 0 28.64 1.21
-2 4 0 29.08 1.22
-2 4 0 29.53 1.21
2 4 0 28.47 1.21
2 4 0 30.22 1.21
-2 4 0 28.08 1.64
2 4 0 29.1 1.22
2 4 0 28.58 1.22
2 4 0 30.73 1.62
2 -4 0 27.76 1.49
-2 -4 0 31.7 1.21
-2 -4 0 28.57 1.51
2 -4 0 29.93 1.65
2 -4 0 29.68 1.23
-2 -4 0 30.86 1.5
2 -4 0 30.83 1.65
2 -4 0 29.32 1.5
-2 -4 0 31.72 1.37
-2 -4 0 29.31 1.49
-2 -4 0 29.05 1.22
2 -4 0 30.94 1.57
-2 -4 0 29.72 1.22
-2 -4 0 29.92 1.21
2 -4 0 29.11 1.23
2 -4 0 31.57 1.62
-2 4 -1 0.05 0.01
-2 4 -1 0.66 0.29
2 4 1 0.09 0.02
-2 4 -1 0.08 0.02
2 4 1 0.06 0.02
2 4 1 0.16 0.24
-2 4 -1 0.07 0.02
2 4 1 0.09 0.02
-2 4 -1 -0.05 0.2
-2 4 -1 0.05 0.01
2 4 1 0.23 0.19
-2 4 -1 0.05 0.16
-2 4 -1 0.04 0.01
2 4 1 0.06 0.01
-2 4 -1 -0.23 0.25
2 4 1 0.06 0.13
2 4 1 0.21 0.21
2 -4 1 -0.15 0.17
-2 -4 -1 0.12 0.2
2 -4 1 0.08 0.02
-2 -4 -1 0.07 0.02
-2 -4 -1 0.04 0.2
-2 -4 -1 -0.24 0.16
-2 -4 -1 0.05 0.02
2 -4 1 0.11 0.23
-2 -4 -1 -0.36 0.15
2 -4 1 -0.07 0.13
-2 -4 -1 0.07 0.01
2 4 2 0.12 0.02
2 4 2 0 0.22
2 4 2 0.2 0.19
-2 4 -2 0.08 0.02
2 4 2 0.12 0.02
-2 4 -2 0.9 0.3
-2 4 -2 0.12 0.02
-2 4 -2 0.08 0.02
2 4 2 0.31 0.19
-2 4 -2 0.06 0.29
2 4 2 0.11 0.02
-2 4 -2 0.11 0.02
-2 4 -2 0.16 0.25
-2 4 -2 0.09 0.02
2 4 2 0.19 0.22
-2 4 -2 -0.09 0.16
2 4 2 0.1 0.02
-2 4 -2 0.11 0.12
-2 4 -2 0.1 0.02
2 -4 2 0.1 0.02
-2 -4 -2 0.11 0.02
2 -4 2 0.31 0.27
2 -4 2 0.08 0.13
-2 -4 -2 0.09 0.23
-2 -4 -2 0.23 0.2
2 -4 2 0.11 0.03
-2 -4 -2 -0.08 0.18
-2 -4 -2 0.36 0.21
-2 -4 -2 -0.18 0.22
2 -4 2 0.07 0.14
-2 -4 -2 -0.28 0.22
-2 -4 -2 0.08 0.02
2 -4 2 0.08 0.24
-2 4 -3 18.94 1.25
2 4 3 19.02 1.17
2 4 3 19.37 0.83
-2 4 -3 19.4 1.04
2 4 3 21.77 1.33
-2 4 -3 18.36 1.12
2 4 3 20.36 0.83
2 4 3 20.38 0.82
2 4 3 21.15 0.84
2 4 3 18.38 1.15
-2 4 -3 19.81 0.82
-2 4 -3 19.33 0.83
-2 4 -3 20.8 1.45
-2 4 -3 19.31 0.82
-2 4 -3 18.66 0.83
-2 4 -3 19.46 0.82
2 4 3 21.46 1.21
2 -4 3 19.51 1.08
-2 -4 -3 20.46 0.84
2 -4 3 21.76 1.31
2 -4 3 21 1.48
-2 -4 -3 21.32 1.34
-2 -4 -3 19.15 1.23
-2 -4 -3 21.17 0.81
-2 -4 -3 19.1 0.84
2 -4 3 18.75 1.17
2 -4 3 19.55 0.83
2 -4 3 18.87 0.84
2 -4 3 20.47 0.84
-2 -4 -3 21.56 1.28
-2 -4 -3 17.81 1.34
-2 -4 -3 19.15 1.23
-2 4 -4 9.21 0.38
2 4 4 9.82 0.78
2 4 4 8.8 0.76
2 4 4 8.59 0.39
-2 4 -4 7.9 0.39
2 4 4 8.97 0.4
-2 4 -4 8.82 0.38
-2 4 -4 8.61 0.81
-2 4 -4 7.46 0.73
2 4 4 8.72 0.85
-2 4 -4 8.37 0.61
2 4 4 8.81 0.38
-2 4 -4 9.33 0.4
-2 4 -4 7.99 0.68
2 4 4 8.88 0.4
-2 4 -4 8.9 0.96
-2 4 -4 8.44 0.38
2 4 4 8.7 0.84
-2 -4 -4 7.98 0.78
2 -4 4 8.8 0.41
2 -4 4 9.39 0.4
-2 -4 -4 9.07 0.4
2 -4 4 8.58 0.78
-2 -4 -4 9.72 0.79
2 -4 4 10.13 0.7
-2 -4 -4 8.23 0.89
2 -4 4 8.08 0.73
-2 -4 -4 8.94 0.85
-2 -4 -4 9.19 0.81
2 -4 4 9.02 0.39
2 -4 4 8.46 0.85
-2 -4 -4 9.11 0.87
-2 4 -5 40.92 2.15
2 4 5 41.7 1.74
-2 4 -5 43.35 1.72
2 4 5 44.32 2.23
-2 4 -5 44.61 2.52
2 4 5 38.62 2.12
2 4 5 41.98 1.74
2 4 5 40.99 1.72
-2 4 -5 39.61 2.25
2 4 5 39.54 1.73
-2 4 -5 41.89 1.72
-2 4 -5 39.67 1.73
2 4 5 48.08 2.56
2 4 5 45.81 2.24
-2 4 -5 38.53 2.19
-2 4 -5 42.8 1.72
-2 4 -5 37.68 1.99
2 4 5 46.25 2.37
2 -4 5 43.58 2.3
2 -4 5 41.65 2.21
2 -4 5 46.08 2.39
2 -4 5 42.85 1.75
-2 -4 -5 37.4 2.26
-2 -4 -5 42.67 2.3
-2 -4 -5 44.08 1.75
2 -4 5 42.54 1.72
2 -4 5 41.45 2.09
-2 -4 -5 37.38 2.21
-2 -4 -5 42.59 2.18
-2 -4 -5 35.97 2.36
-2 -4 -5 44.23 1.74
2 -4 5 44.72 1.73
-2 4 -6 22.43 0.92
-2 4 -6 21.04 0.93
-2 4 -6 22.1 0.91
-2 4 -6 20.23 0.92
2 4 6 22.24 0.94
2 4 6 21.8 0.93
2 4 6 21.24 0.91
2 4 6 21.69 0.93
-2 4 -6 22.56 0.92
-2 -4 -6 21.46 0.93
2 -4 6 21.74 0.92
-2 -4 -6 23.03 0.95
-2 -4 -6 21.55 0.92
2 -4 6 22.74 0.95
2 4 7 1.01 0.09
-2 4 -7 0.99 0.08
-2 4 -7 1.01 0.09
-2 4 -7 0.95 0.08
-2 4 -7 0.98 0.08
2 4 7 1.12 0.08
-2 4 -7 0.95 0.07
-2 -4 -7 0.96 0.08
-2 -4 -7 1.03 0.08
-2 -4 -7 1.07 0.1
2 -4 7 1.02 0.07
2 4 8 2.42 0.15
-2 4 -8 2.22 0.14
2 4 8 2.41 0.16
-2 4 -8 2.53 0.14
-2 4 -8 2.56 0.16
2 4 8 2.45 0.14
-2 4 -8 2.41 0.14
2 -4 8 2.37 0.16
-2 -4 -8 2.62 0.17
-2 -4 -8 2.64 0.15
2 -4 8 2.6 0.14
-2 -4 -8 2.42 0.16
2 4 9 6.81 0.35
-2 4 -9 6.82 0.33
-2 4 -9 6.78 0.32
-2 4 -9 5.81 0.32
-2 4 -9 6.64 0.32
2 4 9 6.73 0.31
2 4 9 6.67 0.33
-2 4 -9 6.28 0.31
2 -4 9 6.55 0.31
2 -4 9 6.48 0.34
-2 -4 -9 6.57 0.35
-2 -4 -9 6.48 0.33
-2 4 -10 0.94 0.09
-2 4 -10 0.93 0.09
-2 4 -10 0.84 0.08
-2 4 -10 1.14 0.1
-2 4 -10 0.95 0.08
2 4 10 1.12 0.1
2 4 10 0.97 0.11
2 4 10 1.17 0.09
2 -4 10 1.15 0.1
-2 -4 -10 1.03 0.11
-2 -4 -10 0.95 0.1
2 -4 10 1.02 0.08
-2 -4 -10 1 0.09
2 4 11 14.68 0.73
-2 4 -11 15.74 0.71
-2 4 -11 15.35 0.7
-2 4 -11 14.78 0.69
-2 4 -11 15.15 0.7
-2 4 -11 15.1 0.68
2 4 11 16.64 0.69
2 4 11 15.53 0.71
-2 -4 -11 16.11 0.71
2 -4 11 15.68 0.68
-2 -4 -11 15.53 0.74
-2 -4 -11 15.6 0.71
2 -4 11 16.31 0.72
-2 4 -12 1.75 0.14
-2 4 -12 1.69 0.12
-2 4 -12 1.52 0.14
2 4 12 1.8 0.14
2 4 12 1.66 0.12
-2 -4 -12 1.84 0.17
2 -4 12 1.87 0.12
-2 -4 -12 1.72 0.14
-2 -4 -12 1.62 0.14
2 -4 12 1.65 0.14
-2 4 -13 0.16 0.05
-2 4 -13 0.12 0.04
2 4 13 0.12 0.04
-2 4 -13 0.14 0.05
2 4 13 0.17 0.05
2 4 13 0.13 0.06
-2 4 -13 0.13 0.04
-2 -4 -13 0.09 0.05
-2 -4 -13 0.15 0.05
-2 -4 -13 0.14 0.06
-2 4 -14 1.98 0.14
2 4 14 1.64 0.17
-2 4 -14 2.07 0.16
-2 4 -14 1.97 0.16
-2 4 -14 2.07 0.16
2 4 14 1.89 0.14
-2 -4 -14 1.8 0.16
-2 -4 -14 2.2 0.17
-2 -4 -14 2.15 0.2
-2 4 -15 0.08 0.04
-2 4 -15 0.17 0.06
2 4 15 0.15 0.07
-2 4 -15 0.14 0.05
-2 4 -15 0.19 0.06
2 -4 15 0.1 0.04
-2 -4 -15 0.19 0.06
-2 -4 -15 0.15 0.08
-2 -4 -15 0.1 0.05
-2 4 -16 4.56 0.29
-2 4 -16 4.42 0.29
2 4 16 4.69 0.32
-2 4 -16 5.14 0.3
-2 -4 -16 4.74 0.3
-2 -4 -16 4.72 0.3
-2 -4 -16 5.12 0.34
-2 4 -17 1.53 0.15
-2 -4 -17 1.29 0.15
2 5 -17 0.06 0.04
2 5 -17 0.13 0.05
2 5 -16 0.94 0.09
2 5 -16 0.54 0.12
2 -5 -16 0.85 0.18
2 -5 -16 0.88 0.13
2 -5 -16 0.76 0.13
2 5 -15 0.07 0.04
-2 5 15 0.16 0.06
2 5 -15 0.08 0.04
2 5 -15 0.05 0.03
2 5 -15 0.1 0.06
2 -5 -15 0.02 0.05
2 -5 -15 0.03 0.05
2 -5 -15 0.02 0.04
2 5 -14 0.11 0.05
-2 5 14 0.09 0.05
2 5 -14 0.18 0.05
2 5 -14 0.12 0.04
2 5 -14 0.1 0.05
2 -5 -14 0.23 0.07
2 -5 -14 0.12 0.06
2 -5 -14 0.23 0.06
2 5 -13 3.31 0.18
2 5 -13 2.82 0.2
2 5 -13 3.01 0.18
-2 5 13 3.63 0.23
2 5 -13 3.42 0.21
2 -5 -13 2.94 0.23
2 -5 -13 2.98 0.21
2 -5 -13 2.95 0.22
2 5 -12 17.14 0.76
-2 5 12 17.02 0.76
-2 5 12 17.92 0.79
2 5 -12 15.92 0.73
2 5 -12 15.36 0.73
2 5 -12 17.54 0.77
2 -5 -12 16.17 0.78
2 -5 -12 17.96 0.81
2 -5 -12 17 0.79
-2 5 11 0.35 0.04
2 5 -11 0.41 0.06
2 5 -11 0.45 0.07
-2 5 11 0.46 0.07
-2 5 11 0.44 0.08
2 5 -11 0.49 0.08
2 -5 -11 0.4 0.07
2 -5 -11 0.45 0.08
2 5 -10 0.37 0.05
-2 5 10 0.35 0.06
2 5 -10 0.27 0.04
2 5 -10 0.3 0.06
2 5 -10 0.45 0.07
-2 5 10 0.34 0.06
2 5 -10 0.34 0.05
-2 5 10 0.27 0.03
-2 -5 10 0.32 0.04
-2 -5 10 0.32 0.02
2 -5 -10 0.19 0.05
2 -5 -10 0.35 0.07
2 -5 -10 0.31 0.07
2 5 -9 0.13 0.03
-2 5 9 0.14 0.02
-2 5 9 0.12 0.04
2 5 -9 0.13 0.04
2 5 -9 0.13 0.03
2 5 -9 0.1 0.03
-2 5 9 0.18 0.04
2 5 -9 0.11 0.03
2 -5 -9 0.1 0.04
-2 -5 9 0.12 0.02
-2 -5 9 0.1 0.01
2 -5 -9 0.09 0.04
-2 -5 9 0.1 0.02
-2 5 8 3.37 0.19
-2 5 8 3.3 0.19
2 5 -8 3.43 0.17
2 5 -8 3.42 0.19
2 5 -8 3.33 0.17
2 5 -8 2.92 0.17
2 5 -8 3.7 0.19
-2 5 8 3.18 0.16
2 -5 -8 3.39 0.2
-2 -5 8 3.26 0.15
-2 -5 8 3.3 0.15
2 -5 -8 3.47 0.21
-2 -5 8 3.3 0.17
-2 5 7 41.51 1.63
2 5 -7 38.4 1.6
-2 5 7 39.58 1.62
2 5 -7 42.41 1.6
-2 5 7 37.55 1.63
-2 5 7 41.32 1.6
2 5 -7 37.41 1.62
2 5 -7 38.92 1.61
2 5 -7 36.12 1.6
2 -5 -7 36.52 1.63
-2 -5 7 38.67 1.59
2 -5 -7 39.33 1.64
-2 -5 7 38.02 1.6
-2 -5 7 38.38 1.58
2 5 -6 0.09 0.02
-2 5 6 0.07 0.03
2 5 -6 0.14 0.03
2 5 -6 0.09 0.02
-2 5 6 0.07 0.03
2 5 -6 0.06 0.02
2 5 -6 0.09 0.03
2 5 -6 0.08 0.02
-2 5 6 0.08 0.03
2 -5 -6 0.06 0.03
-2 -5 6 0.08 0.02
-2 -5 6 0.11 0.02
2 -5 -6 0.14 0.04
2 5 -5 6.22 0.29
2 5 -5 6.44 0.28
2 5 -5 6.09 0.29
-2 5 5 6.31 0.28
2 5 -5 6.46 0.29
2 5 -5 6.55 0.29
-2 5 5 6.59 0.31
-2 5 5 6.2 0.3
-2 -5 5 6.39 0.29
2 -5 -5 6.03 0.31
-2 -5 5 6.52 0.27
2 -5 -5 6.44 0.31
-2 5 4 7.48 0.33
-2 5 4 8.05 0.35
2 5 -4 7.26 0.33
2 5 -4 6.82 0.33
2 5 -4 7.32 0.32
2 5 -4 6.99 0.33
2 5 -4 7.15 0.33
-2 5 4 7.9 0.35
-2 -5 4 7.55 0.32
2 -5 -4 7.3 0.35
-2 -5 4 7.28 0.34
2 -5 -4 8.34 0.35
-2 5 3 0.4 0.33
2 5 -3 0.39 0.17
2 5 -3 0.6 0.23
-2 5 3 0.6 0.05
-2 5 3 0.46 0.25
-2 5 3 0.17 0.27
2 5 -3 0.53 0.04
2 5 -3 0.58 0.05
-2 5 3 0.58 0.05
2 5 -3 0.5 0.04
2 5 -3 0.57 0.05
2 5 -3 0.54 0.05
-2 5 3 0.64 0.06
2 5 -3 0.61 0.05
-2 5 3 0.44 0.24
2 -5 -3 0.49 0.35
-2 -5 3 0.35 0.16
-2 -5 3 0.57 0.05
2 -5 -3 0.61 0.06
2 -5 -3 0.6 0.31
-2 -5 3 0.36 0.24
2 -5 -3 0.5 0.32
-2 -5 3 0.67 0.33
2 -5 -3 0.88 0.38
-2 -5 3 0.72 0.23
-2 -5 3 1.02 0.31
-2 -5 3 0.59 0.05
2 -5 -3 0.17 0.27
-2 -5 3 0.47 0.23
2 -5 -3 1.3 0.42
-2 -5 3 0.58 0.04
2 -5 -3 0.7 0.06
2 5 -2 17.56 1.19
2 5 -2 21.67 0.84
-2 5 2 19.44 0.85
2 5 -2 20.7 1.3
2 5 -2 21.38 0.84
-2 5 2 21.57 1.2
2 5 -2 19.72 0.83
-2 5 2 19.57 1.29
2 5 -2 18.61 0.84
2 5 -2 18.9 1.12
2 5 -2 20.43 0.83
-2 5 2 19.24 0.83
-2 5 2 17.17 1.28
2 5 -2 18.59 1.4
-2 5 2 19.85 0.84
2 5 -2 20.3 0.83
2 -5 -2 20.31 1.28
-2 -5 2 19.59 0.84
-2 -5 2 20.61 1.12
2 -5 -2 19 0.86
2 -5 -2 21.54 1.11
-2 -5 2 20.2 0.82
-2 -5 2 21.28 1.03
2 -5 -2 19.68 1.34
2 -5 -2 20.89 0.85
-2 -5 2 21.22 1.14
2 -5 -2 19.39 1.23
2 -5 -2 20.39 1.39
-2 -5 2 21.56 1.28
2 -5 -2 19.38 1.36
-2 -5 2 19.93 0.84
-2 -5 2 21.16 1.18
-2 -5 2 22.42 1.25
2 5 -1 88.46 3.74
2 5 -1 89.67 4.21
2 5 -1 92.45 4.23
-2 5 1 90.72 3.75
2 5 -1 94.48 3.74
-2 5 1 86.49 4.26
2 5 -1 93.01 4.39
-2 -5 1 95.95 4.07
2 -5 -1 85.1 4.13
2 -5 -1 93.54 4.32
2 -5 -1 99.42 3.75
-2 -5 1 94.84 4.23
2 -5 -1 96.1 4.31
-2 -5 1 94.46 4.07
2 -5 -1 86.81 4.24
-2 -5 1 89.33 3.73
2 -5 -1 89.71 4.14
-2 -5 1 87.66 3.74
-2 -5 1 89.57 3.74
2 -5 -1 97.22 4.22
-2 -5 1 92.54 4.12
-2 -5 1 90.99 3.9
-2 -5 1 99.47 4.19
2 -5 -1 98.12 4
2 -5 -1 91.53 3.76
2 5 0 23.56 1.44
2 5 0 23.21 0.97
-2 5 0 23.25 0.98
-2 5 0 23.59 0.97
-2 5 0 19.84 1.37
2 5 0 24.52 0.97
-2 5 0 22.92 0.98
-2 5 0 22.58 0.96
-2 5 0 22.89 0.96
2 5 0 21.55 1.47
2 5 0 22.13 0.97
2 5 0 23.55 0.98
-2 5 0 25.96 1.62
-2 5 0 22.95 0.97
2 5 0 23.54 0.96
2 5 0 25.91 1.49
-2 -5 0 24.27 1.36
2 -5 0 22.84 1.3
2 -5 0 24.33 0.98
2 -5 0 21.69 1.3
-2 -5 0 21.99 0.98
-2 -5 0 23.1 1.43
-2 -5 0 24.07 1.31
2 -5 0 25.85 1.4
-2 -5 0 23.12 1.35
2 -5 0 21.11 1.47
-2 -5 0 25.35 1.16
2 -5 0 26.38 1.23
2 -5 0 24.12 1.48
-2 -5 0 22.98 0.96
2 -5 0 24.41 1.45
2 -5 0 25.07 0.99
2 5 1 6.3 0.28
-2 5 -1 6.29 0.68
-2 5 -1 4.74 0.74
-2 5 -1 5.96 0.48
2 5 1 5.61 0.7
-2 5 -1 6.06 0.27
-2 5 -1 6.38 0.74
-2 5 -1 5.95 0.26
2 5 1 6.34 0.27
2 5 1 6.73 0.77
-2 5 -1 6.29 0.27
-2 5 -1 6.02 0.62
2 5 1 5.5 0.55
-2 5 -1 5.31 0.27
2 5 1 6.73 0.29
-2 5 -1 5.99 0.27
-2 5 -1 6.13 0.28
2 5 1 5.46 0.53
2 5 1 5.74 0.27
-2 -5 -1 5.83 0.45
-2 -5 -1 6 0.28
-2 -5 -1 6.24 0.26
2 -5 1 6.19 0.55
2 -5 1 6.49 0.72
2 -5 1 5.96 0.29
-2 -5 -1 5.7 0.72
2 -5 1 6.88 0.74
2 -5 1 5.46 0.71
-2 -5 -1 6.68 0.62
-2 -5 -1 5.84 0.61
-2 -5 -1 6.04 0.28
2 -5 1 6.32 0.49
-2 -5 -1 5.96 0.65
2 -5 1 6.64 0.61
-2 -5 -1 5.97 0.59
-2 5 -2 75.31 3.57
2 5 2 79.29 3.72
2 5 2 86.57 3.95
2 5 2 77.83 3.34
2 5 2 89.2 3.35
-2 5 -2 85.61 4.14
-2 5 -2 82.19 3.35
-2 5 -2 81.16 3.33
2 5 2 82.02 3.72
2 5 2 88.68 3.35
2 5 2 81.68 3.34
2 5 2 77.37 3.81
-2 5 -2 77.24 3.86
-2 5 -2 80.39 3.82
-2 5 -2 80.99 3.9
-2 -5 -2 81.98 3.32
2 -5 2 80.78 3.35
2 -5 2 87.15 3.65
-2 -5 -2 78.94 3.35
2 -5 2 79.44 3.87
2 -5 2 82.34 3.87
-2 -5 -2 76.73 4.01
-2 -5 -2 80.19 3.99
2 -5 2 87.65 3.95
2 -5 2 82.2 3.36
-2 -5 -2 91.41 3.36
-2 -5 -2 79.11 3.83
-2 -5 -2 83.75 3.93
2 -5 2 82.86 3.8
-2 -5 -2 85.62 3.81
2 5 3 11.7 0.52
-2 5 -3 11.52 0.74
-2 5 -3 11.36 0.5
2 5 3 13.6 1.07
2 5 3 12.89 0.9
2 5 3 10.69 0.86
-2 5 -3 12.19 0.51
2 5 3 12.09 0.51
-2 5 -3 12.78 0.52
-2 5 -3 12.47 1.04
2 5 3 11.03 0.89
2 5 3 12.25 0.52
-2 5 -3 10.66 0.51
-2 5 -3 11.92 0.5
-2 5 -3 11.77 1.13
2 5 3 11.83 0.52
-2 5 -3 11.08 0.96
-2 5 -3 10.85 0.88
-2 5 -3 12.07 0.5
2 -5 3 11.91 1.03
2 -5 3 12.78 0.53
-2 -5 -3 10.04 1.07
-2 -5 -3 12.62 1.04
-2 -5 -3 11.93 0.52
2 -5 3 10.41 0.78
-2 -5 -3 11.13 0.97
-2 -5 -3 11.12 0.96
-2 -5 -3 12.33 0.53
-2 -5 -3 12.52 0.99
-2 -5 -3 10.94 0.96
2 -5 3 12.11 0.52
2 -5 3 11.55 0.89
-2 -5 -3 12.2 0.49
2 -5 3 12.29 1.02
2 5 4 9.91 0.43
-2 5 -4 8.73 0.43
2 5 4 9.91 0.44
2 5 4 9.55 0.44
-2 5 -4 9.98 0.42
-2 5 -4 9.43 0.42
-2 5 -4 9.65 0.44
2 5 4 9.85 0.44
-2 5 -4 10.34 0.42
-2 -5 -4 9.85 0.44
2 -5 4 10.27 0.44
2 -5 4 9.35 0.43
-2 -5 -4 9.91 0.45
2 5 5 4.45 0.23
-2 5 -5 4.43 0.21
-2 5 -5 4.19 0.21
-2 5 -5 4.42 0.23
2 5 5 4.38 0.21
-2 5 -5 3.98 0.22
2 5 5 4.55 0.23
2 5 5 4.42 0.23
-2 5 -5 4.78 0.21
-2 -5 -5 4.38 0.23
2 -5 5 5.03 0.23
-2 -5 -5 4.63 0.24
2 -5 5 4.36 0.22
2 5 6 2.21 0.16
2 5 6 2.38 0.14
-2 5 -6 1.96 0.13
-2 5 -6 2.12 0.12
-2 5 -6 2.03 0.13
-2 5 -6 2.18 0.14
2 5 6 2.27 0.12
-2 5 -6 2.41 0.13
-2 -5 -6 2.08 0.14
2 -5 6 2.41 0.14
2 -5 6 2.31 0.13
-2 -5 -6 2.03 0.15
-2 5 -7 0.43 0.05
-2 5 -7 0.43 0.05
-2 5 -7 0.38 0.05
2 5 7 0.43 0.07
2 5 7 0.59 0.08
-2 5 -7 0.49 0.07
2 5 7 0.45 0.07
-2 5 -7 0.52 0.05
2 5 7 0.58 0.05
2 -5 7 0.37 0.06
-2 -5 -7 0.41 0.06
-2 -5 -7 0.53 0.08
2 -5 7 0.45 0.05
-2 -5 -7 0.48 0.06
2 5 8 20.84 0.87
2 5 8 20.1 0.9
2 5 8 21.4 0.9
-2 5 -8 20.92 0.87
-2 5 -8 20.99 0.89
-2 5 -8 20.48 0.88
-2 5 -8 18.85 0.88
-2 5 -8 19.37 0.86
-2 -5 -8 21.41 0.88
-2 -5 -8 20.7 0.9
2 -5 8 20.08 0.88
2 -5 8 19.87 0.87
-2 -5 -8 20.38 0.91
2 5 9 29.83 1.37
-2 5 -9 31.54 1.35
2 5 9 33.73 1.37
2 5 9 33.28 1.34
-2 5 -9 32.11 1.35
-2 5 -9 32.27 1.35
-2 5 -9 29.14 1.33
-2 5 -9 32.68 1.33
-2 -5 -9 34.21 1.36
2 -5 9 32.52 1.34
2 -5 9 32.17 1.34
-2 -5 -9 30.58 1.36
-2 -5 -9 30.15 1.38
2 5 10 3.28 0.18
2 5 10 3.03 0.21
-2 5 -10 2.97 0.18
-2 5 -10 3.18 0.19
2 5 10 3.21 0.2
-2 5 -10 2.89 0.19
-2 5 -10 3.16 0.19
-2 5 -10 2.79 0.17
2 -5 10 3.28 0.18
-2 -5 -10 2.98 0.21
-2 -5 -10 3.23 0.19
-2 -5 -10 3.01 0.2
2 -5 10 3.09 0.17
2 5 11 0.12 0.05
-2 5 -11 0.11 0.04
-2 5 -11 0.14 0.03
2 5 11 0.14 0.07
-2 5 -11 0.14 0.05
2 5 11 0.09 0.05
-2 -5 -11 0.08 0.04
2 -5 11 0.07 0.03
2 -5 11 0.07 0.03
-2 -5 -11 0.1 0.05
2 5 12 2.32 0.19
-2 5 -12 2.47 0.18
-2 5 -12 2.48 0.17
2 5 12 2.69 0.21
2 5 12 2.84 0.17
-2 5 -12 2.79 0.18
-2 -5 -12 2.89 0.19
-2 -5 -12 2.61 0.21
2 -5 12 2.74 0.16
-2 -5 -12 2.54 0.18
2 5 13 0.3 0.08
2 5 13 0.19 0.05
-2 5 -13 0.29 0.05
2 5 13 0.21 0.06
-2 5 -13 0.22 0.06
-2 5 -13 0.27 0.06
-2 5 -13 0.28 0.06
-2 -5 -13 0.27 0.08
2 -5 13 0.27 0.05
-2 -5 -13 0.25 0.07
-2 -5 -13 0.39 0.08
-2 5 -14 3.03 0.19
-2 5 -14 3.43 0.22
-2 5 -14 3.26 0.22
2 5 14 3.42 0.2
-2 5 -14 3.58 0.22
2 5 14 3.41 0.23
2 5 14 3.2 0.25
2 -5 14 3.3 0.19
-2 -5 -14 3.31 0.26
-2 -5 -14 3.1 0.22
-2 -5 -14 3.38 0.23
-2 5 -15 11.63 0.6
-2 5 -15 11.82 0.58
-2 5 -15 10.72 0.54
-2 5 -15 12.03 0.68
-2 -5 -15 12.8 0.65
2 -5 15 11.85 0.57
-2 -5 -15 11.93 0.58
-2 -5 -15 11.49 0.59
-2 5 -16 5.53 0.3
2 5 16 5.79 0.37
-2 5 -16 5.47 0.35
-2 5 -16 5.17 0.33
-2 -5 -17 0.46 0.15
2 6 -17 1.04 0.11
2 6 -16 0.06 0.03
-2 6 16 0.12 0.07
2 6 -16 0.11 0.04
2 6 -15 5.89 0.33
2 6 -15 5.89 0.32
2 6 -15 5.2 0.29
-2 6 15 5.16 0.34
2 6 -15 5.39 0.29
2 -6 -15 6.3 0.38
2 -6 -15 5.56 0.34
2 -6 -15 5.9 0.36
2 6 -14 0.05 0.05
2 6 -14 0.15 0.04
-2 6 14 0.02 0.04
2 6 -14 0.09 0.03
2 -6 -14 0.14 0.06
2 -6 -14 0.08 0.06
-2 6 13 1.84 0.16
2 6 -13 1.73 0.12
2 6 -13 1.66 0.16
2 6 -13 1.6 0.14
2 6 -13 1.77 0.14
2 -6 -13 1.81 0.16
2 -6 -13 2.03 0.17
2 -6 -13 2.2 0.19
2 6 -12 1.06 0.11
2 6 -12 1.1 0.09
-2 6 12 1.27 0.13
2 6 -12 1.19 0.11
-2 6 12 1.28 0.12
2 6 -12 1.18 0.09
2 -6 -12 0.99 0.11
2 -6 -12 1.06 0.12
2 -6 -12 1.25 0.14
2 6 -11 0.39 0.05
2 6 -11 0.41 0.07
2 6 -11 0.36 0.05
-2 6 11 0.36 0.07
2 6 -11 0.34 0.06
-2 6 11 0.35 0.07
2 -6 -11 0.39 0.09
2 -6 -11 0.3 0.07
-2 6 10 4.19 0.24
-2 6 10 4.08 0.24
2 6 -10 3.91 0.22
2 6 -10 4.32 0.21
2 6 -10 4.03 0.22
-2 6 10 4.21 0.19
2 6 -10 4.19 0.23
2 -6 -10 3.59 0.24
2 -6 -10 4.12 0.25
-2 6 9 12.44 0.54
-2 6 9 13.43 0.59
2 6 -9 13.87 0.58
2 6 -9 13.29 0.58
2 6 -9 12.81 0.55
2 6 -9 12.45 0.57
-2 6 9 13.97 0.6
2 6 -9 12.34 0.56
-2 -6 9 12.3 0.52
-2 -6 9 12.32 0.55
2 -6 -9 11.52 0.59
-2 -6 9 12.48 0.53
2 -6 -9 12.34 0.61
2 6 -8 4.66 0.23
-2 6 8 4.17 0.25
-2 6 8 4.44 0.2
2 6 -8 4.51 0.25
2 6 -8 4.12 0.22
2 6 -8 4.48 0.23
-2 6 8 4.45 0.24
2 6 -8 4.48 0.22
-2 6 8 4.48 0.24
2 6 -8 4.37 0.23
-2 -6 8 4.44 0.22
2 -6 -8 4.2 0.25
2 -6 -8 4.34 0.26
-2 -6 8 4.3 0.19
-2 6 7 6.46 0.33
-2 6 7 6.13 0.32
2 6 -7 6.33 0.3
2 6 -7 6.37 0.29
-2 6 7 6.18 0.28
2 6 -7 6.86 0.31
2 6 -7 6.76 0.31
2 6 -7 6.11 0.3
-2 -6 7 6.52 0.28
2 -6 -7 6.12 0.33
-2 -6 7 6.17 0.28
-2 -6 7 6.17 0.29
2 -6 -7 6.25 0.33
2 6 -6 3.63 0.19
-2 6 6 3.96 0.2
2 6 -6 4.03 0.18
2 6 -6 3.73 0.2
-2 6 6 3.73 0.17
-2 6 6 3.68 0.2
2 6 -6 3.28 0.18
-2 6 6 3.4 0.2
2 6 -6 3.8 0.19
2 6 -6 3.61 0.19
-2 -6 6 3.48 0.18
2 -6 -6 3.59 0.21
-2 -6 6 3.67 0.17
2 -6 -6 3.43 0.21
2 6 -5 5.24 0.24
2 6 -5 4.53 0.24
2 6 -5 5.17 0.24
2 6 -5 5.15 0.23
2 6 -5 5.23 0.25
-2 6 5 5.26 0.25
-2 6 5 5.16 0.26
-2 6 5 5.27 0.24
-2 -6 5 5.26 0.24
2 -6 -5 5.57 0.27
-2 -6 5 4.94 0.23
2 -6 -5 5.07 0.27
-2 6 4 19.64 0.81
-2 6 4 18.77 0.81
2 6 -4 19.25 0.8
2 6 -4 19.36 0.79
2 6 -4 19.98 0.79
2 6 -4 18.02 0.8
2 6 -4 18.21 0.8
2 6 -4 18.51 0.78
-2 6 4 19.11 0.8
2 -6 -4 18.3 0.84
-2 -6 4 18.03 0.78
2 -6 -4 17.85 0.82
-2 -6 4 19.56 0.79
2 6 -3 8.96 0.39
2 6 -3 7.98 0.39
-2 6 3 8.97 0.41
2 6 -3 8.91 0.38
2 6 -3 9.14 0.38
-2 6 3 8.79 0.46
-2 6 3 8.55 0.39
-2 -6 3 8.36 0.4
-2 -6 3 8.81 0.39
2 -6 -3 9.64 0.41
2 6 -2 3.04 0.15
2 6 -2 2.76 0.14
-2 6 2 2.9 0.14
2 6 -2 3.09 0.14
2 6 -2 2.76 0.15
-2 6 2 3.23 0.16
2 6 -2 2.85 0.14
-2 6 2 2.83 0.16
2 6 -2 2.49 0.15
2 -6 -2 2.76 0.17
-2 -6 2 2.8 0.15
-2 -6 2 2.8 0.15
2 -6 -2 3.17 0.16
-2 6 1 10.74 0.48
2 6 -1 10.68 0.48
2 6 -1 10.96 0.47
2 6 -1 11.14 0.48
2 6 -1 10.7 0.46
-2 6 1 11.13 0.48
-2 6 1 10.86 0.49
2 6 -1 10.87 0.47
-2 6 1 11.66 0.48
-2 6 1 10.95 0.47
2 6 -1 11.58 0.49
2 -6 -1 11.96 0.49
2 -6 -1 11.09 0.5
-2 -6 1 10.96 0.48
-2 -6 1 11.01 0.49
2 6 0 0 0.01
-2 6 0 0.01 0.01
-2 6 0 0.03 0.01
2 6 0 -0.01 0.01
-2 6 0 0 0.01
-2 6 0 0.01 0.01
-2 6 0 0.05 0.02
2 6 0 0.02 0.02
2 6 0 0 0.01
2 6 0 0.03 0.01
-2 -6 0 0.02 0.02
2 -6 0 0 0.02
2 -6 0 0.01 0.02
-2 -6 0 0 0.02
2 6 1 0.44 0.04
-2 6 -1 0.45 0.04
-2 6 -1 0.45 0.04
2 6 1 0.54 0.05
2 6 1 0.52 0.05
2 6 1 0.5 0.04
-2 6 -1 0.54 0.04
-2 6 -1 0.54 0.05
-2 -6 -1 0.51 0.05
2 -6 1 0.59 0.06
-2 -6 -1 0.53 0.06
2 -6 1 0.45 0.05
-2 6 -2 1.78 0.12
2 6 2 1.98 0.12
-2 6 -2 1.75 0.1
2 6 2 2.05 0.12
-2 6 -2 2.02 0.11
2 6 2 1.89 0.11
-2 6 -2 1.98 0.1
-2 6 -2 1.9 0.1
-2 6 -2 1.88 0.12
2 6 2 2.1 0.12
2 -6 2 1.76 0.11
-2 -6 -2 1.94 0.12
-2 -6 -2 1.88 0.12
2 -6 2 1.95 0.13
2 6 3 0.06 0.02
-2 6 -3 0.08 0.02
2 6 3 0.08 0.03
-2 6 -3 0.06 0.02
2 6 3 0.08 0.03
-2 6 -3 0.16 0.03
-2 6 -3 0.08 0.02
2 -6 3 0.06 0.03
-2 -6 -3 0.09 0.03
-2 -6 -3 0.08 0.03
-2 6 -4 0.07 0.02
-2 6 -4 0 0.02
2 6 4 0.02 0.02
-2 6 -4 0.02 0.02
2 6 4 0.1 0.03
-2 6 -4 0.02 0.02
2 6 4 0.03 0.03
2 6 4 0.02 0.02
2 -6 4 0.06 0.02
2 -6 4 0.03 0.02
-2 -6 -4 0.05 0.03
-2 -6 -4 0 0.02
-2 6 -5 25.86 1.12
2 6 5 26.62 1.14
2 6 5 28.47 1.12
-2 6 -5 27.32 1.11
-2 6 -5 26.87 1.14
2 6 5 28.4 1.15
2 6 5 24.85 1.14
-2 6 -5 25.26 1.12
-2 6 -5 27.82 1.12
2 -6 5 26.82 1.16
-2 -6 -5 26.82 1.14
2 -6 5 26.8 1.13
-2 -6 -5 27.2 1.15
-2 6 -6 1.73 0.1
2 6 6 1.52 0.12
2 6 6 1.79 0.11
-2 6 -6 1.71 0.1
-2 6 -6 1.55 0.1
2 6 6 1.89 0.13
2 6 6 1.59 0.12
-2 6 -6 1.65 0.12
2 -6 6 1.58 0.11
2 -6 6 1.64 0.11
-2 -6 -6 1.54 0.13
-2 -6 -6 1.96 0.13
-2 6 -7 16.05 0.79
-2 6 -7 18.36 0.78
2 6 7 19.27 0.79
2 6 7 17.94 0.82
-2 6 -7 18.7 0.79
2 6 7 18.63 0.81
2 6 7 19.42 0.82
-2 6 -7 19.24 0.8
-2 6 -7 17.68 0.77
2 -6 7 17.81 0.8
2 -6 7 17.67 0.79
-2 -6 -7 19.23 0.81
-2 -6 -7 18.23 0.83
2 6 8 0.26 0.06
-2 6 -8 0.34 0.05
-2 6 -8 0.3 0.05
-2 6 -8 0.38 0.05
2 6 8 0.39 0.06
-2 6 -8 0.37 0.06
-2 6 -8 0.38 0.05
2 6 8 0.3 0.07
2 6 8 0.23 0.05
-2 -6 -8 0.42 0.08
2 -6 8 0.39 0.06
2 -6 8 0.33 0.05
-2 -6 -8 0.3 0.06
-2 6 -9 0.29 0.05
-2 6 -9 0.19 0.04
-2 6 -9 0.31 0.06
2 6 9 0.18 0.05
-2 6 -9 0.24 0.05
-2 6 -9 0.32 0.05
2 6 9 0.32 0.07
-2 -6 -9 0.37 0.08
-2 -6 -9 0.23 0.05
2 -6 9 0.33 0.05
-2 -6 -9 0.26 0.06
2 -6 9 0.31 0.06
2 6 10 0.03 0.04
2 6 10 0.14 0.04
2 6 10 0.06 0.04
-2 6 -10 0.13 0.03
-2 6 -10 0.11 0.07
-2 6 -10 0.12 0.04
2 -6 10 0.11 0.03
-2 -6 -10 0.1 0.04
-2 -6 -10 0.09 0.05
-2 -6 -10 0.18 0.05
2 -6 10 0.1 0.03
2 6 11 16.61 0.75
2 6 11 15.79 0.76
-2 6 -11 15.31 0.72
2 6 11 16.57 0.71
-2 6 -11 16.5 0.73
-2 6 -11 15.4 0.71
2 -6 11 16.86 0.72
-2 -6 -11 15.61 0.75
-2 -6 -11 16.99 0.74
2 -6 11 16.2 0.73
-2 -6 -11 15.36 0.77
2 6 12 4.65 0.27
-2 6 -12 4.11 0.25
2 6 12 4.15 0.24
-2 6 -12 4.16 0.25
-2 6 -12 4.38 0.24
-2 6 -12 4.5 0.23
2 6 12 4.16 0.28
-2 -6 -12 4.18 0.29
-2 -6 -12 4.37 0.27
-2 -6 -12 4.59 0.26
2 -6 12 4.5 0.24
-2 6 -13 8.95 0.41
2 6 13 8.45 0.44
2 6 13 7.98 0.39
-2 6 -13 7.73 0.41
2 6 13 8.17 0.46
-2 6 -13 7.27 0.38
-2 6 -13 7.81 0.41
2 -6 13 8.12 0.39
-2 -6 -13 7.99 0.42
-2 -6 -13 7.76 0.43
-2 -6 -13 8.62 0.47
-2 6 -14 1.34 0.16
-2 6 -14 1.37 0.14
-2 6 -14 1.27 0.11
2 6 14 1.75 0.17
-2 6 -14 1.57 0.16
-2 -6 -14 1.22 0.2
-2 -6 -14 1.7 0.14
2 -6 14 1.49 0.11
2 6 15 2.21 0.21
-2 6 -15 2.36 0.18
-2 6 -15 2.37 0.18
-2 6 -15 2.49 0.19
-2 6 -15 2.5 0.18
-2 -6 -15 2.68 0.21
-2 -6 -15 2.15 0.19
-2 -6 -15 2.38 0.23
-2 6 -16 0.2 0.08
-2 -6 -16 0.09 0.06
2 7 -16 1.86 0.14
-2 7 16 1.4 0.2
2 7 -15 0.82 0.09
2 7 -15 0.98 0.09
2 -7 -15 0.78 0.13
-2 7 14 0.49 0.1
2 7 -14 0.42 0.08
2 7 -14 0.33 0.06
2 7 -14 0.45 0.07
2 7 -14 0.39 0.07
2 -7 -14 0.43 0.1
2 -7 -14 0.37 0.09
2 -7 -14 0.5 0.14
2 7 -13 6.99 0.35
2 7 -13 6.68 0.35
2 7 -13 7.27 0.38
-2 7 13 7.29 0.4
2 7 -13 7.25 0.43
2 -7 -13 7.7 0.56
2 -7 -13 7.46 0.41
2 -7 -13 8.17 0.42
2 7 -12 1.83 0.13
-2 7 12 2.08 0.17
2 7 -12 2.09 0.15
2 7 -12 1.88 0.15
2 -7 -12 2.14 0.17
2 -7 -12 2.26 0.19
2 -7 -12 1.74 0.16
2 7 -11 0.09 0.04
2 7 -11 0.12 0.04
2 7 -11 0.11 0.04
2 7 -11 0.11 0.04
-2 7 11 0.06 0.04
2 7 -11 0.06 0.03
-2 7 11 0.16 0.05
2 -7 -11 0.2 0.06
2 -7 -11 0.14 0.05
2 -7 -11 0.05 0.04
2 7 -10 3.68 0.19
2 7 -10 3.48 0.23
-2 7 10 3.87 0.19
2 7 -10 4.08 0.23
-2 7 10 3.93 0.24
2 7 -10 3.93 0.22
-2 7 10 3.73 0.23
2 -7 -10 3.92 0.25
2 -7 -10 3.74 0.25
2 7 -9 10.1 0.48
-2 7 9 10.89 0.5
2 7 -9 9.4 0.45
-2 7 9 10.33 0.51
-2 7 9 10.67 0.45
2 7 -9 11.07 0.48
2 7 -9 10.49 0.49
2 7 -9 9.83 0.47
2 -7 -9 9.48 0.57
2 -7 -9 10.84 0.53
2 7 -8 2.63 0.16
-2 7 8 2.46 0.13
2 7 -8 2.55 0.16
-2 7 8 2.43 0.16
-2 7 8 2.32 0.17
2 7 -8 2.48 0.15
2 7 -8 2.48 0.13
2 7 -8 2.29 0.15
2 7 -8 2.24 0.15
-2 7 8 2.92 0.17
-2 -7 8 2.42 0.14
-2 -7 8 2.39 0.12
-2 -7 8 2.42 0.12
2 -7 -8 2.7 0.18
2 -7 -8 2.19 0.17
2 7 -7 5.34 0.24
2 7 -7 4.53 0.25
-2 7 7 5.37 0.27
-2 7 7 5.27 0.24
-2 7 7 5.27 0.28
2 7 -7 4.89 0.25
2 7 -7 4.79 0.26
-2 7 7 4.97 0.28
2 7 -7 5.21 0.25
-2 -7 7 5.11 0.23
2 -7 -7 5.37 0.29
-2 -7 7 4.82 0.23
2 -7 -7 5.06 0.28
-2 7 6 7.59 0.37
2 7 -6 6.43 0.34
-2 7 6 7.69 0.33
-2 7 6 6.92 0.36
2 7 -6 7.46 0.34
-2 7 6 7.85 0.36
2 7 -6 7.4 0.34
2 7 -6 8.01 0.33
2 7 -6 7.23 0.35
2 -7 -6 7.57 0.38
-2 -7 6 6.99 0.32
2 -7 -6 7.39 0.38
-2 -7 6 7.4 0.33
2 7 -5 9.03 0.41
2 7 -5 9.25 0.42
-2 7 5 9.78 0.44
2 7 -5 8.16 0.42
2 7 -5 9.24 0.42
-2 7 5 9.1 0.44
2 7 -5 9.98 0.45
2 7 -5 9.34 0.43
-2 7 5 9.67 0.41
-2 -7 5 9.38 0.42
-2 -7 5 9.3 0.41
2 -7 -5 10.15 0.46
2 -7 -5 9.34 0.45
2 7 -4 14.18 0.61
-2 7 4 13.59 0.62
2 7 -4 12.43 0.61
2 7 -4 13.49 0.61
-2 7 4 14.74 0.63
-2 7 4 14.94 0.62
2 7 -4 14.46 0.6
2 7 -4 13.98 0.6
2 7 -4 14.05 0.6
2 -7 -4 13.3 0.64
-2 -7 4 14.68 0.61
2 -7 -4 14.05 0.63
-2 -7 4 15 0.61
2 7 -3 19.59 0.87
2 7 -3 21.65 0.85
2 7 -3 18.14 0.86
2 7 -3 19.93 0.85
2 7 -3 19.78 0.86
-2 7 3 18.87 0.87
-2 7 3 21.87 0.88
-2 7 3 21.81 0.86
2 7 -3 21.23 0.85
-2 -7 3 21.08 0.86
-2 -7 3 21.02 0.86
2 -7 -3 19.66 0.89
2 -7 -3 19.74 0.88
2 7 -2 1.1 0.08
2 7 -2 1.05 0.08
2 7 -2 1.11 0.08
-2 7 2 1.25 0.08
-2 7 2 1.17 0.09
2 7 -2 1.23 0.09
-2 7 2 1.28 0.1
2 7 -2 1.16 0.08
2 7 -2 1.24 0.07
-2 -7 2 1.17 0.09
2 -7 -2 1.08 0.1
-2 -7 2 1.35 0.09
2 -7 -2 1.26 0.1
2 7 -1 0.04 0.01
-2 7 1 0.02 0.02
2 7 -1 0.01 0.01
2 7 -1 0.02 0.02
2 7 -1 0.09 0.02
-2 7 1 -0.02 0.01
-2 7 1 0.06 0.02
2 7 -1 0.01 0.01
-2 -7 1 -0.01 0.02
2 -7 -1 0 0.02
-2 -7 1 0 0.02
-2 7 0 34.21 1.36
2 7 0 31.44 1.34
-2 7 0 31.06 1.34
2 7 0 30.47 1.34
2 7 0 33.18 1.32
-2 7 0 30.12 1.34
2 7 0 31.44 1.35
-2 7 0 34.35 1.33
2 -7 0 32.59 1.35
-2 -7 0 33.93 1.35
-2 -7 0 32.65 1.35
2 -7 0 32.54 1.37
2 7 1 53.46 2.23
2 7 1 51.35 2.22
-2 7 -1 52.59 2.22
-2 7 -1 52.29 2.22
2 7 1 51.82 2.24
-2 7 -1 56.44 2.24
-2 7 -1 58.86 2.22
-2 7 -1 51.41 2.22
-2 -7 -1 55.4 2.24
2 -7 1 57.36 2.24
-2 -7 -1 56.62 2.24
2 -7 1 54.3 2.25
2 7 2 47.28 1.99
-2 7 -2 50.22 1.97
-2 7 -2 46.14 1.97
2 7 2 46.49 1.99
-2 7 -2 48.68 1.97
-2 7 -2 47.51 1.98
2 7 2 47.98 1.99
2 7 2 47.96 2
-2 -7 -2 51.17 2
2 -7 2 45.49 2
2 -7 2 51.43 1.99
-2 -7 -2 48.03 2
2 7 3 1.01 0.08
-2 7 -3 1.04 0.07
-2 7 -3 1.08 0.07
-2 7 -3 0.96 0.07
-2 7 -3 0.99 0.08
-2 7 -3 0.98 0.07
2 7 3 0.99 0.08
2 7 3 0.98 0.09
2 7 3 1.15 0.09
-2 -7 -3 1 0.09
-2 -7 -3 1 0.09
2 -7 3 0.97 0.09
-2 7 -4 3.18 0.16
-2 7 -4 3.18 0.17
2 7 4 3.04 0.17
-2 7 -4 3.38 0.16
2 7 4 3.28 0.19
-2 7 -4 2.92 0.18
-2 7 -4 3.1 0.16
2 7 4 3.27 0.18
2 7 4 3.16 0.18
2 -7 4 3.18 0.18
-2 -7 -4 3.1 0.19
2 -7 4 3.18 0.18
2 7 5 4.83 0.26
-2 7 -5 5.05 0.24
-2 7 -5 5.08 0.24
2 7 5 5.17 0.25
-2 7 -5 5.32 0.26
2 7 5 5.15 0.27
-2 7 -5 5.28 0.25
-2 7 -5 4.82 0.24
2 7 5 4.97 0.27
2 -7 5 5.24 0.26
-2 -7 -5 5 0.28
-2 -7 -5 4.9 0.27
2 -7 5 4.84 0.26
-2 7 -6 12.64 0.57
-2 7 -6 13.03 0.56
-2 7 -6 13.41 0.59
-2 7 -6 12.61 0.58
2 7 6 13.33 0.6
2 7 6 13.03 0.6
-2 7 -6 13.14 0.57
2 7 6 13.54 0.6
-2 -7 -6 12.64 0.61
-2 -7 -6 12.78 0.6
2 -7 6 13.24 0.6
2 -7 6 13.37 0.59
2 7 7 9.68 0.44
-2 7 -7 8.9 0.39
-2 7 -7 8.33 0.4
2 7 7 8.32 0.43
-2 7 -7 8.13 0.4
-2 7 -7 9.02 0.43
2 7 7 8.88 0.4
2 7 7 8.48 0.43
-2 7 -7 9.23 0.42
-2 7 -7 8.45 0.39
-2 -7 -7 8.59 0.43
-2 -7 -7 8.38 0.44
2 -7 7 8.52 0.41
-2 7 -8 19.45 0.84
-2 7 -8 18.43 0.83
2 7 8 18.54 0.86
-2 7 -8 18.5 0.82
2 7 8 19.74 0.86
2 7 8 18.36 0.86
-2 7 -8 17.75 0.81
2 7 8 20.15 0.83
-2 -7 -8 18.52 0.86
2 -7 8 20.9 0.84
-2 -7 -8 19.9 0.84
-2 -7 -8 20.5 0.88
2 -7 8 17.92 0.84
-2 7 -9 -0.01 0.04
2 7 9 0.05 0.03
-2 7 -9 0.04 0.03
-2 7 -9 0 0.02
2 7 9 0 0.03
-2 7 -9 -0.02 0.02
2 7 9 -0.02 0.02
-2 -7 -9 0 0.03
2 -7 9 0.05 0.03
-2 -7 -9 0.02 0.03
-2 -7 -9 -0.02 0.03
2 -7 9 -0.03 0.02
-2 7 -10 1.66 0.13
2 7 10 1.83 0.13
-2 7 -10 1.72 0.13
-2 7 -10 2.01 0.14
2 7 10 1.72 0.15
-2 7 -10 1.82 0.13
2 7 10 2.03 0.16
-2 -7 -10 1.76 0.16
-2 -7 -10 1.86 0.15
2 -7 10 1.82 0.13
2 -7 10 1.95 0.16
-2 -7 -10 1.84 0.14
-2 7 -11 6.49 0.31
2 7 11 6.42 0.36
-2 7 -11 6.27 0.34
-2 7 -11 6.14 0.32
-2 7 -11 6.38 0.33
2 7 11 6.16 0.37
2 7 11 6.61 0.33
-2 -7 -11 7 0.35
-2 -7 -11 6.51 0.36
2 -7 11 6.58 0.32
-2 -7 -11 6.16 0.38
2 7 12 -0.02 0.04
-2 7 -12 0.07 0.04
-2 7 -12 -0.01 0.03
-2 7 -12 0.09 0.04
-2 7 -12 0 0.03
2 7 12 0.05 0.04
2 7 12 0 0.03
-2 -7 -12 0.05 0.05
-2 -7 -12 0.05 0.05
-2 -7 -12 0.05 0.05
2 7 13 3.47 0.23
-2 7 -13 2.82 0.18
2 7 13 3.54 0.25
-2 7 -13 2.95 0.21
-2 7 -13 3.45 0.21
-2 -7 -13 3.31 0.22
-2 -7 -13 2.98 0.28
-2 -7 -13 2.8 0.31
2 -7 13 3.11 0.19
-2 7 -14 0.75 0.1
2 7 14 0.5 0.11
-2 7 -14 0.8 0.1
-2 7 -14 0.85 0.1
-2 -7 -14 0.75 0.12
-2 -7 -14 0.58 0.1
-2 -7 -14 0.71 0.14
-2 7 -15 4.01 0.23
-2 -7 -15 4.24 0.3
-2 -7 -16 5.82 0.35
-2 8 15 2.59 0.22
2 8 -15 2.6 0.17
2 8 -14 3.27 0.28
2 8 -14 2.94 0.18
-2 8 14 2.45 0.29
2 8 -14 2.67 0.18
2 -8 -14 3.05 0.24
2 8 -13 3.89 0.23
2 8 -13 4.04 0.22
2 8 -13 3.99 0.24
2 8 -13 4.37 0.25
-2 8 13 3.79 0.27
2 8 -13 4.09 0.25
2 -8 -13 3.94 0.28
2 -8 -13 3.96 0.27
2 -8 -13 4.42 0.31
2 8 -12 4.21 0.22
2 8 -12 4.14 0.24
-2 8 12 4.6 0.28
2 8 -12 4.25 0.25
2 -8 -12 4.19 0.33
2 -8 -12 4.51 0.29
2 8 -11 -0.01 0.03
-2 8 11 0.04 0.04
2 8 -11 0 0.03
2 8 -11 0.02 0.03
2 8 -11 0.06 0.04
2 8 -11 0.13 0.04
-2 8 11 0.07 0.04
2 -8 -11 -0.04 0.04
2 -8 -11 -0.02 0.04
2 -8 -11 0.06 0.05
-2 8 10 0.05 0.03
2 8 -10 0.08 0.03
2 8 -10 0.05 0.04
-2 8 10 0.03 0.05
2 8 -10 0.07 0.03
-2 8 10 0.06 0.04
2 8 -10 0.04 0.03
2 -8 -10 0.06 0.05
2 -8 -10 0.05 0.05
-2 8 9 1.28 0.12
2 8 -9 1.04 0.08
-2 8 9 1.12 0.11
-2 8 9 1.11 0.08
2 8 -9 1.18 0.1
2 8 -9 1.3 0.11
2 8 -9 1.18 0.11
-2 8 9 1.19 0.12
2 -8 -9 1.21 0.13
2 -8 -9 1.07 0.12
-2 8 8 -0.02 0.03
-2 8 8 -0.01 0.03
2 8 -8 -0.03 0.02
2 8 -8 -0.01 0.03
2 8 -8 0 0.02
-2 8 8 0.08 0.03
2 8 -8 0.02 0.02
-2 -8 8 -0.03 0.01
2 -8 -8 -0.02 0.03
2 -8 -8 -0.05 0.03
2 8 -7 5.04 0.3
2 8 -7 4.93 0.28
2 8 -7 4.29 0.23
-2 8 7 4.35 0.35
-2 8 7 4.72 0.26
-2 8 7 4.76 0.22
2 8 -7 4.25 0.22
2 -8 -7 5.2 0.39
2 -8 -7 4.42 0.27
-2 -8 7 4.57 0.23
-2 -8 7 4.45 0.21
2 8 -6 0.18 0.04
2 8 -6 0.14 0.03
-2 8 6 0.2 0.05
2 8 -6 0.14 0.03
-2 8 6 0.18 0.04
2 8 -6 0.16 0.04
-2 8 6 0.15 0.03
2 8 -6 0.18 0.04
2 8 -6 0.19 0.04
2 -8 -6 0.14 0.05
-2 -8 6 0.12 0.03
2 -8 -6 0.17 0.05
-2 -8 6 0.15 0.03
-2 8 5 9.93 0.42
-2 8 5 9.18 0.45
2 8 -5 9.39 0.44
2 8 -5 9.36 0.42
2 8 -5 10.17 0.43
2 8 -5 8.41 0.43
-2 8 5 10.48 0.45
2 8 -5 9.39 0.43
2 8 -5 9.15 0.42
-2 -8 5 9.48 0.42
-2 -8 5 9.98 0.43
2 -8 -5 8.82 0.46
2 -8 -5 9.12 0.46
2 8 -4 -0.02 0.02
2 8 -4 -0.01 0.02
-2 8 4 0.02 0.02
-2 8 4 0 0.02
2 8 -4 -0.01 0.01
2 8 -4 0.03 0.02
2 8 -4 0.02 0.02
2 8 -4 0.02 0.02
-2 -8 4 0 0.02
2 -8 -4 0.02 0.03
-2 -8 4 0.02 0.02
-2 8 3 2.15 0.14
2 8 -3 1.96 0.12
2 8 -3 1.97 0.13
2 8 -3 1.96 0.13
2 8 -3 2.25 0.13
-2 8 3 2.58 0.22
2 8 -3 1.94 0.12
-2 8 3 2.15 0.13
2 8 -3 2.22 0.13
2 -8 -3 2.25 0.15
-2 -8 3 2.37 0.13
2 -8 -3 2.13 0.15
-2 -8 3 2.11 0.13
2 8 -2 0.01 0.02
2 8 -2 0.02 0.02
2 8 -2 0.01 0.02
-2 8 2 0.01 0.02
2 8 -2 0.02 0.02
2 8 -2 -0.03 0.02
-2 8 2 0.02 0.02
2 8 -2 0.01 0.01
2 -8 -2 -0.03 0.02
-2 -8 2 0.01 0.02
-2 -8 2 -0.02 0.02
2 -8 -2 0.01 0.03
2 8 -1 9.51 0.41
-2 8 1 9.39 0.45
-2 8 1 9.32 0.43
-2 8 1 9.92 0.43
2 8 -1 9.33 0.45
-2 8 1 9.49 0.44
2 8 -1 9.51 0.43
2 8 -1 10.21 0.43
2 8 -1 9.52 0.43
-2 -8 1 10.03 0.45
2 -8 -1 9.7 0.45
2 -8 -1 9.32 0.46
-2 -8 1 10.14 0.45
2 8 0 6.67 0.36
2 8 0 7.97 0.36
-2 8 0 8.06 0.35
2 8 0 7.43 0.35
2 8 0 7.52 0.37
2 8 0 7.79 0.34
-2 8 0 8.08 0.36
-2 8 0 7.6 0.35
-2 8 0 8.13 0.38
-2 8 0 7.91 0.35
-2 -8 0 8.02 0.37
2 -8 0 7.27 0.38
-2 -8 0 7.66 0.37
2 -8 0 7.79 0.37
2 8 1 34.82 1.47
-2 8 -1 35.3 1.49
2 8 1 35.9 1.47
2 8 1 35.67 1.49
-2 8 -1 34.75 1.47
-2 8 -1 35.92 1.46
-2 8 -1 35.94 1.46
-2 8 -1 35.21 1.46
-2 -8 -1 35.7 1.49
-2 -8 -1 36.81 1.49
2 -8 1 33.19 1.49
2 -8 1 35.26 1.48
-2 8 -2 0.02 0.03
-2 8 -2 0.01 0.02
-2 8 -2 0.02 0.02
-2 8 -2 0.03 0.02
-2 8 -2 -0.01 0.02
2 8 2 0.01 0.02
2 8 2 0.02 0.02
2 8 2 0.07 0.03
2 8 2 0.04 0.03
-2 -8 -2 -0.01 0.02
2 -8 2 0.01 0.02
2 -8 2 -0.01 0.02
2 8 3 2.76 0.17
2 8 3 2.79 0.17
-2 8 -3 2.87 0.15
-2 8 -3 2.89 0.17
2 8 3 2.67 0.16
-2 8 -3 2.45 0.14
-2 8 -3 2.62 0.15
-2 8 -3 2.71 0.15
2 8 3 2.59 0.16
2 -8 3 2.83 0.17
-2 -8 -3 2.59 0.17
2 -8 3 2.71 0.16
-2 -8 -3 2.87 0.18
2 8 4 0.96 0.09
-2 8 -4 0.92 0.07
-2 8 -4 0.92 0.07
-2 8 -4 0.99 0.07
2 8 4 0.82 0.08
-2 8 -4 0.88 0.08
-2 8 -4 0.74 0.07
2 8 4 0.77 0.08
2 8 4 1.03 0.09
-2 -8 -4 0.95 0.09
-2 -8 -4 0.82 0.09
2 -8 4 0.95 0.08
2 -8 4 0.95 0.09
2 8 5 25.13 1.07
-2 8 -5 25.23 1.03
-2 8 -5 24.1 1.06
-2 8 -5 24.09 1.02
2 8 5 23.31 1.06
2 8 5 25.01 1.04
-2 8 -5 23.82 1.02
2 8 5 22.84 1.05
-2 8 -5 24.76 1.03
-2 -8 -5 23.92 1.06
-2 -8 -5 25.05 1.08
2 -8 5 25.18 1.06
2 -8 5 25.01 1.05
2 8 6 1.81 0.14
-2 8 -6 1.85 0.12
-2 8 -6 1.65 0.11
2 8 6 1.63 0.13
-2 8 -6 1.73 0.13
-2 8 -6 1.62 0.11
2 8 6 1.91 0.12
-2 8 -6 1.46 0.1
2 8 6 1.58 0.13
-2 -8 -6 1.62 0.14
-2 -8 -6 1.59 0.13
2 -8 6 1.62 0.12
2 -8 6 1.74 0.13
2 8 7 20.15 0.89
-2 8 -7 18.78 0.85
2 8 7 21.1 0.86
-2 8 -7 19.42 0.85
2 8 7 20.13 0.9
-2 8 -7 20.75 0.91
-2 8 -7 19.22 0.86
2 8 7 18.71 0.91
2 -8 7 20.01 0.87
-2 -8 -7 19.79 0.91
2 -8 7 21.16 0.88
2 8 8 0.12 0.05
-2 8 -8 0.12 0.04
2 8 8 0.08 0.04
2 8 8 0.14 0.04
2 8 8 0.05 0.05
-2 8 -8 0.06 0.03
-2 8 -8 0.11 0.04
-2 8 -8 0.2 0.04
2 -8 8 0.12 0.04
2 -8 8 0.14 0.04
-2 -8 -8 0.05 0.04
2 8 9 12.68 0.59
2 8 9 12.39 0.55
2 8 9 11.59 0.59
-2 8 -9 12.25 0.55
-2 8 -9 12.14 0.54
-2 8 -9 12.29 0.55
-2 8 -9 12.21 0.56
-2 8 -9 12 0.57
2 8 9 11.89 0.6
-2 -8 -9 11.86 0.61
-2 -8 -9 12.33 0.57
-2 -8 -9 11.81 0.59
2 -8 9 12.45 0.56
-2 8 -10 0.29 0.06
2 8 10 0.26 0.05
-2 8 -10 0.29 0.05
-2 8 -10 0.2 0.04
-2 8 -10 0.28 0.05
2 8 10 0.19 0.06
2 8 10 0.27 0.07
-2 8 -10 0.18 0.05
2 -8 10 0.21 0.05
-2 -8 -10 0.3 0.07
-2 -8 -10 0.26 0.06
-2 -8 -10 0.28 0.08
-2 8 -11 14.21 0.69
-2 8 -11 17.57 0.71
2 8 11 15.93 0.75
2 8 11 15.72 0.77
-2 8 -11 15.46 0.71
2 8 11 15.56 0.71
-2 8 -11 16.41 0.73
-2 8 -11 15.39 0.72
-2 -8 -11 16.66 0.79
-2 -8 -11 16.07 0.75
2 -8 11 15.76 0.71
-2 -8 -11 15.14 0.75
-2 8 -12 2.37 0.24
2 8 12 2.09 0.18
2 8 12 2.09 0.16
-2 8 -12 2.26 0.15
-2 8 -12 2.57 0.22
2 8 12 2.37 0.2
-2 -8 -12 2.04 0.22
2 -8 12 2.24 0.15
-2 -8 -12 2.52 0.18
-2 -8 -12 2.03 0.2
-2 8 -13 4.49 0.25
-2 8 -13 4.32 0.26
2 8 13 4.21 0.31
2 8 13 4.14 0.3
-2 8 -13 4.35 0.26
-2 -8 -13 4.44 0.29
-2 -8 -13 4.19 0.31
-2 -8 -13 4.34 0.27
-2 8 -14 2.51 0.16
2 8 14 2.44 0.35
-2 -8 -14 2.29 0.19
-2 -8 -15 2.89 0.22
2 9 -14 1.15 0.1
-2 9 14 0.89 0.14
2 9 -13 0.08 0.04
2 9 -13 0.18 0.06
2 -9 -13 0.15 0.07
2 9 -12 4.54 0.25
2 9 -12 4.52 0.26
-2 9 12 3.91 0.27
2 9 -12 4.13 0.25
2 9 -12 4.34 0.23
2 -9 -12 4.23 0.29
2 -9 -12 4.77 0.32
2 -9 -12 4.34 0.29
2 9 -11 0.29 0.06
2 9 -11 0.22 0.05
2 9 -11 0.19 0.04
2 9 -11 0.2 0.06
-2 9 11 0.18 0.07
2 -9 -11 0.29 0.08
2 -9 -11 0.24 0.07
2 -9 -11 0.38 0.08
-2 9 10 0 0.04
2 9 -10 0 0.03
-2 9 10 0.06 0.04
2 9 -10 0.01 0.03
2 9 -10 0.06 0.03
2 9 -10 0.02 0.03
2 9 -10 0.04 0.03
2 -9 -10 0.06 0.05
2 -9 -10 0.09 0.06
-2 9 9 0.15 0.06
-2 9 9 0.09 0.04
2 9 -9 0.1 0.04
2 9 -9 0.07 0.03
2 9 -9 0.09 0.04
2 9 -9 0.07 0.03
2 9 -9 0.07 0.04
-2 9 9 -0.02 0.04
2 -9 -9 0.09 0.06
2 -9 -9 0.1 0.05
-2 9 8 2.89 0.19
2 9 -8 3.05 0.18
2 9 -8 2.77 0.17
-2 9 8 2.8 0.21
2 9 -8 2.72 0.18
-2 9 8 3.03 0.16
-2 9 8 2.99 0.2
2 9 -8 2.87 0.16
2 9 -8 2.68 0.17
2 -9 -8 2.97 0.21
-2 -9 8 3.02 0.17
2 -9 -8 2.81 0.21
2 9 -7 1.15 0.08
-2 9 7 1.19 0.12
-2 9 7 1.17 0.08
2 9 -7 1.04 0.09
2 9 -7 1.17 0.1
2 9 -7 1.25 0.1
-2 9 7 1.13 0.11
-2 9 7 1.09 0.11
2 9 -7 1.02 0.08
2 -9 -7 1.17 0.12
-2 -9 7 0.9 0.09
-2 -9 7 1.01 0.07
2 -9 -7 1.2 0.13
2 9 -6 15.11 0.68
-2 9 6 16.16 0.72
-2 9 6 14.71 0.71
-2 9 6 16.63 0.68
2 9 -6 15.28 0.69
-2 9 6 16.75 0.71
2 9 -6 14.99 0.67
2 9 -6 14.7 0.67
2 9 -6 15.63 0.67
-2 -9 6 15.08 0.66
-2 -9 6 15.55 0.68
2 -9 -6 14.9 0.72
2 -9 -6 16.13 0.73
2 9 -5 0.38 0.06
2 9 -5 0.34 0.05
-2 9 5 0.32 0.06
-2 9 5 0.4 0.05
-2 9 5 0.38 0.07
2 9 -5 0.3 0.05
2 9 -5 0.36 0.06
-2 9 5 0.5 0.08
2 9 -5 0.29 0.04
-2 -9 5 0.29 0.05
2 -9 -5 0.33 0.07
2 -9 -5 0.23 0.06
-2 9 4 3.22 0.18
2 9 -4 2.81 0.18
-2 9 4 3.16 0.17
-2 9 4 3.26 0.2
2 9 -4 2.63 0.16
2 9 -4 2.92 0.16
2 -9 -4 3.17 0.2
-2 -9 4 3.22 0.17
-2 -9 4 3.27 0.18
2 9 -3 2.91 0.17
2 9 -3 3.14 0.16
2 9 -3 2.88 0.17
-2 9 3 3 0.19
-2 9 3 3.33 0.2
2 9 -3 2.89 0.18
-2 9 3 3.47 0.18
2 9 -3 3.37 0.17
2 -9 -3 2.89 0.2
-2 -9 3 3.18 0.18
2 -9 -3 3.03 0.2
-2 -9 3 3.39 0.18
2 9 -2 1.81 0.12
-2 9 2 1.99 0.12
2 9 -2 1.53 0.11
2 9 -2 1.85 0.13
2 9 -2 1.81 0.1
2 9 -2 1.76 0.12
-2 9 2 1.78 0.13
2 9 -2 1.64 0.14
-2 9 2 1.9 0.14
-2 -9 2 1.82 0.12
-2 -9 2 1.94 0.13
2 -9 -2 1.57 0.14
2 -9 -2 1.97 0.14
2 9 -1 -0.01 0.02
2 9 -1 -0.01 0.01
2 9 -1 0.01 0.02
-2 9 1 0.03 0.02
2 9 -1 -0.04 0.02
2 9 -1 0 0.02
-2 9 1 -0.02 0.02
-2 9 1 0.02 0.02
2 -9 -1 -0.07 0.02
-2 -9 1 0.01 0.03
2 -9 -1 -0.03 0.02
-2 -9 1 -0.02 0.03
-2 9 0 32.98 1.39
-2 9 0 34.52 1.38
2 9 0 32.52 1.37
2 9 0 32.68 1.39
2 9 0 31.81 1.41
2 9 0 32.81 1.39
-2 9 0 30.56 1.37
-2 9 0 34.15 1.41
-2 -9 0 34.41 1.4
2 -9 0 31.92 1.42
-2 -9 0 35.24 1.41
2 -9 0 34.14 1.41
2 9 1 5.98 0.31
-2 9 -1 5.65 0.29
-2 9 -1 6.84 0.3
2 9 1 6.48 0.33
-2 9 -1 6.58 0.33
-2 9 -1 6.11 0.3
-2 9 -1 6.02 0.3
2 9 1 5.91 0.3
-2 -9 -1 6.42 0.32
-2 -9 -1 6.53 0.32
2 -9 1 6.43 0.32
2 -9 1 6.06 0.33
-2 9 -2 19.01 0.81
2 9 2 17.02 0.79
-2 9 -2 17.67 0.78
-2 9 -2 18.47 0.78
-2 9 -2 17.29 0.77
2 9 2 16.82 0.79
2 9 2 17.65 0.8
-2 9 -2 17.3 0.78
2 9 2 18.82 0.82
2 -9 2 20.2 0.81
2 -9 2 18.41 0.82
-2 -9 -2 19.19 0.81
-2 -9 -2 19.29 0.82
-2 9 -3 8.89 0.41
-2 9 -3 9.3 0.41
2 9 3 9.04 0.44
2 9 3 9.9 0.45
2 9 3 9.31 0.43
2 9 3 8.54 0.43
-2 9 -3 8.78 0.41
-2 9 -3 9.05 0.44
-2 9 -3 8.69 0.41
-2 -9 -3 9.89 0.46
-2 -9 -3 9.15 0.44
2 -9 3 8.96 0.44
2 -9 3 9.66 0.44
-2 9 -4 1.33 0.09
-2 9 -4 1.2 0.09
2 9 4 1.39 0.12
2 9 4 1.42 0.12
2 9 4 1.31 0.12
-2 9 -4 1.36 0.1
2 9 4 1.34 0.11
-2 9 -4 1.25 0.11
2 -9 4 1.5 0.12
2 -9 4 1.45 0.11
-2 -9 -4 1.43 0.12
-2 -9 -4 1.34 0.12
2 9 5 3.57 0.19
2 9 5 3.01 0.2
-2 9 -5 3.25 0.18
2 9 5 3.31 0.23
-2 9 -5 3.39 0.21
2 9 5 3.69 0.22
-2 9 -5 3.23 0.18
-2 9 -5 3.36 0.18
2 -9 5 3.09 0.2
2 -9 5 3.57 0.2
-2 -9 -5 3.44 0.22
-2 9 -6 14.96 0.66
-2 9 -6 13.98 0.64
2 9 6 15.18 0.69
2 9 6 14.76 0.69
2 9 6 16.06 0.66
-2 9 -6 14.34 0.65
2 9 6 14.58 0.69
-2 9 -6 13.9 0.64
-2 -9 -6 14.92 0.69
2 -9 6 15.4 0.68
-2 -9 -6 15.32 0.71
2 9 7 10.36 0.45
2 9 7 9.07 0.48
-2 9 -7 9.72 0.44
-2 9 -7 9.63 0.44
-2 9 -7 9.38 0.45
2 9 7 10.27 0.49
-2 9 -7 9.46 0.44
-2 9 -7 9.6 0.47
2 9 7 9.47 0.49
2 -9 7 9.77 0.46
-2 -9 -7 9.46 0.5
-2 -9 -7 9.11 0.48
2 -9 7 10.08 0.47
-2 9 -8 15.41 0.68
-2 9 -8 15.55 0.67
2 9 8 15.84 0.72
-2 9 -8 14.35 0.66
2 9 8 14.47 0.72
2 9 8 16.77 0.68
-2 9 -8 14.53 0.7
-2 9 -8 15.19 0.67
2 9 8 14.11 0.72
2 -9 8 15.55 0.69
-2 -9 -8 14.76 0.74
-2 -9 -8 15.21 0.72
-2 9 -9 7.78 0.36
2 9 9 7.37 0.42
-2 9 -9 6.85 0.35
-2 9 -9 6.99 0.38
2 9 9 7.25 0.36
-2 9 -9 6.78 0.35
2 9 9 6.65 0.4
-2 9 -9 7.76 0.37
2 -9 9 7.33 0.37
-2 -9 -9 7.59 0.38
-2 -9 -9 8.22 0.41
-2 -9 -9 6.96 0.42
2 9 10 0.02 0.05
-2 9 -10 0.03 0.04
2 9 10 0.09 0.04
-2 9 -10 -0.02 0.04
-2 9 -10 0.07 0.04
2 9 10 0.01 0.04
-2 9 -10 0.04 0.03
-2 9 -10 0.01 0.03
2 -9 10 0.03 0.04
-2 -9 -10 0.07 0.05
-2 -9 -10 0.03 0.04
-2 -9 -10 0.15 0.07
-2 9 -11 0.11 0.05
-2 9 -11 0.04 0.05
2 9 11 0.08 0.05
2 9 11 -0.07 0.05
-2 9 -11 0.01 0.03
-2 9 -11 0.04 0.04
-2 9 -11 0.06 0.04
2 9 11 0.01 0.04
-2 -9 -11 0.08 0.05
-2 -9 -11 0.08 0.06
2 -9 11 0.08 0.05
2 9 12 0.36 0.09
-2 9 -12 0.62 0.08
-2 9 -12 0.38 0.06
-2 9 -12 0.43 0.08
2 9 12 0.47 0.09
-2 9 -12 0.41 0.08
-2 9 -12 0.54 0.08
-2 -9 -12 0.36 0.1
-2 -9 -12 0.49 0.11
-2 -9 -12 0.4 0.08
-2 9 -13 1.26 0.13
-2 -9 -13 1.04 0.14
-2 10 13 2.89 0.24
2 10 -12 1.8 0.12
-2 10 12 1.62 0.19
2 -10 -12 1.77 0.18
-2 10 11 0.21 0.08
2 10 -11 0.31 0.05
2 10 -11 0.26 0.06
2 10 -10 1.17 0.11
2 10 -10 1.37 0.12
2 10 -10 1.16 0.1
-2 10 10 1.16 0.13
2 10 -10 0.98 0.09
2 10 -10 1.26 0.11
-2 10 10 1.11 0.14
2 -10 -10 1.41 0.16
2 -10 -10 1.3 0.14
2 10 -9 4.88 0.26
-2 10 9 5.19 0.34
-2 10 9 5.35 0.32
2 10 -9 4.92 0.27
2 10 -9 5.49 0.3
2 10 -9 6.18 0.33
-2 10 9 5.14 0.31
2 10 -9 5.49 0.3
2 -10 -9 5.92 0.34
-2 10 8 6.62 0.39
-2 10 8 6.88 0.38
2 10 -8 6.63 0.33
2 10 -8 6.28 0.33
2 10 -8 7.31 0.34
-2 10 8 6.61 0.33
2 10 -8 7.3 0.35
2 10 -8 7.01 0.36
-2 10 8 6.97 0.37
2 -10 -8 7.27 0.4
2 -10 -8 6.95 0.4
-2 10 7 19.11 0.85
2 10 -7 19.12 0.82
2 10 -7 17.31 0.79
-2 10 7 16.62 0.84
2 10 -7 18.95 0.81
2 10 -7 17.43 0.78
2 10 -7 17.34 0.78
-2 10 7 18.74 0.83
-2 10 7 18.35 0.79
-2 -10 7 17.54 0.8
2 -10 -7 18.48 0.85
2 -10 -7 20.46 0.88
2 10 -6 0.5 0.07
-2 10 6 0.44 0.07
2 10 -6 0.48 0.06
2 10 -6 0.55 0.08
-2 10 6 0.56 0.09
-2 10 6 0.5 0.06
2 10 -6 0.38 0.06
-2 -10 6 0.51 0.07
2 -10 -6 0.51 0.09
2 -10 -6 0.6 0.1
-2 -10 6 0.44 0.06
2 10 -5 0.06 0.03
2 10 -5 0.05 0.03
-2 10 5 0.05 0.03
-2 10 5 0.08 0.04
2 10 -5 0.05 0.02
-2 10 5 -0.02 0.03
2 10 -5 0.06 0.03
2 10 -5 0.03 0.03
-2 10 5 0.06 0.04
-2 -10 5 0.07 0.03
2 -10 -5 0.04 0.04
2 -10 -5 0.02 0.04
-2 -10 5 0.01 0.03
2 10 -4 0.02 0.02
-2 10 4 0.03 0.03
2 10 -4 0 0.02
-2 10 4 0.03 0.03
2 10 -4 0 0.02
2 10 -4 0 0.03
2 10 -4 -0.03 0.02
-2 10 4 0.02 0.03
-2 10 4 0.01 0.02
2 -10 -4 0.01 0.03
2 -10 -4 0.01 0.04
-2 -10 4 0.02 0.03
-2 -10 4 0.05 0.03
2 10 -3 0.1 0.03
2 10 -3 0.12 0.04
2 10 -3 0.15 0.04
2 10 -3 0.09 0.03
-2 10 3 0.14 0.05
-2 10 3 0.17 0.04
-2 -10 3 0.14 0.04
-2 -10 3 0.08 0.03
2 -10 -3 0.16 0.05
2 -10 -3 0.03 0.03
-2 10 2 0.11 0.04
2 10 -2 0.14 0.04
-2 10 2 0.19 0.04
2 10 -2 0.22 0.05
2 10 -2 0.12 0.03
-2 10 2 0.14 0.05
2 10 -2 0.16 0.04
2 -10 -2 0.07 0.04
-2 -10 2 0.23 0.05
2 -10 -2 0.11 0.05
-2 -10 2 0.21 0.05
2 10 -1 13.11 0.59
-2 10 1 13.62 0.63
2 10 -1 12.63 0.57
-2 10 1 14.22 0.59
2 10 -1 13.07 0.6
2 10 -1 13.38 0.62
-2 10 1 12.55 0.6
-2 -10 1 13.7 0.6
2 -10 -1 13.27 0.62
-2 -10 1 13.59 0.61
2 -10 -1 13.21 0.63
2 10 0 0.29 0.05
2 10 0 0.25 0.05
-2 10 0 0.23 0.04
-2 10 0 0.2 0.04
-2 10 0 0.24 0.06
-2 10 0 0.34 0.06
2 10 0 0.23 0.05
-2 -10 0 0.17 0.05
2 -10 0 0.2 0.05
2 -10 0 0.23 0.06
-2 -10 0 0.19 0.05
-2 10 -1 0.14 0.03
2 10 1 0.05 0.03
-2 10 -1 0.05 0.03
2 10 1 0.13 0.04
2 10 1 0.16 0.05
-2 10 -1 0.08 0.03
-2 10 -1 0.06 0.03
2 10 1 0.07 0.03
-2 10 -1 0.14 0.04
-2 -10 -1 0.02 0.03
2 -10 1 0.11 0.04
2 -10 1 0.08 0.04
-2 -10 -1 0.04 0.04
-2 10 -2 0.85 0.11
-2 10 -2 0.74 0.07
2 10 2 0.49 0.07
2 10 2 0.57 0.1
-2 10 -2 0.79 0.07
2 10 2 0.71 0.1
2 10 2 0.68 0.08
-2 10 -2 0.69 0.07
-2 10 -2 0.59 0.06
-2 -10 -2 0.64 0.08
2 -10 2 0.78 0.08
-2 -10 -2 0.67 0.09
2 -10 2 0.65 0.11
2 10 3 0.47 0.07
2 10 3 0.51 0.09
-2 10 -3 0.53 0.06
2 10 3 0.65 0.09
-2 10 -3 0.53 0.07
-2 10 -3 0.53 0.06
-2 10 -3 0.47 0.07
-2 -10 -3 0.55 0.09
2 -10 3 0.52 0.07
-2 -10 -3 0.43 0.07
2 10 4 13.59 0.63
-2 10 -4 13.34 0.6
-2 10 -4 13.69 0.6
2 10 4 13.62 0.63
-2 10 -4 13.47 0.59
2 10 4 12.98 0.63
-2 10 -4 12.74 0.62
-2 10 -4 13.27 0.6
2 -10 4 14.32 0.62
-2 -10 -4 14.64 0.65
-2 -10 -4 12.46 0.62
-2 10 -5 0.36 0.07
2 10 5 0.39 0.08
-2 10 -5 0.29 0.05
2 10 5 0.33 0.07
-2 10 -5 0.34 0.05
-2 10 -5 0.3 0.05
2 10 5 0.37 0.07
-2 10 -5 0.32 0.05
-2 -10 -5 0.4 0.09
2 -10 5 0.31 0.07
-2 -10 -5 0.25 0.06
2 -10 5 0.34 0.06
-2 10 -6 1.15 0.09
2 10 6 0.96 0.11
-2 10 -6 1.13 0.09
-2 10 -6 1 0.08
-2 10 -6 1.08 0.11
2 10 6 0.94 0.11
2 10 6 1.12 0.12
-2 10 -6 1.02 0.09
2 -10 6 1.18 0.11
-2 -10 -6 1.11 0.13
2 -10 6 1.24 0.11
-2 -10 -6 1.03 0.12
-2 10 -7 7.54 0.35
-2 10 -7 6.55 0.34
-2 10 -7 7.27 0.34
-2 10 -7 7.62 0.38
2 10 7 7.21 0.39
2 10 7 7.2 0.39
-2 10 -7 6.66 0.34
2 10 7 7.25 0.39
2 10 7 6.24 0.38
-2 -10 -7 7.61 0.39
-2 -10 -7 7.22 0.41
2 -10 7 7.4 0.36
2 -10 7 7.11 0.36
-2 10 -8 0.32 0.06
2 10 8 0.41 0.09
-2 10 -8 0.36 0.06
-2 10 -8 0.34 0.06
-2 10 -8 0.44 0.06
2 10 8 0.38 0.06
2 10 8 0.38 0.07
-2 10 -8 0.47 0.07
2 10 8 0.31 0.08
2 -10 8 0.38 0.07
-2 -10 -8 0.44 0.1
-2 -10 -8 0.37 0.08
2 10 9 0.09 0.06
-2 10 -9 0.1 0.04
-2 10 -9 0.07 0.05
-2 10 -9 0.1 0.04
-2 10 -9 0.06 0.03
2 10 9 0.07 0.05
2 10 9 0.07 0.04
2 -10 9 0.14 0.04
-2 -10 -9 0.04 0.05
-2 -10 -9 0.06 0.08
2 10 10 0.35 0.09
2 10 10 0.15 0.06
-2 10 -10 0.14 0.05
-2 10 -10 0.12 0.06
-2 10 -10 0.06 0.04
-2 10 -10 0.14 0.05
-2 10 -10 0.08 0.04
2 10 10 0.09 0.05
2 10 10 0.31 0.09
2 -10 10 0.18 0.05
-2 -10 -10 0.23 0.08
-2 -10 -10 0.19 0.06
-2 -10 -10 0.19 0.08
-2 10 -11 0.07 0.04
2 10 11 0.1 0.06
2 10 11 0.06 0.06
-2 10 -11 0.16 0.08
-2 -10 -11 0.07 0.07
2 11 -11 1.64 0.15
-2 11 11 1.85 0.18
2 -11 -11 1.73 0.19
2 11 -10 3.04 0.18
2 11 -10 2.96 0.18
2 11 -9 0.16 0.07
2 11 -9 0.13 0.06
-2 11 9 0.07 0.06
2 -11 -9 0.12 0.11
2 11 -8 4.44 0.26
-2 11 8 4.57 0.28
2 11 -8 3.9 0.23
2 11 -8 5.05 0.26
-2 11 8 4.69 0.29
2 11 -8 4.3 0.24
-2 11 8 4.52 0.3
2 11 -8 4.57 0.24
2 -11 -8 4.73 0.31
2 -11 -8 4.66 0.3
2 11 -7 3.33 0.2
-2 11 7 3.26 0.24
2 11 -7 3.12 0.18
-2 11 7 3.29 0.22
2 11 -7 3.36 0.2
-2 11 7 3.61 0.19
2 11 -7 3.4 0.22
-2 11 7 3.46 0.24
2 11 -7 3.04 0.19
2 -11 -7 3.46 0.25
-2 11 6 2.85 0.16
2 11 -6 2.64 0.16
-2 11 6 2.59 0.19
2 11 -6 2.46 0.15
-2 11 6 2.63 0.2
2 11 -6 2.56 0.18
2 -11 -6 2.71 0.21
2 11 -5 0.87 0.08
-2 11 5 0.96 0.11
-2 11 5 0.83 0.12
2 11 -5 0.87 0.07
2 11 -5 0.92 0.09
-2 11 5 0.98 0.1
2 11 -5 0.83 0.08
2 11 -5 0.82 0.1
-2 -11 5 0.78 0.08
-2 -11 5 1.09 0.1
2 -11 -5 1.13 0.13
2 -11 -5 0.97 0.13
2 11 -4 13.48 0.58
-2 11 4 12.76 0.62
-2 11 4 13.11 0.6
2 11 -4 14.18 0.61
2 11 -4 11.66 0.57
-2 11 4 12.84 0.58
2 11 -4 12.25 0.59
-2 11 4 12.33 0.61
2 11 -4 11.51 0.57
2 -11 -4 13.94 0.64
2 -11 -4 12.64 0.62
-2 -11 4 12.6 0.57
-2 -11 4 12.8 0.59
2 11 -3 0.19 0.05
-2 11 3 0.28 0.06
-2 11 3 0.17 0.05
2 11 -3 0.2 0.05
-2 11 3 0.14 0.05
2 11 -3 0.23 0.04
2 11 -3 0.11 0.04
2 11 -3 0.16 0.05
-2 11 3 0.25 0.06
-2 -11 3 0.2 0.05
2 -11 -3 0.18 0.05
2 -11 -3 0.17 0.06
-2 -11 3 0.19 0.05
2 11 -2 6.52 0.32
2 11 -2 7.14 0.37
-2 11 2 6.85 0.36
2 11 -2 6.42 0.34
-2 11 2 7.26 0.35
-2 11 2 7.22 0.38
2 11 -2 7.25 0.35
-2 -11 2 7.07 0.35
-2 -11 2 6.66 0.36
2 -11 -2 6.77 0.38
2 -11 -2 6.88 0.37
-2 11 1 2.54 0.17
-2 11 1 2.5 0.18
2 11 -1 2.29 0.17
2 11 -1 2.24 0.16
2 11 -1 2.32 0.16
-2 11 1 2.53 0.16
2 -11 -1 2.2 0.18
2 -11 -1 2.4 0.18
-2 -11 1 2.37 0.16
-2 -11 1 2.61 0.17
2 11 0 0.04 0.03
2 11 0 0.07 0.04
-2 11 0 0.13 0.04
2 11 0 0.06 0.04
-2 11 0 0.08 0.05
2 11 0 0.08 0.04
-2 11 0 0.12 0.04
-2 -11 0 0 0.04
2 -11 0 0.12 0.05
2 -11 0 -0.03 0.03
-2 -11 0 -0.04 0.03
-2 11 -1 0.01 0.03
2 11 1 -0.02 0.03
2 11 1 0.03 0.03
-2 11 -1 0.06 0.03
-2 11 -1 0 0.02
2 11 1 -0.03 0.03
-2 11 -1 0.06 0.03
2 11 1 -0.01 0.03
2 -11 1 0.04 0.03
2 -11 1 0.02 0.03
-2 -11 -1 0.05 0.04
-2 -11 -1 0.02 0.03
-2 11 -2 5.88 0.29
-2 11 -2 5.74 0.28
-2 11 -2 4.89 0.26
2 11 2 5.37 0.31
2 11 2 5.06 0.29
2 11 2 5.27 0.29
2 11 2 5.33 0.3
-2 11 -2 5.74 0.31
-2 11 -2 4.98 0.28
2 -11 2 5.51 0.3
-2 -11 -2 5.22 0.32
2 -11 2 5.51 0.31
-2 -11 -2 5.49 0.3
2 11 3 5.86 0.33
2 11 3 6.07 0.31
-2 11 -3 5.18 0.28
2 11 3 6.15 0.32
2 11 3 5.36 0.32
-2 11 -3 6.21 0.3
-2 11 -3 5.14 0.29
-2 11 -3 6.41 0.33
-2 11 -3 6.14 0.29
2 -11 3 5.54 0.31
2 -11 3 5.7 0.32
-2 -11 -3 6 0.34
-2 -11 -3 5.91 0.32
-2 11 -4 0.45 0.06
-2 11 -4 0.39 0.06
-2 11 -4 0.62 0.09
2 11 4 0.4 0.08
2 11 4 0.51 0.09
2 11 4 0.62 0.08
-2 11 -4 0.42 0.07
2 11 4 0.44 0.08
-2 11 -4 0.59 0.06
2 -11 4 0.42 0.07
-2 -11 -4 0.61 0.1
2 -11 4 0.36 0.07
-2 -11 -4 0.4 0.08
-2 11 -5 0.63 0.07
-2 11 -5 0.78 0.1
-2 11 -5 0.58 0.07
2 11 5 0.66 0.1
-2 11 -5 0.65 0.08
2 11 5 0.66 0.1
2 11 5 0.72 0.08
-2 11 -5 0.71 0.08
2 11 5 0.51 0.09
2 -11 5 0.7 0.09
2 -11 5 0.74 0.09
-2 -11 -5 0.9 0.11
-2 -11 -5 0.8 0.12
-2 11 -6 0.56 0.07
2 11 6 0.61 0.11
-2 11 -6 0.77 0.1
-2 11 -6 0.8 0.07
2 11 6 0.52 0.11
2 11 6 0.62 0.1
-2 11 -6 0.7 0.08
2 11 6 0.7 0.09
2 -11 6 0.74 0.09
-2 -11 -6 0.7 0.11
2 -11 6 0.74 0.09
-2 -11 -6 0.58 0.09
2 11 7 0.22 0.06
2 11 7 0.19 0.06
2 11 7 0.39 0.09
-2 11 -7 0.29 0.05
-2 11 -7 0.14 0.07
-2 11 -7 0.29 0.06
2 11 7 0.17 0.05
-2 11 -7 0.25 0.05
-2 -11 -7 0.16 0.07
2 -11 7 0.18 0.06
2 -11 7 0.22 0.06
2 11 8 2.04 0.18
-2 11 -8 2.19 0.17
2 11 8 2.05 0.18
-2 11 -8 1.93 0.14
-2 11 -8 1.81 0.13
2 11 8 1.93 0.15
-2 11 -8 2.01 0.14
-2 11 -8 2.21 0.15
2 11 8 2.15 0.19
2 -11 8 2.02 0.15
2 -11 8 2.24 0.16
-2 -11 -8 1.91 0.17
-2 11 -9 8.26 0.38
2 11 9 7.71 0.39
-2 11 -9 7.75 0.39
2 11 9 7.33 0.44
-2 11 -9 7.78 0.38
2 11 9 7.74 0.43
-2 -11 -9 7.24 0.45
2 -11 9 7.45 0.44
2 11 10 11.14 0.61
2 11 11 0.96 0.15
-2 12 9 1.89 0.19
2 12 -9 2.02 0.18
2 12 -8 4.63 0.24
2 12 -8 4.84 0.26
-2 12 8 4.52 0.3
-2 12 7 2.33 0.19
2 12 -7 2.17 0.15
-2 12 7 2.11 0.19
2 12 -7 1.86 0.13
-2 12 6 0.51 0.1
2 12 -6 0.58 0.08
2 12 -6 0.38 0.06
2 12 -6 0.49 0.1
-2 12 6 0.46 0.07
-2 12 6 0.55 0.09
2 -12 -6 0.49 0.1
2 12 -5 0.16 0.06
-2 12 5 0.16 0.06
2 12 -5 0.09 0.03
2 12 -5 0.18 0.05
-2 12 5 0.06 0.05
-2 12 5 0.07 0.05
-2 12 5 0.16 0.05
2 12 -5 0.07 0.04
2 -12 -5 0.04 0.06
2 -12 -5 0.09 0.06
-2 12 4 1.43 0.13
-2 12 4 1.24 0.14
2 12 -4 1.45 0.13
2 12 -4 1.16 0.09
-2 12 4 1.47 0.14
-2 12 4 1.11 0.11
2 12 -4 1.21 0.15
2 12 -4 1.24 0.11
2 12 -4 1.16 0.11
2 -12 -4 1.69 0.19
2 -12 -4 1.42 0.15
-2 12 3 1.6 0.16
2 12 -3 1.71 0.13
-2 12 3 1.71 0.15
2 12 -3 1.87 0.15
-2 12 3 1.67 0.14
2 12 -3 1.75 0.13
-2 12 3 1.79 0.14
2 12 -3 1.67 0.11
2 -12 -3 1.55 0.17
-2 -12 3 1.63 0.15
2 -12 -3 1.41 0.15
-2 12 2 2.26 0.17
2 12 -2 2.07 0.15
-2 12 2 1.99 0.17
-2 12 2 1.85 0.15
2 12 -2 2.06 0.19
2 12 -2 1.9 0.13
2 -12 -2 2.18 0.18
2 -12 -2 2.14 0.23
-2 -12 2 2.1 0.18
-2 -12 2 2 0.15
2 12 -1 1.63 0.14
-2 12 1 2.01 0.16
2 12 -1 1.94 0.16
2 12 -1 2.26 0.24
-2 12 1 1.89 0.14
-2 12 1 1.66 0.16
2 -12 -1 1.9 0.17
-2 -12 1 1.89 0.17
-2 -12 1 1.79 0.14
2 -12 -1 1.96 0.16
2 12 0 1.79 0.16
2 12 0 1.82 0.16
-2 12 0 1.8 0.16
-2 12 0 1.93 0.15
-2 12 0 2.19 0.14
2 12 0 1.93 0.17
2 12 0 1.92 0.15
2 -12 0 2.01 0.16
-2 -12 0 1.75 0.14
-2 -12 0 1.73 0.15
2 -12 0 1.73 0.16
2 12 1 1.16 0.12
2 12 1 1.09 0.11
-2 12 -1 1.19 0.11
-2 12 -1 1.13 0.13
2 12 1 1.02 0.11
2 12 1 1.01 0.12
-2 12 -1 0.97 0.11
-2 -12 -1 1.25 0.12
2 -12 1 1.03 0.12
2 -12 1 1.31 0.14
-2 -12 -1 1.03 0.12
2 12 2 0.03 0.04
-2 12 -2 0.1 0.04
-2 12 -2 0.06 0.05
-2 12 -2 0.19 0.05
-2 12 -2 0.1 0.04
2 12 2 0.05 0.05
2 12 2 0.08 0.05
2 12 2 0.16 0.06
2 -12 2 0.14 0.05
2 -12 2 0.1 0.06
-2 -12 -2 0.13 0.05
-2 -12 -2 0.17 0.06
2 12 3 2.52 0.18
-2 12 -3 2.81 0.2
-2 12 -3 2.65 0.17
2 12 3 2.36 0.19
-2 12 -3 2.31 0.15
-2 12 -3 2.68 0.17
2 12 3 2.44 0.2
-2 12 -3 2.62 0.17
2 -12 3 2.56 0.19
-2 -12 -3 2.71 0.2
2 -12 3 2.77 0.2
-2 -12 -3 2.45 0.2
-2 12 -4 0.23 0.07
-2 12 -4 0.09 0.04
2 12 4 0.12 0.06
-2 12 -4 0.1 0.04
-2 12 -4 0.11 0.04
-2 12 -4 0.15 0.05
2 12 4 0.09 0.05
2 12 4 0.24 0.06
2 12 4 0.13 0.06
-2 -12 -4 0.19 0.07
2 -12 4 0.11 0.06
2 -12 4 0.12 0.05
-2 -12 -4 0.06 0.06
-2 12 -5 0.04 0.04
2 12 5 -0.01 0.03
-2 12 -5 0.03 0.03
2 12 5 0.06 0.04
2 12 5 -0.04 0.05
-2 12 -5 0.04 0.04
-2 12 -5 0.06 0.05
2 -12 5 0.05 0.04
2 -12 5 0.11 0.05
-2 -12 -5 0.08 0.06
-2 -12 -5 0.01 0.04
-2 12 -6 0.02 0.04
2 12 6 0.14 0.05
2 12 6 -0.06 0.06
2 12 6 0.03 0.05
-2 12 -6 0.2 0.06
-2 12 -6 0.1 0.05
-2 -12 -6 0.11 0.05
2 -12 6 0.01 0.04
2 -12 6 0.09 0.05
2 12 7 2.18 0.16
2 12 7 2.01 0.18
-2 12 -7 1.92 0.14
-2 12 -7 2.19 0.18
2 12 7 2.14 0.23
2 -12 7 2.44 0.19
-2 -12 -7 1.96 0.19
2 -12 7 1.97 0.16
2 12 8 0.08 0.06
2 12 8 0.04 0.06
2 12 9 0.94 0.14
-2 13 6 6.3 0.38
-2 13 6 6.66 0.4
2 13 -6 6.79 0.33
-2 13 5 2.14 0.2
-2 13 5 2.47 0.25
-2 13 5 2.44 0.19
-2 13 4 1.55 0.15
-2 13 4 1.59 0.16
2 13 -4 1.46 0.11
-2 13 3 1.09 0.13
-2 13 3 1.26 0.14
-2 13 3 1.09 0.12
2 13 -3 1.07 0.09
2 -13 -3 0.91 0.13
-2 13 2 3.49 0.23
-2 13 2 3.55 0.23
-2 13 2 3.31 0.24
2 -13 -2 3.44 0.25
-2 13 1 0.33 0.08
-2 13 1 0.25 0.06
2 -13 -1 0.24 0.07
-2 -13 1 0.26 0.07
2 -13 -1 0.27 0.08
-2 13 0 3.8 0.23
-2 13 0 4.03 0.26
2 -13 0 3.77 0.25
2 -13 0 3.63 0.27
-2 -13 0 3.05 0.24
-2 -13 0 3.45 0.23
-2 13 -1 2.82 0.22
2 13 1 2.73 0.21
-2 13 -1 3.02 0.19
-2 -13 -1 2.71 0.21
-2 -13 -1 3.15 0.21
2 -13 1 3.01 0.22
2 13 2 0.04 0.05
-2 13 -2 0.06 0.04
-2 13 -2 0.05 0.05
-2 -13 -2 -0.02 0.06
2 -13 2 0.11 0.06
-2 -13 -2 -0.08 0.05
-2 13 -3 0.14 0.05
-2 13 -3 0.07 0.04
2 13 3 0.08 0.05
2 -13 3 0.18 0.08
-2 -13 -3 0.13 0.06
2 -13 3 0.13 0.06
2 13 4 2.19 0.17
-2 13 -4 2.19 0.15
2 -13 4 2.53 0.26
2 -13 4 2.12 0.18
-2 -13 -4 2.11 0.2
-2 -13 -4 2.37 0.19
2 13 5 1.44 0.14
2 -13 5 1.63 0.15
-2 -13 -5 1.36 0.17
2 13 6 0 0.05
3 0 -18 3.65 0.27
3 0 -18 3.28 0.23
3 0 -17 0.06 0.06
3 0 -17 0.07 0.04
3 0 -17 0 0.05
3 0 -16 10.83 0.54
3 0 -16 10.73 0.56
3 0 -16 12.12 0.6
3 0 -15 -0.01 0.03
3 0 -15 -0.07 0.03
3 0 -14 0.09 0.04
3 0 -14 0.21 0.05
3 0 -14 0.14 0.05
3 0 -13 0 0.03
3 0 -13 0 0.04
3 0 -13 -0.04 0.02
3 0 -12 0.15 0.04
-3 0 12 0.05 0.02
3 0 -12 0.04 0.03
3 0 -12 0.09 0.04
-3 0 11 -0.02 0.01
3 0 -11 0 0.02
3 0 -11 -0.01 0.02
-3 0 11 0.01 0.01
3 0 -11 -0.01 0.02
3 0 -11 -0.01 0.02
3 0 -10 1.3 0.08
-3 0 10 1.36 0.07
3 0 -10 1.48 0.1
3 0 -10 1.42 0.09
3 0 -10 1.38 0.11
3 0 -10 1.28 0.11
-3 0 10 1.38 0.09
3 0 -9 -0.01 0.01
-3 0 9 0 0.01
3 0 -9 -0.01 0.01
3 0 -9 0.01 0.02
3 0 -9 0 0.01
-3 0 9 0.01 0.01
3 0 -9 0.01 0.01
3 0 -8 9.32 0.41
3 0 -8 9.66 0.43
-3 0 8 9.02 0.4
3 0 -8 8.43 0.4
-3 0 8 9.04 0.38
3 0 -8 9.66 0.42
3 0 -7 0.16 0.23
3 0 -7 -0.11 0.26
-3 0 7 0.01 0.01
3 0 -7 0.01 0.02
3 0 -7 0.01 0.01
-3 0 7 0.25 0.21
-3 0 7 0 0.23
3 0 -7 -0.09 0.21
-3 0 7 0.01 0.01
3 0 -7 0.02 0.01
3 0 -7 0.01 0.01
3 0 -7 -0.04 0.21
3 0 -6 207.05 8.49
-3 0 6 208.44 8.78
3 0 -6 203.48 8.59
3 0 -6 201.77 8.51
-3 0 6 206.56 8.51
-3 0 6 209.38 8.56
3 0 -6 199.3 8.52
3 0 -6 194.14 8.51
3 0 -5 -0.03 0.13
-3 0 5 0.06 0.14
3 0 -5 0.01 0.01
3 0 -5 -0.05 0.14
3 0 -5 0 0.01
-3 0 5 0.09 0.14
3 0 -5 -0.2 0.14
3 0 -5 0.04 0.02
3 0 -5 -0.13 0.14
-3 0 5 0.01 0.01
3 0 -5 0.01 0.01
3 0 -5 -0.16 0.13
-3 0 5 -0.15 0.14
3 0 -5 0.01 0.01
3 0 -5 0 0.01
-3 0 4 48.91 2.24
-3 0 4 50.7 2.29
3 0 -4 48.19 2.09
3 0 -4 53.41 2.07
3 0 -4 48.92 2.21
3 0 -4 51.26 2.22
3 0 -4 49.03 2.29
3 0 -4 48.78 2.08
3 0 -4 54.59 2.07
3 0 -4 52.26 2.07
3 0 -4 50.77 2.22
-3 0 4 50.54 2.23
-3 0 4 51.75 2.07
3 0 -4 54.25 2.07
3 0 -4 50.95 2.23
-3 0 4 52.24 2.07
-3 0 3 0.07 0.08
-3 0 3 0.01 0.01
3 0 -3 -0.08 0.07
3 0 -3 -0.02 0.06
-3 0 3 -0.04 0.06
-3 0 3 0.01 0.01
3 0 -3 0.08 0.08
3 0 -3 0 0.13
3 0 -3 0.01 0.01
3 0 -3 0 0.01
3 0 -3 0.01 0.01
3 0 -3 0 0.05
3 0 -2 314.48 13.06
-3 0 2 322 13.07
-3 0 2 323.32 13.1
-3 0 2 321.31 13.14
3 0 -2 327.74 13.07
-3 0 2 320.78 13.07
3 0 -2 328.63 13.13
3 0 -2 329.19 13.07
3 0 -1 0.01 0.07
-3 0 1 0.02 0.03
3 0 -1 0.01 0.01
-3 0 1 0.01 0
3 0 -1 0.02 0.04
3 0 -1 0.01 0
-3 0 1 -0.05 0.07
3 0 -1 0.04 0.05
-3 0 1 0.02 0.01
3 0 -1 -0.05 0.06
-3 0 1 -0.05 0.06
3 0 -1 0 0.01
-3 0 0 395.6 15.35
-3 0 0 373.69 15.38
3 0 0 358.15 15.32
3 0 0 368.17 15.25
3 0 0 385.65 15.34
-3 0 0 370.85 15.31
3 0 0 398.39 15.41
3 0 0 369.2 15.33
-3 0 -1 0.03 0.01
-3 0 -1 0.06 0.1
-3 0 -1 0 0
3 0 1 0.03 0.1
-3 0 -1 0 0.01
3 0 1 0.01 0.01
3 0 1 0.02 0.01
-3 0 -1 0 0.01
3 0 1 -0.02 0.06
3 0 1 0.01 0.01
-3 0 -1 -0.02 0.1
3 0 1 -0.1 0.1
3 0 1 -0.04 0.08
-3 0 -1 -0.03 0.07
3 0 1 0 0.01
3 0 1 0 0.01
-3 0 -1 0.05 0.09
-3 0 -1 0.02 0.01
3 0 1 0.05 0.11
-3 0 -1 -0.01 0.05
-3 0 -2 33.63 1.32
-3 0 -2 32.19 1.6
3 0 2 34.45 1.53
-3 0 -2 32.73 1.57
3 0 2 33.03 1.31
-3 0 -2 33.57 1.58
3 0 2 32.01 1.6
3 0 2 31.25 1.32
3 0 2 34.52 1.31
-3 0 -2 30.58 1.3
-3 0 -2 30.21 1.31
3 0 2 29.72 1.63
3 0 2 33.13 1.32
3 0 2 30.09 1.57
-3 0 -2 31.48 1.48
-3 0 -2 30.59 1.59
-3 0 -2 33.58 1.31
3 0 2 31.82 1.32
-3 0 -2 33.02 1.31
3 0 2 30.19 1.56
-3 0 -2 31.64 1.32
3 0 3 0.03 0.02
3 0 3 0.01 0.01
3 0 3 -0.02 0.01
-3 0 -3 0.01 0.01
-3 0 -3 -0.04 0.16
3 0 3 0 0.01
-3 0 -3 0.03 0.16
-3 0 -3 -0.21 0.12
3 0 3 0.02 0.01
3 0 3 -0.05 0.16
-3 0 -3 0 0.01
3 0 3 0 0.01
3 0 3 0.05 0.16
-3 0 -3 -0.01 0.11
-3 0 -3 0.03 0.01
-3 0 -3 0.01 0.01
3 0 3 -0.07 0.12
-3 0 -3 0.01 0.01
3 0 3 0.02 0.18
3 0 3 -0.07 0.13
-3 0 -3 -0.18 0.14
-3 0 -4 124.24 5.31
-3 0 -4 119.44 5.31
3 0 4 120.67 4.9
3 0 4 124.55 5.35
3 0 4 119.11 5.28
-3 0 -4 115.06 4.9
3 0 4 123.75 5.23
-3 0 -4 124.76 5.32
-3 0 -4 115.21 5.17
-3 0 -4 120.16 5.35
3 0 4 116.59 5.34
3 0 4 127.09 5.36
-3 0 -5 0.08 0.22
-3 0 -5 -0.28 0.24
-3 0 -5 -0.03 0.01
3 0 5 -0.11 0.25
3 0 5 0.34 0.28
-3 0 -5 -0.12 0.17
3 0 5 0.07 0.02
3 0 5 0.1 0.22
-3 0 -5 0.02 0.01
3 0 5 -0.23 0.24
-3 0 -5 0.02 0.01
3 0 5 -0.01 0.01
3 0 5 0.01 0.27
-3 0 -5 -0.2 0.23
-3 0 -5 0 0.01
3 0 5 0.03 0.02
-3 0 -5 -0.09 0.21
3 0 6 0.88 0.07
-3 0 -6 0.98 0.07
-3 0 -6 0.7 0.32
-3 0 -6 1.02 0.08
-3 0 -6 0.86 0.32
-3 0 -6 0.54 0.31
3 0 6 0.49 0.35
3 0 6 0.98 0.32
-3 0 -6 0.79 0.35
-3 0 -6 0.38 0.27
-3 0 -6 0.83 0.07
3 0 6 0.84 0.34
-3 0 -6 1.01 0.07
3 0 6 0.66 0.38
3 0 6 1 0.38
-3 0 -7 0 0.01
3 0 7 -0.01 0.01
3 0 7 0.03 0.3
-3 0 -7 0.01 0.02
-3 0 -7 -0.13 0.26
3 0 7 0.03 0.02
-3 0 -7 -0.1 0.29
3 0 7 0.31 0.35
-3 0 -7 0.27 0.37
3 0 7 -0.33 0.36
-3 0 -7 0.28 0.37
3 0 7 -0.16 0.36
-3 0 -7 0.28 0.31
3 0 7 -0.24 0.31
3 0 7 0.01 0.02
-3 0 -7 0 0.02
3 0 8 18.93 0.85
-3 0 -8 18.68 0.84
3 0 8 20.39 0.86
-3 0 -8 20.67 0.85
-3 0 -8 19.58 0.87
-3 0 -8 22.16 0.92
3 0 8 18.59 0.87
-3 0 -9 0.01 0.02
3 0 9 0.02 0.02
-3 0 -9 0.01 0.02
-3 0 -9 -0.01 0.02
3 0 9 0.05 0.03
3 0 9 0.01 0.03
3 0 10 7.97 0.41
3 0 10 8.38 0.39
-3 0 -10 8.11 0.41
3 0 10 7.83 0.38
-3 0 -10 7.98 0.39
-3 0 -10 7.8 0.38
-3 0 -11 0.02 0.03
-3 0 -11 0.02 0.03
3 0 11 0.02 0.02
-3 0 -11 -0.03 0.02
3 0 11 0 0.03
-3 0 -12 8.06 0.4
3 0 12 8.24 0.4
-3 0 -12 7.53 0.39
-3 0 -12 8.11 0.43
3 0 12 8.17 0.4
3 0 13 0.02 0.03
-3 0 -13 0.01 0.03
3 0 13 -0.02 0.02
-3 0 -13 -0.01 0.03
-3 0 -14 24.88 1.1
3 0 14 24.81 1.09
3 0 14 25.08 1.09
-3 0 -14 26.46 1.15
-3 0 -14 23.42 1.09
-3 0 -15 -0.05 0.03
-3 0 -15 0 0.03
-3 0 -15 -0.01 0.03
-3 0 -15 0.02 0.03
3 0 15 -0.03 0.03
-3 0 -16 40.39 2.04
-3 0 -16 44.81 1.82
-3 0 -16 46.5 1.84
3 0 16 40.39 1.79
-3 0 -16 38.4 1.79
-3 0 -17 -0.01 0.06
-3 0 -17 -0.03 0.05
-3 0 -17 0.08 0.05
3 0 17 -0.09 0.04
-3 0 -17 -0.03 0.04
3 1 -18 1.37 0.14
3 1 -18 1.17 0.14
3 -1 -18 1.43 0.14
3 1 -17 6.23 0.37
3 1 -17 5.41 0.42
3 1 -17 5.32 0.32
3 1 -17 6.31 0.37
3 -1 -17 5.26 0.33
3 -1 -17 5.76 0.35
3 -1 -17 6.04 0.37
3 1 -16 0.38 0.07
3 1 -16 0.39 0.07
3 1 -16 0.54 0.14
3 1 -16 0.54 0.16
3 -1 -16 0.43 0.09
3 -1 -16 0.52 0.09
3 -1 -16 0.58 0.12
3 1 -15 7.74 0.42
3 1 -15 8.23 0.41
3 1 -15 7.92 0.43
3 1 -15 7.15 0.4
3 -1 -15 7.56 0.4
3 -1 -15 7.09 0.41
3 -1 -15 8.29 0.44
3 1 -14 -0.01 0.02
3 1 -14 0 0.03
3 1 -14 -0.01 0.02
3 1 -14 -0.03 0.03
3 -1 -14 0.04 0.04
3 -1 -14 0.06 0.04
3 -1 -14 -0.02 0.03
3 1 -13 7.89 0.39
3 1 -13 7.25 0.38
3 1 -13 7.32 0.37
3 1 -13 8.22 0.42
3 -1 -13 8.11 0.42
3 -1 -13 7.61 0.4
3 -1 -13 7.52 0.38
3 1 -12 4.49 0.25
3 1 -12 3.83 0.21
3 1 -12 3.81 0.22
-3 1 12 3.87 0.19
3 1 -12 3.97 0.22
-3 -1 12 4.01 0.2
3 -1 -12 3.89 0.24
3 -1 -12 3.71 0.21
3 -1 -12 3.88 0.18
3 -1 -12 3.9 0.22
3 -1 -12 4.1 0.24
3 1 -11 1.31 0.09
3 1 -11 1.37 0.11
3 1 -11 1.5 0.1
-3 1 11 1.38 0.08
3 1 -11 1.5 0.12
3 -1 -11 1.38 0.12
-3 -1 11 1.33 0.06
3 -1 -11 1.53 0.12
3 -1 -11 1.57 0.13
3 -1 -11 1.27 0.08
3 -1 -11 1.28 0.1
3 1 -10 1.63 0.13
-3 1 10 1.59 0.09
3 1 -10 1.49 0.1
3 1 -10 1.71 0.11
3 -1 -10 1.51 0.12
3 -1 -10 1.59 0.11
-3 -1 10 1.59 0.07
3 -1 -10 1.46 0.1
3 -1 -10 1.57 0.12
-3 -1 10 1.54 0.09
3 1 -9 12.49 0.55
-3 1 9 12.03 0.5
3 1 -9 11.71 0.51
3 1 -9 10.93 0.51
3 1 -9 12.21 0.52
3 -1 -9 12.72 0.56
3 -1 -9 11.94 0.52
-3 -1 9 11.08 0.47
3 -1 -9 11.32 0.49
3 -1 -9 11.02 0.51
-3 -1 9 12.09 0.5
3 -1 -9 11.27 0.54
3 1 -8 5.59 0.26
3 1 -8 6.05 0.27
3 1 -8 5.03 0.25
-3 1 8 5.31 0.25
3 1 -8 5.04 0.27
3 1 -8 5.38 0.25
3 -1 -8 5.09 0.23
3 -1 -8 5.43 0.28
3 -1 -8 5.1 0.25
3 -1 -8 5.31 0.26
-3 -1 8 5.27 0.24
3 -1 -8 5.98 0.27
3 1 -7 49.79 2.34
-3 1 7 51.17 2.36
3 1 -7 48.99 2.31
3 1 -7 49.35 2.47
3 1 -7 45.01 2.26
-3 1 7 52.02 2.52
3 1 -7 48.55 1.99
-3 1 7 50.04 1.98
3 1 -7 50.7 1.99
3 1 -7 49.21 2.01
3 1 -7 49.71 1.99
3 1 -7 48.4 1.98
-3 1 7 49.32 2.41
3 1 -7 44.49 2.29
-3 1 7 47.52 2.22
-3 -1 7 51.91 2.34
3 -1 -7 47.51 1.99
3 -1 -7 48.66 2.43
3 -1 -7 46.18 2.42
3 -1 -7 50.9 1.97
-3 -1 7 49.2 1.98
-3 -1 7 49.22 2.37
3 -1 -7 47.03 2
3 -1 -7 43.16 2.38
3 -1 -7 46.9 2.5
-3 -1 7 51.75 2.39
3 -1 -7 47.01 2.17
3 -1 -7 47.16 2.01
3 1 -6 36.58 1.52
-3 1 6 37.95 1.52
3 1 -6 36.63 1.78
-3 1 6 35.36 1.83
-3 1 6 40.33 1.96
-3 1 6 38.26 1.74
-3 1 6 37.23 1.51
3 1 -6 37.9 1.52
3 1 -6 35.37 1.54
3 1 -6 34.59 1.72
3 1 -6 36.93 1.51
-3 1 6 39.92 1.85
3 1 -6 37.23 1.76
3 1 -6 37.78 1.52
3 1 -6 35.61 1.93
3 1 -6 35.41 1.76
3 -1 -6 34.86 1.87
3 -1 -6 37.21 1.61
-3 -1 6 38.37 1.83
3 -1 -6 36.74 1.86
-3 -1 6 37.27 1.51
3 -1 -6 37.13 1.53
3 -1 -6 38.2 1.91
-3 -1 6 38.73 1.85
3 -1 -6 36.16 1.95
-3 -1 6 36.79 1.78
3 -1 -6 36.84 1.54
3 -1 -6 37.84 1.5
3 -1 -6 37.02 1.52
3 1 -5 48.04 2.08
3 1 -5 48.96 2.24
3 1 -5 50.24 2.08
3 1 -5 51.85 2.2
3 1 -5 49.98 2.44
-3 1 5 50.3 2.35
3 1 -5 52.59 2.07
-3 1 5 52.14 2.07
3 1 -5 47.65 2.09
3 1 -5 51.13 2.07
-3 1 5 50.89 2.42
3 1 -5 52.44 2.28
3 1 -5 49.11 2.24
-3 1 5 52.33 2.08
3 -1 -5 50.84 2.46
3 -1 -5 51.88 2.4
3 -1 -5 52.98 2.08
-3 -1 5 51.52 2.3
3 -1 -5 48.78 2.09
3 -1 -5 50.89 2.08
-3 -1 5 51.99 2.07
-3 -1 5 50.35 2.29
-3 -1 5 51 2.31
3 -1 -5 52.08 2.37
3 -1 -5 52.9 2.08
3 -1 -5 49.71 2.09
-3 -1 5 52.18 2.07
3 -1 -5 52 2.38
3 -1 -5 51.32 2.05
3 -1 -5 52.09 2.08
-3 1 4 2.06 0.26
3 1 -4 2.32 0.1
3 1 -4 2.22 0.1
3 1 -4 2.09 0.19
3 1 -4 1.86 0.12
-3 1 4 2.15 0.1
3 1 -4 2.24 0.1
3 1 -4 2.4 0.21
3 1 -4 2.13 0.2
-3 1 4 2.32 0.11
-3 1 4 2.13 0.1
-3 1 4 2.23 0.27
-3 -1 4 2.08 0.24
-3 -1 4 2.05 0.24
3 -1 -4 1.69 0.27
3 -1 -4 2.27 0.11
3 -1 -4 2.2 0.11
3 -1 -4 2.52 0.31
-3 -1 4 2.24 0.1
3 -1 -4 2.08 0.3
3 -1 -4 2.17 0.31
-3 -1 4 2.17 0.23
3 -1 -4 2.07 0.11
3 -1 -4 2.49 0.12
-3 -1 4 2.13 0.11
3 -1 -4 2.01 0.32
3 1 -3 16.36 0.69
-3 1 3 16.38 0.8
3 1 -3 15.96 0.63
-3 1 3 15.89 0.65
-3 1 3 15.77 0.64
3 1 -3 15.85 0.65
3 1 -3 15.48 0.65
-3 1 3 14.87 0.78
3 1 -3 16.06 0.88
3 1 -3 16.02 0.64
3 -1 -3 15.25 0.65
-3 -1 3 15.71 0.71
3 -1 -3 15.95 0.82
-3 -1 3 15.56 0.64
3 -1 -3 16.57 0.65
3 -1 -3 16.21 0.65
3 -1 -3 15.23 0.65
3 -1 -3 15.19 0.83
-3 -1 3 14.93 0.71
-3 -1 3 15.89 0.63
3 -1 -3 14.78 0.82
3 -1 -3 14.84 0.89
-3 -1 3 14.62 0.71
3 -1 -3 15.77 0.83
3 -1 -3 15.57 0.83
-3 1 2 80.75 3.22
3 1 -2 76.43 3.24
-3 1 2 72.34 3.14
-3 1 2 73.28 3.15
-3 1 2 74.61 3.11
-3 1 2 73.49 3.19
3 -1 -2 73.48 3.17
3 -1 -2 78.47 3.16
3 -1 -2 77.37 3.14
-3 -1 2 75.34 3.26
3 -1 -2 72.77 3.18
3 -1 -2 74.24 3.19
3 -1 -2 71.74 3.19
3 1 -1 307.65 12.35
3 1 -1 311.19 12.48
-3 1 1 287.28 12.41
-3 1 1 303.35 12.43
-3 1 1 327.67 12.46
3 1 -1 305.19 12.29
3 -1 -1 296.18 12.45
3 -1 -1 313.53 12.45
-3 -1 1 301.31 12.33
-3 -1 1 306.56 12.34
3 -1 -1 294.45 12.38
3 -1 -1 311.37 12.46
3 -1 -1 312.04 12.42
-3 -1 1 298.67 12.48
-3 -1 1 296.67 12.32
3 1 0 301.95 12.45
3 1 0 298.31 12.46
-3 1 0 292.41 12.58
-3 1 0 315.23 12.54
-3 1 0 319.45 12.56
3 1 0 317.67 12.43
3 1 0 319.31 12.57
3 1 0 305.41 12.52
-3 1 0 297.84 12.42
-3 1 0 294.07 12.49
3 -1 0 311.07 12.57
-3 -1 0 308.8 12.47
3 -1 0 291.66 12.5
-3 -1 0 302.55 12.5
3 -1 0 305.09 12.59
-3 -1 0 323.46 12.37
3 -1 0 298.57 12.43
3 -1 0 305.23 12.54
-3 -1 0 320.04 12.48
-3 -1 0 303.94 12.55
-3 1 -1 197.26 8.31
-3 1 -1 216.24 8.46
-3 1 -1 207.82 8.49
3 1 1 200.35 8.41
-3 1 -1 199.7 8.51
-3 1 -1 210.61 8.41
3 1 1 199.33 8.45
3 1 1 215.41 8.38
3 1 1 207.51 8.4
3 1 1 202.72 8.46
-3 -1 -1 192.74 8.42
-3 -1 -1 215.86 8.44
3 -1 1 195.06 8.42
3 -1 1 193.49 8.45
-3 -1 -1 204.14 8.45
3 -1 1 198.64 8.53
3 -1 1 193.08 8.34
-3 -1 -1 208.43 8.34
3 -1 1 210.86 8.49
-3 1 -2 0.35 0.17
3 1 2 0.35 0.15
-3 1 -2 0.26 0.03
-3 1 -2 0.23 0.03
3 1 2 0.29 0.02
-3 1 -2 0.15 0.09
-3 1 -2 0.25 0.03
-3 1 -2 0.23 0.18
3 1 2 0.27 0.02
-3 1 -2 0.2 0.11
-3 1 -2 0.25 0.02
3 1 2 0.22 0.14
3 1 2 0.09 0.13
-3 1 -2 0.28 0.03
-3 1 -2 0.28 0.02
3 1 2 0.16 0.15
-3 1 -2 0.1 0.15
-3 1 -2 0.22 0.02
3 1 2 0.17 0.12
3 1 2 0.26 0.03
3 1 2 0.28 0.03
3 1 2 0.23 0.03
3 1 2 0.27 0.03
3 -1 2 0.23 0.02
3 -1 2 0.34 0.18
3 -1 2 0.02 0.17
-3 -1 -2 0.29 0.02
-3 -1 -2 0.31 0.16
-3 -1 -2 0.24 0.02
-3 -1 -2 0.27 0.02
3 -1 2 0.27 0.14
-3 -1 -2 0.16 0.12
3 -1 2 0.26 0.03
3 -1 2 0.26 0.11
-3 -1 -2 0.24 0.02
-3 -1 -2 0.12 0.11
-3 -1 -2 0.29 0.16
3 -1 2 0.25 0.03
3 -1 2 0.27 0.03
3 -1 2 0.26 0.03
-3 -1 -2 0.23 0.13
3 -1 2 0.17 0.12
-3 -1 -2 0.28 0.03
3 -1 2 0.26 0.02
3 -1 2 0.29 0.02
3 1 3 0.2 0.16
3 1 3 0.33 0.2
-3 1 -3 0.13 0.18
-3 1 -3 -0.01 0.12
3 1 3 0.04 0.01
3 1 3 0.09 0.02
-3 1 -3 0.08 0.2
-3 1 -3 0.13 0.02
3 1 3 0.06 0.02
3 1 3 0.13 0.02
-3 1 -3 0.13 0.02
-3 1 -3 0.29 0.14
3 1 3 -0.06 0.17
-3 1 -3 0 0.21
3 1 3 0.07 0.02
3 1 3 0.09 0.17
3 1 3 -0.03 0.16
-3 1 -3 0.09 0.02
-3 1 -3 0.05 0.02
-3 1 -3 0.08 0.02
3 1 3 0.1 0.02
-3 1 -3 0.07 0.01
3 -1 3 0.11 0.02
-3 -1 -3 -0.06 0.13
-3 -1 -3 0.21 0.15
3 -1 3 0.08 0.02
3 -1 3 0.22 0.16
-3 -1 -3 0.12 0.02
-3 -1 -3 0.11 0.02
3 -1 3 0.22 0.15
3 -1 3 -0.03 0.17
-3 -1 -3 0.1 0.18
3 -1 3 0.1 0.02
3 -1 3 0.14 0.12
-3 -1 -3 0.04 0.14
-3 -1 -3 0.08 0.02
-3 -1 -3 0.08 0.01
3 -1 3 0.1 0.02
-3 -1 -3 -0.02 0.16
-3 -1 -3 0.05 0.01
3 -1 3 0.28 0.21
-3 1 -4 25.24 1.11
3 1 4 26.32 1.11
3 1 4 27.47 1.11
-3 1 -4 24.58 1.47
-3 1 -4 25.49 1.11
-3 1 -4 24.64 1.34
-3 1 -4 25.13 1.09
-3 1 -4 26.5 1.51
3 1 4 23.18 1.42
3 1 4 26.68 1.55
3 1 4 28.96 1.48
3 1 4 25.93 1.1
-3 1 -4 25.64 1.1
-3 1 -4 31 1.62
3 1 4 25.56 1.1
-3 1 -4 29.66 1.11
3 1 4 25.42 1.49
-3 1 -4 25.2 1.09
-3 1 -4 26.39 1.45
3 1 4 29.38 1.53
-3 -1 -4 26.46 1.09
-3 -1 -4 27.05 1.48
3 -1 4 26.88 1.1
3 -1 4 26.36 1.11
3 -1 4 28.21 1.52
3 -1 4 25.74 1.56
-3 -1 -4 24.92 1.49
3 -1 4 26 1.53
-3 -1 -4 28.05 1.46
-3 -1 -4 24.95 1.5
3 -1 4 28.16 1.11
-3 -1 -4 29.21 1.1
3 -1 4 27.46 1.11
-3 -1 -4 27.01 1.1
3 -1 4 27.65 1.51
3 -1 4 29.02 1.43
3 -1 4 27.36 1.12
-3 -1 -4 25.74 1.1
-3 -1 -4 27.88 1.1
-3 -1 -4 25.62 1.12
-3 -1 -4 26.12 1.41
-3 1 -5 60.9 2.91
-3 1 -5 59.32 2.94
3 1 5 61.02 3.01
-3 1 -5 57.76 2.46
-3 1 -5 60.7 2.94
3 1 5 60.55 2.46
3 1 5 61.65 2.89
3 1 5 58.5 2.47
3 1 5 57.81 2.94
-3 1 -5 59.38 2.46
-3 1 -5 61.19 2.48
-3 1 -5 58.94 2.46
3 1 5 62.42 2.97
-3 1 -5 57.73 2.46
3 1 5 63.51 2.95
3 1 5 60.7 2.47
-3 -1 -5 61.44 2.88
-3 -1 -5 62.21 2.48
3 -1 5 61.03 2.46
3 -1 5 64.69 2.97
3 -1 5 60.78 2.48
3 -1 5 60.53 3.07
-3 -1 -5 55.72 2.46
3 -1 5 61.25 2.86
3 -1 5 62.59 2.97
3 -1 5 60.82 3.04
-3 -1 -5 57.22 2.46
3 -1 5 61.82 2.47
-3 -1 -5 60.58 3.01
-3 -1 -5 59.08 2.97
-3 -1 -5 63.97 3.04
-3 -1 -5 58.6 2.46
-3 -1 -5 62.99 2.96
-3 1 -6 29.68 1.86
3 1 6 26.09 1.15
3 1 6 26.84 1.59
-3 1 -6 28.05 1.15
3 1 6 25.89 1.63
-3 1 -6 28.32 1.71
-3 1 -6 28.59 1.76
3 1 6 28.59 1.76
-3 1 -6 25.59 1.15
-3 1 -6 25.37 1.14
-3 1 -6 26.64 1.51
3 1 6 27.98 1.15
-3 1 -6 27.49 1.17
3 1 6 25.96 1.66
-3 1 -6 24.71 1.58
-3 1 -6 26.97 1.14
-3 -1 -6 27.65 1.69
-3 -1 -6 28.21 1.15
-3 -1 -6 30.7 1.63
3 -1 6 26.59 1.68
3 -1 6 32.31 1.63
3 -1 6 25.96 1.71
-3 -1 -6 28.81 1.58
3 -1 6 27.25 1.15
-3 -1 -6 27.58 1.15
-3 -1 -6 27.67 1.15
3 -1 6 32.45 1.95
3 -1 6 29.22 1.69
-3 -1 -6 26.08 1.65
-3 -1 -6 28.28 1.68
3 -1 6 28.58 1.16
-3 1 -7 22.06 0.94
-3 1 -7 21.11 1.48
3 1 7 21.39 0.97
-3 1 -7 24.07 0.95
3 1 7 22.26 0.95
-3 1 -7 20.05 0.95
3 1 7 21.92 0.95
-3 1 -7 24.53 0.98
-3 -1 -7 22.3 0.97
-3 -1 -7 22.83 0.95
-3 -1 -7 22.38 0.95
3 -1 7 21.43 0.95
3 -1 7 24.75 0.96
-3 1 -8 0.45 0.05
-3 1 -8 0.4 0.07
-3 1 -8 0.4 0.05
-3 1 -8 0.36 0.05
3 1 8 0.36 0.06
3 1 8 0.39 0.07
3 1 8 0.38 0.06
-3 -1 -8 0.53 0.06
3 -1 8 0.47 0.07
-3 -1 -8 0.36 0.07
-3 -1 -8 0.32 0.05
3 1 9 2.48 0.15
-3 1 -9 2.35 0.17
-3 1 -9 2.28 0.15
3 1 9 2.67 0.16
-3 1 -9 2.34 0.15
3 1 9 2.41 0.17
-3 -1 -9 2.55 0.15
3 -1 9 2.59 0.16
3 -1 9 2.5 0.15
-3 -1 -9 2.64 0.18
-3 -1 -9 2.64 0.15
3 1 10 23.62 0.99
-3 1 -10 22.32 0.99
3 1 10 25.01 0.99
-3 1 -10 23.2 0.98
-3 1 -10 23.65 0.99
3 1 10 21.38 1.01
-3 1 -10 21.48 1.01
-3 -1 -10 22.67 0.99
3 -1 10 23.54 0.99
-3 -1 -10 23.17 0.99
3 -1 10 22.58 1
-3 -1 -10 22.67 1.02
-3 1 -11 0.36 0.06
3 1 11 0.39 0.06
-3 1 -11 0.31 0.06
3 1 11 0.45 0.07
-3 1 -11 0.38 0.06
-3 1 -11 0.3 0.07
3 1 11 0.24 0.06
3 -1 11 0.42 0.07
-3 -1 -11 0.31 0.06
-3 -1 -11 0.29 0.07
3 -1 11 0.32 0.06
-3 -1 -11 0.33 0.06
-3 1 -12 4.55 0.25
3 1 12 4.54 0.25
-3 1 -12 3.66 0.24
3 1 12 4.29 0.24
-3 1 -12 4.78 0.28
-3 1 -12 4.27 0.24
3 1 12 4.56 0.28
-3 -1 -12 4.32 0.25
3 -1 12 4.46 0.24
-3 -1 -12 3.73 0.24
-3 -1 -12 4.07 0.27
3 -1 12 4.46 0.25
3 1 13 7.73 0.38
-3 1 -13 7.55 0.39
-3 1 -13 7.31 0.41
-3 1 -13 7.7 0.48
3 1 13 7.64 0.39
3 -1 13 7.57 0.39
-3 -1 -13 7.84 0.43
-3 -1 -13 7.44 0.39
-3 -1 -13 7.41 0.39
3 -1 13 7.57 0.38
-3 1 -14 1.7 0.13
3 1 14 1.69 0.13
-3 1 -14 1.71 0.16
-3 1 -14 1.65 0.14
-3 1 -14 1.65 0.14
3 1 14 1.58 0.14
3 -1 14 1.71 0.14
-3 -1 -14 1.65 0.14
3 -1 14 1.7 0.14
-3 -1 -14 1.8 0.17
-3 -1 -14 1.46 0.13
-3 1 -15 0.41 0.08
-3 1 -15 0.35 0.08
-3 1 -15 0.26 0.07
-3 1 -15 0.32 0.06
3 1 15 0.32 0.06
-3 -1 -15 0.32 0.08
-3 -1 -15 0.31 0.09
-3 -1 -15 0.44 0.08
-3 1 -16 0.02 0.09
-3 1 -16 0.03 0.03
-3 1 -16 0.06 0.05
-3 1 -16 0.03 0.05
-3 -1 -16 -0.03 0.05
-3 -1 -16 -0.06 0.04
-3 -1 -16 0.08 0.05
3 -1 16 0.07 0.05
-3 1 -17 0.01 0.05
3 1 17 -0.01 0.06
-3 1 -17 -0.01 0.04
-3 1 -17 0.02 0.04
-3 1 -17 0.15 0.08
-3 -1 -17 0.01 0.05
-3 -1 -17 0.23 0.13
3 -1 17 0 0.05
-3 -1 -17 0.04 0.05
3 2 -18 0.04 0.05
3 2 -18 -0.02 0.04
3 -2 -18 -0.09 0.04
3 2 -17 0.08 0.07
3 2 -17 0.05 0.07
3 2 -17 0.06 0.06
3 2 -17 0.13 0.04
3 -2 -17 0.05 0.06
3 -2 -17 0.08 0.06
3 -2 -17 0.08 0.06
3 2 -16 0.06 0.04
3 2 -16 0.12 0.09
3 2 -16 0.03 0.08
3 2 -16 0.05 0.04
3 -2 -16 0.06 0.05
3 -2 -16 0.07 0.05
3 2 -15 1.02 0.12
3 2 -15 1.01 0.1
3 2 -15 0.93 0.12
3 2 -15 0.94 0.1
3 -2 -15 0.97 0.12
3 -2 -15 0.8 0.12
3 -2 -15 0.86 0.12
3 2 -14 15.5 0.73
3 2 -14 16.45 0.77
3 2 -14 15.8 0.73
3 2 -14 17.23 0.77
3 -2 -14 16.8 0.78
3 -2 -14 15.4 0.74
3 -2 -14 16.81 0.77
3 2 -13 5.99 0.33
3 2 -13 6.36 0.34
3 2 -13 5.57 0.3
3 2 -13 5.79 0.31
3 -2 -13 6.41 0.35
3 -2 -13 5.3 0.31
3 2 -12 5.88 0.29
-3 2 12 6.06 0.3
3 2 -12 6.53 0.33
3 2 -12 5.72 0.29
3 2 -12 6.73 0.34
3 2 -12 5.67 0.3
3 -2 -12 5.65 0.3
3 -2 -12 6.28 0.33
-3 -2 12 5.63 0.28
3 -2 -12 5.93 0.25
3 -2 -12 6.02 0.33
3 -2 -12 5.71 0.31
3 2 -11 0.33 0.07
3 2 -11 0.33 0.05
3 2 -11 0.46 0.05
-3 2 11 0.33 0.05
3 2 -11 0.41 0.07
3 2 -11 0.37 0.05
3 -2 -11 0.31 0.06
3 -2 -11 0.37 0.06
3 -2 -11 0.52 0.08
-3 -2 11 0.33 0.04
3 -2 -11 0.37 0.07
3 -2 -11 0.37 0.03
3 2 -10 6.59 0.31
-3 2 10 7.3 0.32
3 2 -10 6.88 0.34
3 2 -10 7.26 0.32
3 2 -10 6.32 0.31
3 2 -10 6.93 0.35
3 -2 -10 6.35 0.28
3 -2 -10 6.72 0.35
-3 -2 10 6.58 0.3
3 -2 -10 6.93 0.34
3 -2 -10 6.01 0.31
3 -2 -10 6.59 0.34
3 2 -9 0.03 0.03
3 2 -9 0.04 0.03
3 2 -9 -0.01 0.01
-3 2 9 0.03 0.03
-3 2 9 0.01 0.01
3 2 -9 0.03 0.02
3 2 -9 0 0.01
3 -2 -9 0.01 0.01
3 -2 -9 0.02 0.02
3 -2 -9 0.01 0.02
3 -2 -9 0.03 0.02
-3 -2 9 0 0.01
3 -2 -9 0.01 0.02
-3 2 8 37.11 1.54
3 2 -8 38.1 1.52
3 2 -8 35.27 1.54
3 2 -8 38.81 1.55
3 2 -8 37.05 1.52
-3 2 8 37.01 1.52
-3 2 8 35.92 1.52
3 2 -8 32.94 1.51
3 -2 -8 34.5 1.52
3 -2 -8 38.31 1.56
3 -2 -8 34.98 1.49
3 -2 -8 38.64 1.54
3 -2 -8 39.75 1.55
-3 -2 8 37.62 1.51
3 2 -7 30.03 1.27
-3 2 7 30.62 1.25
3 2 -7 31.22 1.27
-3 2 7 30.24 1.26
3 2 -7 30.24 1.25
-3 2 7 30.43 1.25
3 2 -7 30.97 1.24
3 2 -7 30.81 1.25
3 -2 -7 27.91 1.25
3 -2 -7 30.67 1.27
3 -2 -7 29.84 1.26
-3 -2 7 30.04 1.24
3 2 -6 67.54 2.89
-3 2 6 71.96 2.87
3 2 -6 73.12 2.87
-3 2 6 75.37 3.25
3 2 -6 67.58 3.1
3 2 -6 65.73 2.89
-3 2 6 66.28 2.88
3 2 -6 73.64 3.47
-3 2 6 75 3.26
3 2 -6 73.06 2.87
3 2 -6 66.2 3.04
3 2 -6 70.99 3.09
-3 2 6 70.34 2.89
-3 2 6 72.3 3.2
3 2 -6 73.63 3.11
3 2 -6 66.92 2.87
3 -2 -6 70.15 3.42
3 -2 -6 67.58 3.32
3 -2 -6 72.97 2.89
3 -2 -6 70.99 3.3
-3 -2 6 72.28 3.74
-3 -2 6 71.93 2.86
3 -2 -6 69.43 2.88
3 -2 -6 77.2 3.4
3 -2 -6 68.82 3.32
3 -2 -6 68.89 2.89
-3 -2 6 72.25 3.18
-3 -2 6 73.38 3.17
3 2 -5 113.06 4.62
3 2 -5 120.89 4.47
3 2 -5 107.41 4.56
-3 2 5 113.12 4.75
3 2 -5 108.38 4.6
-3 2 5 110.77 4.46
-3 2 5 112.88 4.78
3 2 -5 103.74 4.46
-3 2 5 108.59 4.46
3 2 -5 105.77 4.61
-3 -2 5 106.22 4.46
-3 -2 5 111.7 4.7
3 -2 -5 112.09 4.88
-3 -2 5 109.72 4.68
-3 -2 5 109.74 4.67
3 -2 -5 104.67 4.84
3 -2 -5 110.06 4.45
3 -2 -5 117.26 4.87
3 -2 -5 108.54 4.96
3 -2 -5 106.81 4.81
3 2 -4 8.24 0.33
3 2 -4 7.57 0.44
-3 2 4 7.23 0.34
-3 2 4 7.88 0.35
-3 2 4 7.3 0.54
-3 2 4 8.07 0.34
3 2 -4 8.16 0.33
3 2 -4 8.16 0.35
3 2 -4 8.27 0.33
3 2 -4 8.35 0.33
3 2 -4 8.14 0.46
3 2 -4 7.73 0.35
-3 2 4 8.81 0.57
3 2 -4 8.44 0.45
3 -2 -4 7.88 0.6
-3 -2 4 8.17 0.52
-3 -2 4 8.01 0.48
3 -2 -4 7.23 0.59
3 -2 -4 7.45 0.34
3 -2 -4 7.65 0.64
3 -2 -4 6.69 0.65
3 -2 -4 7.75 0.35
-3 -2 4 7.97 0.33
-3 -2 4 7.94 0.35
-3 -2 4 8.28 0.34
-3 -2 4 8.69 0.51
3 -2 -4 8.61 0.63
3 -2 -4 8.21 0.35
3 -2 -4 8.1 0.35
-3 2 3 33.13 1.59
-3 2 3 31.27 1.67
-3 2 3 33.95 1.37
-3 2 3 34.47 1.38
3 2 -3 34.48 1.38
-3 2 3 34.24 1.38
-3 2 3 33.82 1.38
3 2 -3 34.95 1.74
3 2 -3 34.89 1.37
-3 2 3 33.5 1.38
-3 2 3 33.46 1.47
3 2 -3 36.48 1.37
3 2 -3 31.64 1.39
3 2 -3 32.37 1.37
3 2 -3 33.15 1.46
3 2 -3 34.92 1.48
3 2 -3 34.81 1.44
-3 2 3 33.82 1.58
3 -2 -3 31.87 1.61
-3 -2 3 35.37 1.37
3 -2 -3 33.03 1.65
3 -2 -3 32.74 1.67
3 -2 -3 35.84 1.39
3 -2 -3 35.73 1.38
-3 -2 3 33.21 1.49
3 -2 -3 34.29 1.64
3 -2 -3 33.28 1.67
-3 -2 3 32.3 1.47
3 -2 -3 32.58 1.38
3 -2 -3 33.82 1.66
3 -2 -3 35.1 1.38
3 -2 -3 32.87 1.37
-3 -2 3 32.7 1.5
-3 -2 3 33.15 1.38
-3 2 2 53.92 2.31
-3 2 2 55.7 2.49
-3 2 2 56.54 2.31
-3 2 2 56.23 2.58
3 2 -2 60.07 2.39
3 2 -2 59.79 2.43
-3 2 2 55.01 2.48
3 2 -2 55.52 2.31
3 2 -2 54.52 2.62
-3 2 2 58.01 2.31
-3 2 2 56.77 2.49
3 2 -2 60.89 2.3
3 2 -2 56.62 2.35
3 2 -2 54.69 2.3
-3 2 2 56.94 2.31
-3 2 2 57.93 2.31
3 -2 -2 57.2 2.32
3 -2 -2 58.15 2.32
3 -2 -2 57.36 2.52
-3 -2 2 57.11 2.42
-3 -2 2 54.85 2.31
3 -2 -2 58.71 2.6
3 -2 -2 54.88 2.31
3 -2 -2 60.15 2.31
3 -2 -2 60.03 2.54
3 -2 -2 57.39 2.56
3 -2 -2 55.43 2.56
-3 -2 2 57.4 2.3
3 2 -1 37.89 1.54
-3 2 1 36.5 1.78
-3 2 1 37.32 1.55
3 2 -1 39.66 1.54
-3 2 1 37 1.81
-3 2 1 39.17 1.55
-3 2 1 40.88 1.8
3 2 -1 38.07 1.55
3 2 -1 40.62 1.54
-3 2 1 36.77 1.55
-3 2 1 37.84 1.54
-3 2 1 40.54 1.55
-3 2 1 36.89 1.55
3 2 -1 38.77 1.54
3 2 -1 37.52 1.66
-3 2 1 36.52 1.78
3 2 -1 36.1 1.59
3 2 -1 37.8 1.55
3 2 -1 40.36 1.86
3 -2 -1 38.56 1.81
3 -2 -1 39.72 1.54
-3 -2 1 36.75 1.66
3 -2 -1 38.47 1.54
-3 -2 1 33.16 1.71
3 -2 -1 37.7 1.55
3 -2 -1 36.5 1.55
-3 -2 1 38.03 1.55
3 -2 -1 37.98 1.73
-3 -2 1 39.07 1.55
3 -2 -1 36.05 1.55
-3 -2 1 39.07 1.69
3 -2 -1 39.22 1.68
3 -2 -1 38.36 1.73
3 -2 -1 35.77 1.79
3 -2 -1 35.51 1.55
-3 -2 1 37.93 1.54
-3 -2 1 38.35 1.87
3 -2 -1 41.67 1.84
3 -2 -1 39.51 1.55
3 -2 -1 39.61 1.78
-3 -2 1 39.15 1.54
3 -2 -1 38.68 1.56
-3 2 0 178.61 7.61
-3 2 0 178.72 7.63
3 2 0 174.15 7.44
-3 2 0 173.89 7.44
3 2 0 193.08 7.62
-3 2 0 190.73 7.6
-3 2 0 171.64 7.55
3 2 0 176.3 7.58
3 2 0 180.5 7.46
3 2 0 188.3 7.49
-3 -2 0 186.43 7.43
-3 -2 0 190.76 7.49
3 -2 0 184.73 7.56
-3 -2 0 178.71 7.57
-3 -2 0 185.82 7.63
3 -2 0 177.26 7.44
3 -2 0 188.81 7.64
3 -2 0 174.15 7.59
3 -2 0 178.51 7.65
3 2 1 425.3 17.01
3 2 1 399.96 16.97
-3 2 -1 409.18 16.95
-3 2 -1 423.89 16.99
-3 2 -1 397.02 16.79
3 2 1 419.34 16.94
3 2 1 415.45 16.89
-3 2 -1 425.9 17.07
3 2 1 417.93 16.87
-3 2 -1 404.94 16.91
3 -2 1 386.02 16.82
-3 -2 -1 409.76 16.9
3 -2 1 425.36 17.03
3 -2 1 420.91 17.09
3 -2 1 425.95 16.98
-3 -2 -1 428.22 16.99
-3 -2 -1 399.46 17
-3 -2 -1 410.02 16.95
-3 -2 -1 414.9 16.85
3 -2 1 418.14 16.92
3 2 2 8.5 0.6
-3 2 -2 9.37 0.39
-3 2 -2 9.26 0.73
3 2 2 8.55 0.38
3 2 2 8.62 0.68
-3 2 -2 8.77 0.38
3 2 2 8.86 0.63
3 2 2 9.57 0.62
3 2 2 8.54 0.38
3 2 2 9.41 0.37
-3 2 -2 7.71 0.5
-3 2 -2 8.02 0.64
-3 2 -2 8.79 0.37
3 2 2 9.64 0.38
3 2 2 8.12 0.38
3 2 2 8.62 0.62
-3 2 -2 8.04 0.65
-3 2 -2 8.81 0.36
-3 2 -2 7.76 0.57
-3 -2 -2 8.94 0.36
-3 -2 -2 8.38 0.59
3 -2 2 7.77 0.37
-3 -2 -2 8.59 0.64
-3 -2 -2 8.47 0.38
3 -2 2 8.11 0.54
3 -2 2 9.09 0.63
-3 -2 -2 9.12 0.36
3 -2 2 9.07 0.74
-3 -2 -2 9.66 0.64
3 -2 2 9.13 0.67
3 -2 2 8.11 0.38
-3 -2 -2 8.31 0.66
3 -2 2 8.65 0.68
-3 -2 -2 8.55 0.37
-3 -2 -2 9.04 0.37
3 -2 2 9.27 0.37
-3 -2 -2 8.73 0.61
3 -2 2 8.77 0.37
-3 -2 -2 9.05 0.37
-3 2 -3 24.71 1.43
-3 2 -3 22.45 1.29
-3 2 -3 21.2 1.13
3 2 3 20.59 0.95
-3 2 -3 23.55 1.24
-3 2 -3 22.01 0.93
3 2 3 23.01 1.26
3 2 3 22.34 1.35
-3 2 -3 20.81 0.94
-3 2 -3 22.63 0.93
3 2 3 24.63 1.29
3 2 3 25.21 1.31
3 2 3 22.67 0.95
-3 2 -3 24.76 0.95
3 2 3 22.98 1.26
-3 2 -3 21.87 0.93
-3 2 -3 21.83 0.95
-3 2 -3 23.31 1.33
3 2 3 24.64 0.94
3 2 3 20.87 0.94
3 2 3 22.5 0.95
3 -2 3 24.29 1.21
3 -2 3 22.45 0.94
-3 -2 -3 23.01 0.94
-3 -2 -3 22.17 1.28
3 -2 3 21.67 1.4
-3 -2 -3 21.86 0.94
3 -2 3 22.84 1.27
-3 -2 -3 22.84 1.22
-3 -2 -3 23.36 0.94
3 -2 3 24.71 1.38
-3 -2 -3 22.49 1.23
3 -2 3 23.08 0.96
-3 -2 -3 22.01 0.95
-3 -2 -3 22.41 1.34
3 -2 3 24.29 0.95
-3 -2 -3 22.8 0.93
-3 -2 -3 24.27 0.93
3 -2 3 22.93 1.3
-3 -2 -3 20.91 1.28
-3 2 -4 9.91 1
3 2 4 10.7 0.86
-3 2 -4 9.99 0.43
3 2 4 11.41 0.84
3 2 4 9.95 0.44
-3 2 -4 10.58 0.81
-3 2 -4 10.92 0.67
3 2 4 9.68 0.45
-3 2 -4 10.08 0.43
3 2 4 9.65 0.78
-3 2 -4 9.77 0.83
-3 2 -4 10.2 0.45
-3 2 -4 9.66 0.43
3 2 4 9.51 0.44
3 2 4 10.43 0.45
3 2 4 10.65 0.91
3 2 4 10.51 0.79
-3 2 -4 9.3 0.71
-3 -2 -4 10.74 0.75
3 -2 4 9.28 0.92
-3 -2 -4 9.75 0.75
-3 -2 -4 9.33 0.83
-3 -2 -4 9.61 0.84
-3 -2 -4 10.01 0.43
-3 -2 -4 9.75 0.45
3 -2 4 11.16 0.73
3 -2 4 10.16 0.45
3 -2 4 10.3 0.77
3 -2 4 10.37 0.44
-3 -2 -4 11.14 0.83
3 -2 4 9.76 0.82
3 -2 4 10.36 0.85
-3 -2 -4 11.03 0.43
-3 -2 -4 10.64 0.44
-3 2 -5 12.18 0.52
-3 2 -5 11.96 0.95
-3 2 -5 12.33 0.54
-3 2 -5 12.42 1.04
3 2 5 12.47 1.03
-3 2 -5 13.42 1.01
3 2 5 12.01 0.53
-3 2 -5 11.46 0.85
-3 2 -5 11.69 0.52
3 2 5 12.44 0.52
-3 2 -5 12.33 0.81
3 2 5 11.71 0.53
-3 2 -5 11.76 0.51
3 2 5 13.57 1
-3 2 -5 12.19 0.52
3 2 5 11.41 0.92
3 2 5 12.26 0.92
3 2 5 11.49 0.92
3 -2 5 12.44 0.54
-3 -2 -5 10.79 0.87
-3 -2 -5 12.35 0.86
3 -2 5 11.68 0.84
3 -2 5 13.22 1
3 -2 5 12.13 0.52
3 -2 5 11.73 0.94
3 -2 5 12.27 1.05
-3 -2 -5 11.48 0.52
3 -2 5 12.19 0.94
-3 -2 -5 12.6 0.98
-3 -2 -5 13.96 1.08
-3 -2 -5 10.87 0.96
-3 2 -6 20.13 1.28
3 2 6 20.01 1.33
3 2 6 19.64 0.86
3 2 6 22.99 1.5
-3 2 -6 19.85 0.85
3 2 6 19.96 0.86
3 2 6 20.66 1.37
-3 2 -6 20.42 1.36
-3 2 -6 20.91 1.46
3 2 6 20.94 1.41
-3 2 -6 19.24 1.19
3 2 6 17.42 1.3
-3 2 -6 20 0.85
3 2 6 19.61 0.87
-3 2 -6 21.72 1.43
-3 2 -6 20.31 0.85
-3 2 -6 21.98 0.88
3 -2 6 20.2 1.38
-3 -2 -6 21.01 0.88
-3 -2 -6 19.69 1.43
3 -2 6 20.48 0.87
-3 -2 -6 19.73 0.86
3 -2 6 22.3 1.47
3 -2 6 20.09 1.47
3 -2 6 20.1 1.39
-3 -2 -6 18.76 1.42
3 -2 6 19.91 1.25
3 -2 6 20.57 0.86
-3 -2 -6 21.2 1.26
-3 -2 -6 19.21 0.85
-3 -2 -6 21.1 1.33
-3 -2 -6 20.76 1.43
-3 2 -7 21.79 1.04
-3 2 -7 25.8 1.05
3 2 7 24.6 1.07
-3 2 -7 26.07 1.07
-3 2 -7 26.63 1.05
3 2 7 24.49 1.05
3 2 7 24.13 1.05
-3 2 -7 24.56 1.04
3 -2 7 26.48 1.07
-3 -2 -7 24.34 1.05
-3 -2 -7 23.85 1.04
3 -2 7 24.11 1.04
-3 -2 -7 26.61 1.08
-3 2 -8 12.52 0.54
-3 2 -8 10.79 0.54
3 2 8 12.66 0.55
3 2 8 12.23 0.55
-3 2 -8 12.58 0.56
3 2 8 11.48 0.66
-3 2 -8 13.03 0.55
-3 2 -8 11.85 0.62
3 -2 8 12.32 0.56
3 -2 8 12.46 0.56
-3 -2 -8 12.33 0.55
-3 -2 -8 12.56 0.58
-3 2 -9 4.61 0.24
-3 2 -9 4.85 0.25
3 2 9 5.22 0.25
-3 2 -9 4.82 0.25
-3 2 -9 4.82 0.25
-3 2 -9 4.59 0.27
3 2 9 4.46 0.27
3 2 9 5.17 0.26
-3 -2 -9 5.02 0.28
3 -2 9 4.88 0.25
3 -2 9 4.76 0.26
-3 -2 -9 4.87 0.25
-3 -2 -9 4.91 0.25
3 2 10 37.65 1.51
-3 2 -10 36.64 1.51
3 2 10 37.02 1.51
3 2 10 35.3 1.54
-3 2 -10 34.63 1.5
-3 2 -10 35.59 1.5
-3 2 -10 36.78 1.53
-3 -2 -10 34.83 1.5
-3 -2 -10 33.92 1.54
3 -2 10 35.01 1.52
3 -2 10 35.73 1.5
-3 -2 -10 36.09 1.51
3 2 11 5.54 0.29
3 2 11 5.47 0.28
-3 2 -11 5.32 0.27
-3 2 -11 5.2 0.28
-3 2 -11 4.93 0.28
-3 2 -11 5.11 0.3
3 2 11 5.51 0.31
3 -2 11 5.03 0.29
3 -2 11 5.28 0.27
-3 -2 -11 5.56 0.28
-3 -2 -11 5.18 0.28
-3 -2 -11 5.11 0.31
3 2 12 1.07 0.1
3 2 12 1.08 0.12
-3 2 -12 1.2 0.12
-3 2 -12 0.97 0.09
-3 2 -12 1.06 0.1
3 2 12 1.12 0.11
-3 2 -12 1.11 0.1
3 -2 12 1.18 0.11
-3 -2 -12 1.14 0.12
-3 -2 -12 0.89 0.1
-3 -2 -12 1.06 0.1
3 -2 12 1.03 0.09
-3 2 -13 0.3 0.07
-3 2 -13 0.38 0.07
3 2 13 0.4 0.07
-3 2 -13 0.56 0.1
3 2 13 0.38 0.08
3 2 13 0.37 0.06
-3 -2 -13 0.5 0.08
3 -2 13 0.36 0.07
-3 -2 -13 0.5 0.08
3 -2 13 0.46 0.07
-3 -2 -13 0.39 0.09
-3 2 -14 34.93 1.5
-3 2 -14 33.43 1.5
-3 2 -14 33.98 1.49
3 2 14 36.53 1.51
-3 2 -14 33.87 1.53
3 2 14 33.35 1.54
3 2 14 35.69 1.49
-3 -2 -14 35.11 1.51
-3 -2 -14 37.47 1.57
3 -2 14 36.7 1.52
-3 -2 -14 33.35 1.5
-3 2 -15 0.28 0.07
-3 2 -15 0.28 0.06
-3 2 -15 0.37 0.08
3 2 15 0.23 0.06
-3 2 -15 0.25 0.08
-3 -2 -15 0.41 0.08
-3 -2 -15 0.24 0.08
-3 -2 -15 0.35 0.07
3 -2 15 0.25 0.06
3 2 16 11.33 0.55
-3 2 -16 11.11 0.56
-3 2 -16 11.43 0.6
-3 2 -16 12.13 0.59
-3 2 -16 12.01 0.7
-3 -2 -16 10.68 0.63
-3 -2 -16 11.97 0.63
3 -2 16 11.38 0.57
-3 -2 -16 12.15 0.58
-3 2 -17 0.37 0.08
-3 2 -17 0.59 0.11
-3 2 -17 0.48 0.11
3 -2 17 0.29 0.07
-3 -2 -17 0.4 0.08
-3 -2 -17 0.62 0.16
3 3 -18 0.13 0.05
3 3 -18 0.14 0.05
3 3 -17 0.83 0.1
3 -3 -17 1.05 0.15
3 -3 -17 1.05 0.13
3 3 -16 2.87 0.21
3 3 -16 2.63 0.18
3 3 -16 2.54 0.18
3 3 -16 2.87 0.22
3 -3 -16 2.89 0.23
3 -3 -16 2.65 0.2
3 3 -15 9.19 0.47
3 3 -15 8.7 0.46
3 3 -15 7.95 0.42
3 -3 -15 7.92 0.45
3 -3 -15 8.82 0.48
3 -3 -15 9.96 0.49
3 3 -14 -0.02 0.03
3 3 -14 0.04 0.04
3 3 -14 0.03 0.03
3 3 -14 0.08 0.05
3 -3 -14 0 0.04
3 -3 -14 0.09 0.05
3 -3 -14 -0.01 0.04
3 3 -13 0.68 0.1
3 3 -13 0.75 0.07
3 3 -13 0.71 0.08
3 3 -13 0.77 0.11
3 -3 -13 0.71 0.11
3 -3 -13 0.79 0.11
3 -3 -13 0.73 0.09
3 3 -12 5.29 0.28
3 3 -12 5.88 0.28
3 3 -12 5.66 0.28
3 3 -12 6.26 0.32
-3 3 12 5.58 0.29
3 3 -12 5.73 0.31
3 -3 -12 5.79 0.32
3 -3 -12 5.32 0.32
3 -3 -12 5.29 0.3
-3 3 11 1.29 0.1
3 3 -11 1.28 0.09
3 3 -11 1.11 0.09
3 3 -11 1.07 0.09
-3 3 11 1.16 0.11
3 3 -11 1.31 0.11
3 3 -11 1.28 0.11
3 -3 -11 1.18 0.11
3 -3 -11 1.17 0.11
3 -3 -11 1.17 0.1
3 -3 -11 1.13 0.09
-3 -3 11 1.12 0.08
3 3 -10 16.2 0.68
3 3 -10 16.71 0.69
3 3 -10 16.16 0.71
-3 3 10 15.84 0.7
3 3 -10 16.51 0.72
3 3 -10 15.76 0.69
-3 3 10 15.54 0.71
3 -3 -10 15.95 0.73
-3 -3 10 15.26 0.67
3 -3 -10 16.53 0.71
3 -3 -10 14.46 0.69
3 -3 -10 15.82 0.72
-3 3 9 2.75 0.16
3 3 -9 2.31 0.15
3 3 -9 2.27 0.13
-3 3 9 2.48 0.14
3 3 -9 2.49 0.13
3 3 -9 2.3 0.13
3 3 -9 2.45 0.16
3 -3 -9 2.39 0.16
3 -3 -9 2.37 0.16
3 -3 -9 2.36 0.16
3 -3 -9 2.14 0.14
-3 -3 9 2.34 0.12
3 3 -8 2.31 0.13
-3 3 8 2.52 0.14
3 3 -8 2.49 0.15
-3 3 8 2.35 0.14
3 3 -8 2.41 0.13
3 3 -8 2.36 0.16
3 3 -8 2.37 0.12
-3 -3 8 2.3 0.12
3 -3 -8 2.39 0.15
3 -3 -8 2.19 0.14
3 -3 -8 2.1 0.13
3 3 -7 8.21 0.37
3 3 -7 8.41 0.38
3 3 -7 7.73 0.35
-3 3 7 8.19 0.37
3 3 -7 7.46 0.35
-3 3 7 8.61 0.38
3 3 -7 8.17 0.35
3 -3 -7 8.31 0.37
3 -3 -7 8.01 0.38
-3 -3 7 8.04 0.34
3 -3 -7 7.67 0.38
-3 3 6 6.76 0.31
3 3 -6 6.41 0.52
-3 3 6 6.73 0.27
-3 3 6 6.85 0.36
-3 3 6 6.83 0.27
3 3 -6 6.64 0.5
3 3 -6 6.69 0.31
3 3 -6 6.57 0.29
3 3 -6 6.84 0.29
3 3 -6 6.23 0.86
3 3 -6 6.28 0.31
3 3 -6 5.98 0.52
3 3 -6 5.92 0.49
3 3 -6 6.42 0.29
-3 3 6 7.54 0.65
-3 3 6 7.59 0.66
-3 3 6 6.39 0.31
3 -3 -6 6.85 0.72
-3 -3 6 7.12 0.64
3 -3 -6 6.47 0.8
3 -3 -6 7.72 0.84
3 -3 -6 6.91 0.71
-3 -3 6 6.88 0.61
3 -3 -6 6.69 0.3
3 -3 -6 6.85 0.32
3 -3 -6 5.96 0.68
3 -3 -6 6.71 0.31
-3 -3 6 6.64 0.28
-3 -3 6 5.57 0.54
-3 3 5 -0.07 0.18
-3 3 5 0.15 0.01
-3 3 5 0.14 0.01
-3 3 5 0.16 0.09
3 3 -5 -0.06 0.13
3 3 -5 0.13 0.02
3 3 -5 0.15 0.02
3 3 -5 0.1 0.03
-3 3 5 0.27 0.14
-3 3 5 0.42 0.21
-3 3 5 0.09 0.03
3 3 -5 0.17 0.02
-3 3 5 0.1 0.02
3 3 -5 0.13 0.03
3 3 -5 0.13 0.15
-3 3 5 0.11 0.02
3 3 -5 0.27 0.13
-3 -3 5 -0.07 0.19
3 -3 -5 0.36 0.25
-3 -3 5 0.02 0.14
3 -3 -5 0.11 0.02
3 -3 -5 0.12 0.03
-3 -3 5 0.11 0.22
3 -3 -5 -0.13 0.27
3 -3 -5 0.16 0.28
3 -3 -5 -0.1 0.23
3 -3 -5 0.18 0.03
3 -3 -5 0.27 0.36
3 -3 -5 0.19 0.03
-3 -3 5 0.14 0.02
-3 3 4 44.46 1.86
3 3 -4 43.33 1.86
3 3 -4 46.36 1.85
3 3 -4 43.18 1.86
3 3 -4 46.93 1.85
-3 3 4 47.97 2.18
-3 3 4 45.53 1.87
-3 3 4 46.64 1.84
-3 3 4 46.45 1.87
-3 3 4 45.89 2.17
-3 3 4 46.54 1.85
3 3 -4 45.08 2
3 3 -4 45.69 2.04
3 3 -4 43.42 1.85
3 3 -4 47.1 1.86
3 3 -4 44.99 1.87
-3 3 4 45.01 2.09
-3 3 4 46.49 1.87
-3 3 4 47.9 1.98
-3 -3 4 44.16 2.04
-3 -3 4 46.44 2.1
3 -3 -4 45.07 2.24
3 -3 -4 45.89 2.32
3 -3 -4 44.77 1.87
3 -3 -4 46.5 2.22
3 -3 -4 43.79 2.27
-3 -3 4 44.57 2.09
3 -3 -4 47.23 2.27
3 -3 -4 47.73 1.87
3 -3 -4 46.56 1.87
3 -3 -4 45.68 2.44
3 -3 -4 44.5 1.85
-3 -3 4 44.28 1.85
3 3 -3 0.06 0.08
3 3 -3 0.06 0.01
3 3 -3 0.06 0.02
3 3 -3 -0.09 0.23
-3 3 3 0.06 0.01
3 3 -3 0.06 0.01
-3 3 3 0.06 0.15
-3 3 3 0.14 0.16
-3 3 3 0.09 0.02
3 3 -3 0.07 0.01
-3 3 3 0.06 0.02
-3 3 3 -0.06 0.14
3 3 -3 0.12 0.11
3 3 -3 0.07 0.02
-3 3 3 0.03 0.01
3 3 -3 0.13 0.15
-3 3 3 0.06 0.01
3 -3 -3 0.05 0.02
-3 -3 3 0.04 0.01
3 -3 -3 0.05 0.02
3 -3 -3 0.14 0.16
3 -3 -3 -0.03 0.15
-3 -3 3 0.15 0.14
3 -3 -3 0.05 0.01
3 -3 -3 0.05 0.02
3 -3 -3 -0.15 0.16
-3 -3 3 0.16 0.14
3 -3 -3 0.1 0.21
-3 -3 3 0.06 0.08
3 -3 -3 0.42 0.23
3 -3 -3 0.07 0.02
-3 -3 3 0.06 0.02
-3 3 2 1.24 0.06
3 3 -2 1.31 0.07
3 3 -2 1.16 0.21
3 3 -2 1.12 0.22
-3 3 2 0.92 0.25
-3 3 2 1.27 0.08
-3 3 2 1.31 0.08
3 3 -2 1.24 0.07
-3 3 2 1.5 0.08
3 3 -2 1.27 0.07
-3 3 2 1.59 0.32
3 3 -2 1.38 0.06
3 3 -2 1.1 0.29
3 3 -2 1.31 0.07
3 3 -2 1.1 0.14
-3 3 2 1.36 0.07
-3 3 2 1.35 0.24
3 3 -2 1.23 0.07
3 3 -2 1.21 0.07
3 -3 -2 0.79 0.25
3 -3 -2 1.54 0.32
-3 -3 2 1.09 0.2
-3 -3 2 1.38 0.18
-3 -3 2 1.32 0.05
3 -3 -2 1.3 0.06
3 -3 -2 0.93 0.23
-3 -3 2 1.54 0.2
-3 -3 2 1.33 0.07
-3 -3 2 1.64 0.2
3 -3 -2 1.16 0.08
3 -3 -2 1.37 0.26
-3 -3 2 1.25 0.07
3 -3 -2 1.2 0.07
3 -3 -2 1.23 0.26
3 -3 -2 1.34 0.08
3 -3 -2 1.36 0.07
-3 -3 2 1.3 0.07
3 -3 -2 1.03 0.21
-3 -3 2 1.39 0.07
-3 3 1 25.42 1
3 3 -1 22.23 0.99
-3 3 1 24.02 1
-3 3 1 24.42 1
3 3 -1 24.36 0.99
3 3 -1 24.11 0.98
-3 3 1 23.84 0.99
-3 3 1 23.71 1.31
-3 3 1 23.95 0.98
-3 3 1 23.6 0.99
3 3 -1 24.28 1.23
3 3 -1 25.3 0.99
-3 3 1 21.46 1.31
-3 3 1 23 1.29
3 3 -1 23.87 1.36
3 3 -1 22.09 0.99
3 3 -1 24.73 0.98
-3 3 1 24.72 1.34
3 -3 -1 24.72 1.28
3 -3 -1 24.28 1
3 -3 -1 21.73 1.28
-3 -3 1 24.53 0.99
3 -3 -1 26.16 1.17
-3 -3 1 27.2 1.22
3 -3 -1 25.02 1.36
-3 -3 1 24.75 0.98
-3 -3 1 27.56 1.18
3 -3 -1 22.92 1
-3 -3 1 24.45 1.12
-3 -3 1 24.88 1.17
3 -3 -1 24.95 0.99
3 -3 -1 23.99 1.24
-3 -3 1 23.89 1.15
-3 -3 1 24.54 0.99
-3 -3 1 24.65 0.98
3 -3 -1 24.5 1.01
3 -3 -1 22.34 0.98
-3 -3 1 23.75 0.99
3 -3 -1 24.08 1.23
3 3 0 10.54 0.8
3 3 0 13.15 0.49
-3 3 0 10.86 0.8
3 3 0 12.85 0.51
3 3 0 12.24 0.52
3 3 0 12.57 0.5
-3 3 0 11.85 0.5
-3 3 0 11.78 0.77
-3 3 0 13 0.52
-3 3 0 11.67 0.86
3 3 0 12.36 0.69
-3 3 0 11.91 0.52
3 3 0 11.78 0.51
-3 3 0 10.61 0.77
3 3 0 12.22 0.51
-3 3 0 12.18 0.5
-3 3 0 11.74 0.5
3 3 0 11.83 0.74
-3 3 0 12.2 0.5
3 3 0 11.9 0.76
3 3 0 11.04 0.51
-3 -3 0 11.28 0.79
3 -3 0 12.12 0.82
3 -3 0 11.74 0.52
3 -3 0 11.75 0.88
-3 -3 0 12.02 0.5
-3 -3 0 12.35 0.51
3 -3 0 11.37 0.82
-3 -3 0 12.89 0.76
-3 -3 0 11.85 0.69
-3 -3 0 13.25 0.6
-3 -3 0 12.46 0.71
3 -3 0 13.2 0.68
-3 -3 0 12.48 0.5
3 -3 0 12.7 0.77
3 -3 0 11.63 0.51
3 -3 0 12.77 0.52
-3 -3 0 12.07 0.87
-3 -3 0 12.09 0.5
-3 -3 0 12.26 0.51
3 -3 0 13.05 0.75
3 3 1 0.54 0.04
3 3 1 0.53 0.04
-3 3 -1 0.59 0.13
-3 3 -1 0.55 0.04
-3 3 -1 -0.01 0.22
3 3 1 0.56 0.04
-3 3 -1 0.47 0.17
-3 3 -1 0.38 0.22
3 3 1 0.54 0.17
-3 3 -1 0.56 0.05
3 3 1 0.41 0.21
-3 3 -1 0.61 0.24
-3 3 -1 0.55 0.04
-3 3 -1 0.6 0.04
3 3 1 0.64 0.05
-3 3 -1 0.51 0.04
3 3 1 0.58 0.04
-3 3 -1 0.49 0.04
3 3 1 0.55 0.21
3 3 1 0.59 0.04
3 3 1 0.42 0.16
-3 -3 -1 0.46 0.21
-3 -3 -1 0.33 0.16
3 -3 1 0.58 0.25
-3 -3 -1 0.97 0.27
3 -3 1 0.54 0.05
3 -3 1 0.42 0.23
-3 -3 -1 0.6 0.03
3 -3 1 0.91 0.18
3 -3 1 0.52 0.03
-3 -3 -1 0.46 0.19
-3 -3 -1 0.52 0.04
3 -3 1 0.55 0.05
3 -3 1 0.63 0.21
3 -3 1 0.31 0.2
3 -3 1 0.52 0.04
-3 -3 -1 0.64 0.03
-3 -3 -1 0.57 0.03
-3 -3 -1 0.5 0.04
-3 -3 -1 0.38 0.17
3 -3 1 0.56 0.05
-3 3 -2 6.86 0.32
3 3 2 7.63 0.69
3 3 2 7.48 0.56
3 3 2 8.28 0.66
-3 3 -2 7.13 0.31
3 3 2 7.56 0.58
-3 3 -2 7.14 0.63
3 3 2 6.91 0.31
-3 3 -2 7.68 0.67
-3 3 -2 6.78 0.3
3 3 2 6.96 0.31
3 3 2 6.73 0.31
-3 3 -2 6.8 0.3
-3 3 -2 7.11 0.3
-3 3 -2 6.12 0.54
3 3 2 6.86 0.58
-3 3 -2 6.44 0.68
-3 3 -2 7.26 0.47
3 3 2 6.99 0.31
3 -3 2 6.56 0.63
-3 -3 -2 6.81 0.58
3 -3 2 6.61 0.55
-3 -3 -2 6.51 0.56
3 -3 2 7.41 0.3
3 -3 2 7.14 0.31
3 -3 2 6.95 0.32
3 -3 2 7.59 0.69
-3 -3 -2 7.66 0.64
-3 -3 -2 7.45 0.3
-3 -3 -2 6.87 0.31
-3 -3 -2 7.44 0.32
-3 -3 -2 7.28 0.59
3 -3 2 6.13 0.69
3 -3 2 7.29 0.51
-3 -3 -2 6.08 0.61
-3 -3 -2 7.64 0.29
-3 3 -3 98.87 4.65
3 3 3 114.96 4.94
3 3 3 102.3 4.68
-3 3 -3 110.61 4.97
-3 3 -3 109.76 4.79
3 3 3 108.99 4.69
-3 3 -3 98.06 4.31
3 3 3 101.67 4.66
-3 3 -3 103.62 4.74
3 3 3 101.26 4.31
-3 3 -3 120.39 4.84
3 -3 3 102.16 4.95
-3 -3 -3 112.18 4.71
3 -3 3 110.76 4.74
-3 -3 -3 101.33 4.68
-3 -3 -3 96.72 4.8
-3 -3 -3 102.95 4.76
-3 -3 -3 106.18 4.31
3 -3 3 106.73 5.23
3 -3 3 110.37 4.8
-3 -3 -3 110.29 4.74
3 -3 3 115.48 5.12
3 -3 3 103.92 4.32
-3 -3 -3 109.29 4.3
3 3 4 17.24 1.09
-3 3 -4 17.55 0.74
-3 3 -4 16.28 0.72
-3 3 -4 18.11 1.18
-3 3 -4 17.52 0.72
-3 3 -4 18.2 1.32
3 3 4 16.84 1.11
3 3 4 15.96 1.06
3 3 4 19.51 1.2
3 3 4 17.2 1.24
3 3 4 16.47 0.74
-3 3 -4 17.42 0.73
-3 3 -4 18.14 1.08
3 3 4 16.84 0.73
3 3 4 17.29 0.73
-3 3 -4 16.97 0.72
3 3 4 17.14 0.74
-3 3 -4 14.7 1.08
-3 3 -4 16.88 0.96
-3 -3 -4 17.48 1.12
3 -3 4 17.27 1.03
-3 -3 -4 16.85 0.74
3 -3 4 18.95 1.25
3 -3 4 17.21 0.75
3 -3 4 16.1 1.32
-3 -3 -4 18.67 1.18
3 -3 4 17.14 1.19
-3 -3 -4 17.54 0.72
-3 -3 -4 17.42 1.26
3 -3 4 17.78 0.73
-3 -3 -4 18.3 0.73
-3 -3 -4 16.08 1.16
3 -3 4 18.74 1.15
-3 3 -5 3.49 0.58
3 3 5 3.71 0.19
-3 3 -5 3.37 0.18
3 3 5 2.66 0.5
-3 3 -5 3.89 0.2
3 3 5 2.71 0.48
3 3 5 3.69 0.18
3 3 5 3.9 0.2
3 3 5 3.1 0.51
-3 3 -5 3.96 0.18
-3 3 -5 3.53 0.49
3 3 5 4.44 0.57
-3 3 -5 3.58 0.45
-3 3 -5 3.61 0.18
-3 3 -5 3.84 0.57
-3 3 -5 3.69 0.17
-3 3 -5 3.58 0.67
3 3 5 3.95 0.65
3 3 5 3.55 0.19
-3 -3 -5 3.43 0.18
-3 -3 -5 3.87 0.59
3 -3 5 3.72 0.2
-3 -3 -5 3.62 0.2
-3 -3 -5 3.93 0.53
3 -3 5 2.94 0.63
-3 -3 -5 4.02 0.19
-3 -3 -5 2.9 0.57
3 -3 5 4.31 0.69
-3 -3 -5 3.28 0.51
3 -3 5 3.47 0.18
3 -3 5 3.77 0.5
3 -3 5 3.09 0.45
3 -3 5 3.56 0.58
-3 -3 -5 4.86 0.74
-3 3 -6 5.27 0.27
-3 3 -6 5.5 0.26
3 3 6 5.64 0.28
3 3 6 5.41 0.27
-3 3 -6 5.92 0.27
-3 3 -6 6.13 0.29
3 3 6 6.1 0.29
-3 3 -6 6.06 0.27
3 -3 6 6.15 0.3
3 -3 6 5.62 0.27
-3 -3 -6 5.49 0.27
-3 -3 -6 6.06 0.28
-3 -3 -6 6.27 0.3
-3 3 -7 0.06 0.03
-3 3 -7 0.06 0.02
3 3 7 0.03 0.02
3 3 7 0 0.02
-3 3 -7 0.05 0.02
3 -3 7 0.14 0.03
3 -3 7 0.03 0.03
-3 -3 -7 0.06 0.03
-3 -3 -7 0.01 0.02
-3 3 -8 28.49 1.16
-3 3 -8 26.21 1.15
3 3 8 26.19 1.18
-3 3 -8 26.65 1.15
-3 3 -8 26.65 1.17
3 3 8 29.3 1.16
3 3 8 28.28 1.17
-3 -3 -8 27.1 1.19
3 -3 8 27.31 1.18
-3 -3 -8 26.62 1.16
3 -3 8 27.22 1.17
-3 -3 -8 28.7 1.16
-3 3 -9 62.28 2.59
3 3 9 63.98 2.6
3 3 9 66.47 2.59
-3 3 -9 61.12 2.61
-3 3 -9 64.78 2.59
3 3 9 63.04 2.62
-3 3 -9 58.22 2.59
-3 3 -9 61.4 2.58
-3 -3 -9 62.03 2.62
3 -3 9 61.06 2.6
-3 -3 -9 65.5 2.6
3 -3 9 60.27 2.6
-3 -3 -9 66.59 2.59
-3 3 -10 0.88 0.09
3 3 10 1.08 0.11
-3 3 -10 1.05 0.09
-3 3 -10 1.14 0.11
3 3 10 1.1 0.09
-3 3 -10 1.04 0.09
3 3 10 1.18 0.1
3 -3 10 1.03 0.1
-3 -3 -10 1.06 0.1
3 -3 10 1.11 0.09
-3 -3 -10 0.9 0.11
-3 -3 -10 1.1 0.09
3 3 11 1.33 0.13
-3 3 -11 1.49 0.11
3 3 11 1.61 0.12
-3 3 -11 1.48 0.12
3 3 11 1.81 0.13
-3 3 -11 1.51 0.12
-3 3 -11 1.64 0.14
3 -3 11 1.59 0.13
-3 -3 -11 1.58 0.13
-3 -3 -11 1.72 0.12
-3 -3 -11 1.34 0.14
3 -3 11 1.54 0.11
-3 3 -12 0.12 0.04
-3 3 -12 0.24 0.06
3 3 12 0.19 0.09
-3 3 -12 0.34 0.12
3 3 12 0.19 0.05
3 3 12 0.21 0.06
-3 -3 -12 0.26 0.05
3 -3 12 0.24 0.06
3 -3 12 0.28 0.05
-3 3 -13 0.13 0.04
-3 3 -13 0.13 0.05
3 3 13 0.18 0.05
-3 3 -13 0.2 0.06
3 3 13 0.25 0.05
-3 3 -13 0.2 0.06
3 -3 13 0.26 0.05
3 -3 13 0.21 0.06
-3 -3 -13 0.26 0.06
-3 -3 -13 0.15 0.05
-3 -3 -13 0.22 0.07
3 3 14 2.37 0.16
3 3 14 2.32 0.2
-3 3 -14 2.18 0.16
-3 3 -14 2.14 0.17
-3 3 -14 2.43 0.17
-3 3 -14 2.17 0.18
-3 -3 -14 2.35 0.18
3 -3 14 2.41 0.18
-3 -3 -14 2.26 0.17
-3 -3 -14 2.73 0.21
-3 3 -15 5.5 0.3
-3 3 -15 5.46 0.3
3 3 15 5.14 0.33
-3 3 -15 4.58 0.28
-3 3 -15 5.12 0.32
3 3 15 4.67 0.27
-3 -3 -15 4.9 0.33
-3 -3 -15 5.22 0.3
-3 -3 -15 4.57 0.29
3 -3 15 5.03 0.3
-3 3 -16 3.12 0.21
3 3 16 2.81 0.23
-3 3 -16 2.96 0.29
-3 3 -16 2.76 0.22
3 -3 16 2.88 0.22
-3 -3 -16 2.8 0.25
-3 -3 -16 2.6 0.21
-3 -3 -16 3.16 0.22
-3 3 -17 1.32 0.16
-3 3 -17 1.24 0.22
-3 -3 -17 1.17 0.14
3 4 -18 15.55 0.72
3 4 -17 0.07 0.04
3 4 -17 -0.03 0.03
3 -4 -17 -0.01 0.05
3 4 -16 0.96 0.12
3 4 -16 0.75 0.09
3 4 -16 0.92 0.09
3 4 -16 0.94 0.12
3 -4 -16 0.65 0.12
3 -4 -16 0.9 0.14
3 -4 -16 0.8 0.13
3 4 -15 10.51 0.51
3 4 -15 9.57 0.5
3 4 -15 9.11 0.45
3 4 -15 9.5 0.46
3 -4 -15 10.05 0.53
3 -4 -15 8.86 0.49
3 -4 -15 9.96 0.52
3 4 -14 1.13 0.1
3 4 -14 1.18 0.1
3 4 -14 1.13 0.12
3 4 -14 1.24 0.12
3 -4 -14 1.11 0.12
3 -4 -14 1.22 0.14
3 4 -13 7.96 0.4
3 4 -13 7.18 0.36
3 4 -13 7.64 0.4
3 4 -13 7.52 0.36
-3 4 13 7.95 0.4
3 -4 -13 7.39 0.41
3 -4 -13 7.49 0.4
3 -4 -13 7.65 0.42
3 4 -12 32.74 1.35
3 4 -12 30.59 1.38
-3 4 12 31.94 1.33
-3 4 12 32.67 1.35
3 4 -12 30.72 1.31
3 4 -12 29.62 1.3
3 4 -12 32.37 1.32
3 -4 -12 30.3 1.36
3 -4 -12 32.56 1.52
3 -4 -12 28.18 1.34
-3 4 11 0.26 0.05
3 4 -11 0.17 0.05
3 4 -11 0.14 0.04
3 4 -11 0.18 0.04
3 4 -11 0.11 0.03
-3 4 11 0.25 0.06
3 -4 -11 0.19 0.04
3 -4 -11 0.18 0.06
3 -4 -11 0.17 0.05
-3 -4 11 0.22 0.03
3 -4 -11 0.13 0.05
3 4 -10 8.26 0.39
3 4 -10 8.43 0.4
3 4 -10 8.37 0.42
3 4 -10 8.6 0.39
-3 4 10 9.05 0.43
3 4 -10 8.97 0.42
-3 4 10 9.15 0.42
3 -4 -10 8.94 0.44
3 -4 -10 8.2 0.43
3 -4 -10 9.25 0.43
-3 -4 10 8.74 0.38
3 4 -9 35.22 1.43
3 4 -9 34.57 1.46
-3 4 9 36.45 1.46
-3 4 9 35.66 1.46
-3 4 9 33.97 1.4
3 4 -9 35.65 1.46
3 4 -9 32.79 1.44
3 4 -9 36.27 1.43
3 -4 -9 36.26 1.48
3 -4 -9 32.02 1.47
-3 -4 9 33.63 1.42
3 -4 -9 33.21 1.46
3 4 -8 1.6 0.12
-3 4 8 1.96 0.12
-3 4 8 1.89 0.12
3 4 -8 1.63 0.1
3 4 -8 1.62 0.1
3 4 -8 1.8 0.1
3 4 -8 1.74 0.12
-3 4 8 1.74 0.08
-3 -4 8 1.77 0.09
3 -4 -8 1.82 0.13
3 -4 -8 1.79 0.13
3 -4 -8 1.53 0.11
3 4 -7 7.59 0.32
3 4 -7 6.52 0.33
3 4 -7 7.11 0.32
-3 4 7 7.47 0.34
-3 4 7 7.23 0.3
3 4 -7 7.73 0.34
3 4 -7 7.24 0.32
-3 4 7 7.48 0.34
3 -4 -7 6.7 0.33
3 -4 -7 7.12 0.35
-3 -4 7 6.84 0.31
3 -4 -7 7.09 0.35
3 4 -6 24.05 1
-3 4 6 24.17 1.01
-3 4 6 24.01 1.01
-3 4 6 24.08 0.98
3 4 -6 23.82 0.99
-3 4 6 24.72 1.02
3 4 -6 23.17 1.01
3 4 -6 23.96 1.01
3 4 -6 23.39 0.99
-3 -4 6 23.52 0.99
3 -4 -6 25.01 1.02
3 -4 -6 22.41 1.01
3 -4 -6 25.6 1.03
-3 4 5 3.67 0.15
-3 4 5 3.64 0.16
3 4 -5 3.36 0.17
3 4 -5 3.69 0.18
-3 4 5 3.63 0.19
-3 4 5 3.45 0.18
3 4 -5 3.44 0.18
-3 4 5 3.56 0.18
3 4 -5 3.67 0.17
3 4 -5 3.46 0.16
3 4 -5 3.69 0.16
-3 -4 5 3.42 0.16
3 -4 -5 3.36 0.18
3 -4 -5 3.03 0.17
3 -4 -5 3.2 0.18
3 4 -4 59.58 2.45
-3 4 4 62.65 2.68
3 4 -4 58.13 2.45
3 4 -4 60.7 2.73
3 4 -4 61.64 2.44
-3 4 4 61.39 2.77
3 4 -4 54.78 2.59
3 4 -4 59.45 2.45
-3 4 4 60.99 2.81
-3 4 4 61.1 2.44
3 4 -4 60.17 2.43
-3 4 4 61.85 2.83
-3 4 4 60.21 2.46
-3 4 4 60.06 2.46
3 4 -4 66.67 2.46
-3 4 4 60.12 2.45
3 -4 -4 58.16 2.46
-3 -4 4 62.85 2.8
3 -4 -4 58.9 3
3 -4 -4 56.6 2.46
-3 -4 4 59.86 2.7
3 -4 -4 60.54 2.99
3 -4 -4 58.4 2.89
3 -4 -4 55.93 2.47
3 -4 -4 60.69 2.94
3 -4 -4 61.22 2.44
-3 -4 4 63.67 2.78
3 -4 -4 59.67 2.9
-3 4 3 6.75 0.69
3 4 -3 7.48 0.33
-3 4 3 8.01 0.63
-3 4 3 7.8 0.34
-3 4 3 7.9 0.61
-3 4 3 8.79 0.68
-3 4 3 7.24 0.33
3 4 -3 8.29 0.33
3 4 -3 6.9 0.76
3 4 -3 6.74 0.45
3 4 -3 7.88 0.33
3 4 -3 7.92 0.64
-3 4 3 7.96 0.34
3 4 -3 7.38 0.33
3 4 -3 8.31 0.68
3 4 -3 7.44 0.32
3 4 -3 7.66 0.33
3 -4 -3 7.7 0.34
-3 -4 3 7.37 0.33
3 -4 -3 6.85 0.64
-3 -4 3 7.42 0.41
3 -4 -3 8.35 0.69
-3 -4 3 7.93 0.61
3 -4 -3 7 0.75
3 -4 -3 8.06 0.79
3 -4 -3 7.7 0.34
3 -4 -3 7.04 0.35
-3 -4 3 7.8 0.31
3 -4 -3 6.56 0.65
-3 -4 3 7.73 0.32
-3 -4 3 7.32 0.42
-3 -4 3 7.37 0.62
-3 -4 3 7.75 0.31
3 -4 -3 6.9 0.68
-3 -4 3 8.25 0.55
3 -4 -3 6.76 0.32
3 4 -2 22.95 0.96
-3 4 2 24.2 0.97
3 4 -2 23.34 0.96
3 4 -2 20.91 1.09
3 4 -2 23.29 1.29
-3 4 2 23.44 0.97
-3 4 2 21.93 1.36
-3 4 2 24.29 0.98
3 4 -2 22.29 1.47
-3 4 2 26.41 1.3
3 4 -2 24.87 0.97
3 4 -2 22.32 0.96
3 4 -2 22.82 0.96
-3 4 2 24.63 1.38
-3 4 2 22.68 0.96
3 4 -2 22.73 0.96
3 4 -2 22.37 1.26
3 4 -2 23.49 0.95
3 -4 -2 21.54 0.98
-3 -4 2 24.95 1.22
3 -4 -2 22.79 0.95
3 -4 -2 22.67 1.37
-3 -4 2 23.53 0.95
-3 -4 2 23.03 1.07
-3 -4 2 23.84 0.96
3 -4 -2 23.06 0.97
3 -4 -2 25.81 1.39
-3 -4 2 22.75 1.12
3 -4 -2 23.46 1.44
-3 -4 2 24.17 1.54
-3 -4 2 23.31 0.96
3 -4 -2 22.88 1.3
3 -4 -2 26.23 1.46
-3 -4 2 23.89 1.17
3 -4 -2 23.2 1.29
-3 -4 2 22.59 1.18
-3 -4 2 24.27 1.26
-3 -4 2 23.98 0.96
-3 4 1 11.75 0.52
3 4 -1 12.47 0.5
-3 4 1 11.98 0.5
3 4 -1 12.92 0.86
-3 4 1 11.83 0.51
3 4 -1 12.16 0.51
3 4 -1 12.63 0.5
-3 4 1 12.02 0.92
3 4 -1 11.64 0.51
-3 4 1 11.79 0.51
-3 4 1 12.56 0.52
-3 4 1 12.5 0.51
3 4 -1 11.93 0.83
-3 4 1 11.86 0.88
3 4 -1 12.83 0.51
-3 -4 1 12.51 0.51
3 -4 -1 12.91 0.91
3 -4 -1 12.12 0.8
3 -4 -1 11.93 0.52
-3 -4 1 12.24 0.74
3 -4 -1 11.02 0.5
3 -4 -1 13.53 0.73
-3 -4 1 11.67 0.5
-3 -4 1 10.74 0.7
3 -4 -1 11.38 0.53
-3 -4 1 11.86 0.76
3 -4 -1 11.7 0.78
3 -4 -1 12.87 0.84
3 -4 -1 11.25 0.91
-3 -4 1 12.01 0.51
-3 -4 1 12.24 0.5
-3 -4 1 12.56 0.62
3 -4 -1 13.42 0.94
3 4 0 7.07 0.28
3 4 0 6.67 0.3
-3 4 0 6.42 0.29
3 4 0 6.47 0.29
3 4 0 6.93 0.29
3 4 0 6.85 0.29
-3 4 0 7.24 0.61
3 4 0 6.82 0.67
-3 4 0 6.35 0.3
-3 4 0 5.76 0.66
-3 4 0 6.37 0.3
-3 4 0 6.66 0.29
3 4 0 7 0.63
-3 4 0 7.46 0.73
-3 4 0 6.6 0.29
-3 4 0 6.62 0.28
-3 4 0 6.48 0.66
3 4 0 5.95 0.48
3 4 0 6.19 0.49
-3 -4 0 6.36 0.52
-3 -4 0 5.87 0.62
3 -4 0 6.37 0.65
3 -4 0 6.98 0.47
3 -4 0 6.09 0.3
3 -4 0 6.33 0.31
-3 -4 0 6.49 0.4
3 -4 0 6.87 0.66
-3 -4 0 6.95 0.3
3 -4 0 6 0.54
-3 -4 0 7.53 0.56
3 -4 0 7.18 0.6
-3 -4 0 7.04 0.54
-3 -4 0 7.38 0.28
3 4 1 77.9 3.15
3 4 1 80.37 3.6
-3 4 -1 76.7 3.15
-3 4 -1 73.5 3.34
-3 4 -1 79.84 3.6
3 4 1 79.27 3.15
-3 4 -1 76.49 4.05
3 4 1 77.71 3.43
-3 4 -1 78.43 3.55
-3 4 -1 75.66 3.84
3 4 1 75.77 3.15
-3 4 -1 76 3.14
3 4 1 81.6 3.6
3 4 1 75.62 3.43
-3 4 -1 77.24 3.15
-3 -4 -1 70.48 3.63
-3 -4 -1 78.48 3.48
-3 -4 -1 77.13 3.15
3 -4 1 77.79 3.15
3 -4 1 73.71 3.16
-3 -4 -1 77.71 3.61
-3 -4 -1 73.68 3.15
3 -4 1 75.02 3.66
3 -4 1 78.69 3.61
3 -4 1 76.51 3.37
-3 -4 -1 79.2 3.68
-3 -4 -1 81.46 3.5
3 -4 1 79.64 3.16
-3 -4 -1 82.34 3.5
3 -4 1 83.41 3.56
3 4 2 21.15 0.84
-3 4 -2 20.01 0.83
-3 4 -2 19.62 0.84
-3 4 -2 18.83 1.25
3 4 2 20.36 1.15
3 4 2 21.01 0.83
-3 4 -2 19.51 0.83
-3 4 -2 18.53 0.83
3 4 2 19.92 1.15
3 4 2 21.53 1.3
3 4 2 20.6 0.84
3 4 2 21.08 1.25
3 4 2 20.21 0.84
-3 4 -2 21.54 1.28
-3 4 -2 21.54 1.42
-3 4 -2 20.17 0.82
3 4 2 19.01 0.84
-3 4 -2 21.43 1.23
-3 4 -2 21.95 1.06
3 -4 2 21.39 1.21
-3 -4 -2 16.91 1.27
-3 -4 -2 17.59 1.14
-3 -4 -2 20.9 1.29
3 -4 2 19.48 0.85
-3 -4 -2 20.74 0.81
-3 -4 -2 21.23 1.28
3 -4 2 18.92 1.25
3 -4 2 20.02 1.1
-3 -4 -2 20.65 1.23
-3 -4 -2 18.97 1.2
3 -4 2 19.17 1.28
-3 -4 -2 19.83 0.84
3 -4 2 18.59 0.85
3 4 3 6.92 0.3
3 4 3 6.31 0.62
-3 4 -3 7.72 0.85
3 4 3 7.05 0.31
3 4 3 6.15 0.6
-3 4 -3 7.07 0.31
3 4 3 6.8 0.31
-3 4 -3 6.41 0.29
3 4 3 7 0.62
-3 4 -3 7.58 0.67
3 4 3 6.3 0.74
-3 4 -3 6.74 0.29
-3 4 -3 7.06 0.3
-3 4 -3 6.26 0.49
-3 4 -3 5.69 0.69
3 4 3 6.88 0.3
3 -4 3 6.77 0.83
-3 -4 -3 7.06 0.31
3 -4 3 6.68 0.73
-3 -4 -3 6.04 0.65
-3 -4 -3 7.14 0.76
-3 -4 -3 5.32 0.71
3 -4 3 6.34 0.32
3 -4 3 6.63 0.31
3 -4 3 6.64 0.64
3 -4 3 6.97 0.32
3 -4 3 7.87 0.58
-3 -4 -3 7.43 0.67
-3 -4 -3 7.12 0.28
3 -4 3 6.71 0.86
-3 -4 -3 7.58 0.7
-3 -4 -3 6.63 0.67
-3 -4 -3 6.22 0.31
-3 4 -4 -0.51 0.3
3 4 4 0.43 0.3
-3 4 -4 0.09 0.16
3 4 4 0.16 0.03
-3 4 -4 0.24 0.04
3 4 4 0.68 0.27
3 4 4 0.21 0.03
-3 4 -4 0.74 0.43
3 4 4 0.24 0.04
3 4 4 -0.16 0.32
-3 4 -4 0.27 0.03
-3 4 -4 0.21 0.03
-3 4 -4 0.19 0.03
3 4 4 0.26 0.04
-3 4 -4 0.26 0.03
3 4 4 0.36 0.33
3 4 4 0.16 0.26
-3 4 -4 -0.01 0.29
-3 4 -4 -0.05 0.2
-3 -4 -4 0.12 0.27
-3 -4 -4 0.16 0.04
-3 -4 -4 0.16 0.33
3 -4 4 0.15 0.04
3 -4 4 0.04 0.33
3 -4 4 0.05 0.21
3 -4 4 0.3 0.04
-3 -4 -4 0.3 0.28
-3 -4 -4 0.3 0.05
3 -4 4 0.27 0.39
3 -4 4 0.06 0.21
-3 -4 -4 0.34 0.32
3 -4 4 0.18 0.33
-3 -4 -4 -0.03 0.25
3 4 5 14.35 0.62
-3 4 -5 13.83 0.6
3 4 5 13.6 0.62
3 4 5 15.06 0.63
-3 4 -5 13.53 0.6
3 4 5 13.82 0.61
-3 4 -5 13.12 0.61
-3 4 -5 14.85 0.62
-3 4 -5 15.6 0.6
-3 -4 -5 13.85 0.6
3 -4 5 14.37 0.61
-3 -4 -5 14.23 0.63
3 -4 5 13.57 0.63
-3 -4 -5 14.76 0.62
-3 4 -6 1.28 0.09
3 4 6 1.29 0.1
-3 4 -6 1.19 0.09
-3 4 -6 1.31 0.08
-3 4 -6 1.26 0.1
3 4 6 1.35 0.1
3 4 6 1.39 0.09
-3 4 -6 1.39 0.08
3 4 6 1.37 0.1
-3 -4 -6 1.46 0.11
-3 -4 -6 1.24 0.09
-3 -4 -6 1.27 0.09
3 -4 6 1.19 0.1
3 -4 6 1.17 0.08
-3 4 -7 66.18 2.85
3 4 7 70.31 2.86
3 4 7 74.53 2.88
-3 4 -7 67.13 2.87
3 4 7 66.76 2.88
-3 4 -7 71.7 2.85
-3 -4 -7 67.45 2.87
3 -4 7 72.54 2.87
3 -4 7 68.64 2.89
-3 -4 -7 72.57 2.9
-3 -4 -7 70.68 2.86
3 4 8 6.47 0.3
-3 4 -8 5.82 0.29
-3 4 -8 5.61 0.3
-3 4 -8 5.89 0.29
3 4 8 6.31 0.32
-3 4 -8 5.84 0.31
3 4 8 6.17 0.31
-3 4 -8 5.67 0.28
-3 -4 -8 5.85 0.32
3 -4 8 6.26 0.32
-3 -4 -8 6.09 0.31
-3 -4 -8 6.25 0.3
3 4 9 0.08 0.04
3 4 9 0.06 0.03
-3 4 -9 0.05 0.03
-3 4 -9 0.05 0.03
-3 4 -9 0.07 0.03
-3 4 -9 0.07 0.03
-3 4 -9 0.03 0.03
3 4 9 0.05 0.03
-3 -4 -9 0.05 0.04
3 -4 9 0.04 0.04
-3 -4 -9 0.03 0.03
-3 -4 -9 0.09 0.03
3 -4 9 0.07 0.03
-3 4 -10 17 0.72
3 4 10 17.8 0.75
-3 4 -10 16.09 0.72
-3 4 -10 15.96 0.74
-3 4 -10 15.78 0.72
3 4 10 15.89 0.76
3 -4 10 15.93 0.75
3 -4 10 16.92 0.72
-3 -4 -10 17.22 0.73
-3 -4 -10 15.48 0.76
-3 -4 -10 16.23 0.74
3 4 11 1.16 0.1
-3 4 -11 1.17 0.11
3 4 11 1 0.12
3 4 11 0.97 0.1
-3 4 -11 1.31 0.11
-3 4 -11 1.09 0.1
-3 4 -11 1.23 0.1
-3 -4 -11 1.12 0.1
-3 -4 -11 1.11 0.11
3 -4 11 1.08 0.11
3 -4 11 1.3 0.1
-3 -4 -11 1.08 0.12
-3 4 -12 0.07 0.04
-3 4 -12 0.11 0.05
3 4 12 0.06 0.03
-3 4 -12 0.06 0.04
3 4 12 0.08 0.05
-3 -4 -12 0.11 0.06
-3 -4 -12 0.12 0.05
3 -4 12 0.07 0.04
3 -4 12 0.08 0.03
-3 -4 -12 0.06 0.04
-3 4 -13 16.38 0.77
-3 4 -13 16.55 0.75
3 4 13 17.03 0.74
3 4 13 16.8 0.77
-3 4 -13 16.72 0.75
3 4 13 15.25 0.79
-3 4 -13 15.89 0.73
-3 -4 -13 16.37 0.76
-3 -4 -13 17.64 0.76
-3 -4 -13 16.98 0.81
3 -4 13 15.6 0.76
-3 4 -14 2.64 0.21
3 4 14 2.92 0.2
-3 4 -14 2.63 0.18
-3 4 -14 2.9 0.2
3 4 14 2.83 0.22
3 4 14 2.58 0.18
-3 4 -14 2.98 0.2
-3 -4 -14 3.19 0.21
-3 -4 -14 2.84 0.2
3 -4 14 3.03 0.21
-3 -4 -14 2.97 0.24
3 4 15 0.73 0.13
3 4 15 0.72 0.1
-3 4 -15 0.88 0.09
-3 4 -15 0.61 0.16
-3 4 -15 1.02 0.11
-3 -4 -15 0.72 0.17
-3 -4 -15 0.82 0.12
-3 4 -16 16.85 0.77
3 4 16 15.59 0.81
-3 4 -16 17.13 0.77
-3 4 -16 17.19 0.79
-3 4 -16 15.51 0.75
-3 -4 -16 16.14 0.77
-3 -4 -16 16.52 0.78
-3 -4 -16 16.47 0.84
-3 -4 -17 0.44 0.09
3 5 -17 6.7 0.34
3 5 -16 0.2 0.09
3 5 -16 0.15 0.04
3 5 -16 0.19 0.05
3 -5 -16 0.16 0.07
3 -5 -16 0.16 0.07
3 -5 -16 0.4 0.12
3 5 -15 6.35 0.32
3 5 -15 6.15 0.35
3 5 -15 6.59 0.4
3 5 -15 5.87 0.31
3 -5 -15 7 0.4
3 -5 -15 6.13 0.36
3 5 -14 14.91 0.69
3 5 -14 15.59 0.69
3 5 -14 16.12 0.73
3 5 -14 14.9 0.73
-3 5 14 15.78 0.74
3 -5 -14 16 0.77
3 -5 -14 17.1 0.77
3 -5 -14 14.64 0.74
-3 5 13 -0.05 0.03
3 5 -13 0.02 0.03
3 5 -13 -0.05 0.03
3 5 -13 0 0.03
3 5 -13 0.03 0.02
3 -5 -13 0.03 0.04
3 -5 -13 -0.01 0.03
3 -5 -13 0.02 0.04
3 5 -12 5.42 0.28
-3 5 12 5.72 0.31
3 5 -12 6.11 0.32
-3 5 12 6.07 0.32
3 5 -12 5.64 0.31
3 5 -12 5.43 0.28
3 -5 -12 5.79 0.34
3 -5 -12 5.77 0.33
3 -5 -12 5.53 0.32
-3 5 11 4.86 0.27
-3 5 11 4.73 0.26
3 5 -11 4.87 0.23
3 5 -11 4.01 0.22
3 5 -11 4.26 0.25
3 5 -11 4.39 0.27
3 5 -11 4.62 0.24
3 -5 -11 4.45 0.26
3 -5 -11 4.73 0.31
3 -5 -11 4.34 0.27
-3 5 10 4.59 0.2
-3 5 10 5.21 0.27
3 5 -10 4.17 0.23
3 5 -10 4.95 0.26
3 5 -10 4.32 0.23
3 5 -10 4.91 0.26
3 5 -10 4.96 0.24
-3 -5 10 4.41 0.22
3 -5 -10 4.6 0.26
3 -5 -10 4.6 0.27
3 -5 -10 5.03 0.28
3 5 -9 6.56 0.32
-3 5 9 7.22 0.34
3 5 -9 6.96 0.33
-3 5 9 6.65 0.29
3 5 -9 6.74 0.31
3 5 -9 6.64 0.33
3 5 -9 6.63 0.31
-3 -5 9 6.69 0.3
3 -5 -9 6.51 0.33
3 -5 -9 6.88 0.35
3 -5 -9 6.63 0.36
-3 5 8 124.41 4.83
-3 5 8 118.72 4.78
3 5 -8 126.53 4.8
-3 5 8 118.03 4.85
3 5 -8 116.71 4.82
3 5 -8 117.8 4.79
3 5 -8 115.95 4.82
3 5 -8 118.65 4.81
3 -5 -8 106.66 4.82
-3 -5 8 114.01 4.79
3 -5 -8 119.16 4.84
3 -5 -8 124.32 4.85
3 5 -7 0.2 0.03
3 5 -7 0.22 0.04
-3 5 7 0.18 0.02
3 5 -7 0.15 0.03
-3 5 7 0.25 0.05
3 5 -7 0.25 0.04
-3 5 7 0.25 0.05
3 5 -7 0.2 0.03
-3 5 7 0.2 0.04
3 -5 -7 0.25 0.05
3 -5 -7 0.15 0.03
-3 -5 7 0.21 0.03
3 -5 -7 0.17 0.04
3 5 -6 20.52 0.86
3 5 -6 17.94 0.85
-3 5 6 20.14 0.84
-3 5 6 20.95 0.86
-3 5 6 20.34 0.88
3 5 -6 21.09 0.86
3 5 -6 20.52 0.85
3 5 -6 19.52 0.84
-3 5 6 20.45 0.87
-3 5 6 20.71 0.83
3 5 -6 21 0.86
3 -5 -6 19.92 0.88
-3 -5 6 19.83 0.84
3 -5 -6 20.3 0.91
-3 5 5 8.76 0.38
-3 5 5 8.98 0.41
3 5 -5 9.2 0.39
-3 5 5 9.05 0.42
3 5 -5 9.13 0.39
-3 5 5 9.23 0.4
3 5 -5 7.93 0.38
3 5 -5 8.45 0.38
3 5 -5 8.78 0.41
-3 5 5 9.21 0.39
3 -5 -5 8 0.4
-3 -5 5 8.98 0.37
3 -5 -5 9.48 0.42
-3 -5 5 8.89 0.36
3 -5 -5 9.14 0.43
-3 5 4 0.03 0.02
3 5 -4 0.04 0.02
3 5 -4 0 0.01
3 5 -4 0.02 0.01
3 5 -4 0.02 0.01
-3 5 4 0.03 0.02
-3 5 4 0 0.01
3 5 -4 0.02 0.01
3 -5 -4 0.02 0.02
3 -5 -4 0.04 0.02
3 -5 -4 0.11 0.03
-3 -5 4 0.01 0.01
-3 -5 4 0.01 0.01
-3 -5 4 0.02 0.01
-3 5 3 11.35 0.48
3 5 -3 10.87 0.47
3 5 -3 10.53 0.47
3 5 -3 10.71 0.46
-3 5 3 11.26 0.47
3 5 -3 10.48 0.47
3 5 -3 10.51 0.47
3 5 -3 11.07 0.47
-3 5 3 10.98 0.49
3 -5 -3 12.23 0.49
-3 -5 3 10.9 0.46
3 -5 -3 11.33 0.5
-3 -5 3 11.27 0.47
-3 -5 3 11.07 0.46
3 5 -2 105.99 4.75
-3 5 2 109.83 4.87
3 5 -2 100.05 4.27
3 5 -2 98.87 4.94
-3 5 2 93.66 4.83
3 5 -2 97.25 4.47
-3 5 2 105.81 4.28
3 5 -2 100.16 4.27
3 5 -2 102.82 4.71
3 -5 -2 109.15 4.9
3 -5 -2 106.02 4.75
-3 -5 2 102.54 4.27
-3 -5 2 107.21 4.67
3 -5 -2 108.14 4.3
-3 -5 2 109.28 4.55
-3 -5 2 104.8 4.42
-3 -5 2 105.8 4.27
3 -5 -2 107.33 4.28
3 -5 -2 95.69 4.84
3 -5 -2 117.08 4.84
3 -5 -2 107.37 4.86
3 -5 -2 104.38 4.72
-3 -5 2 109.38 4.73
3 -5 -2 112.89 4.56
-3 -5 2 111.22 4.63
-3 -5 2 110.21 4.57
3 5 -1 0.3 0.03
-3 5 1 0.38 0.04
-3 5 1 0.04 0.21
3 5 -1 0.51 0.28
-3 5 1 -0.17 0.34
3 5 -1 0.41 0.04
3 5 -1 0.35 0.32
3 5 -1 0.91 0.34
-3 5 1 0.38 0.04
-3 5 1 0.4 0.04
3 5 -1 0.35 0.04
3 5 -1 0.41 0.03
3 5 -1 0.37 0.04
3 5 -1 0.36 0.03
-3 5 1 0.44 0.05
3 -5 -1 0.3 0.29
3 -5 -1 0.48 0.26
-3 -5 1 0.54 0.23
[truncated: 898,659 more chars]
